# Supplementary material for: Systematic genetic characterization of the human PKR kinase domain highlights its functional malleability to escape a poxvirus substrate mimic
Source: bioRxiv. 2024 Sep 22:2024.05.29.596416. Preprint. [Version 3] doi: 10.1101/2024.05.29.596416 (PMC11188142; doi:10.1101/2024.05.29.596416)
Supplement: Supplement 2 [file media-2.pdb]

SEQRES   1 A  302  PRO ASP MET LYS GLU THR LYS TYR THR VAL ASP LYS ARG
SEQRES   2 A  302  PHE GLY MET ASP PHE LYS GLU ILE GLU LEU ILE GLY SER
SEQRES   3 A  302  GLY GLY PHE GLY GLN VAL PHE LYS ALA LYS HIS ARG ILE
SEQRES   4 A  302  ASP GLY LYS THR TYR VAL ILE LYS ARG VAL LYS TYR ASN
SEQRES   5 A  302  ASN GLU LYS ALA GLU ARG GLU VAL LYS ALA LEU ALA LYS
SEQRES   6 A  302  LEU ASP HIS VAL ASN ILE VAL HIS TYR ASN GLY CYS TRP
SEQRES   7 A  302  ASP GLY PHE ASP TYR ASP PRO GLU THR SER ASP ASP SER
SEQRES   8 A  302  LEU GLU SER SER ASP TYR ASP PRO GLU ASN SER LYS ASN
SEQRES   9 A  302  SER SER ARG SER LYS THR LYS CYS LEU PHE ILE GLN MET
SEQRES  10 A  302  GLU PHE CYS ASP LYS GLY THR LEU GLU GLN TRP ILE GLU
SEQRES  11 A  302  LYS ARG ARG GLY GLU LYS LEU ASP LYS VAL LEU ALA LEU
SEQRES  12 A  302  GLU LEU PHE GLU GLN ILE THR LYS GLY VAL ASP TYR ILE
SEQRES  13 A  302  HIS SER LYS LYS LEU ILE HIS ARG ASP LEU LYS PRO SER
SEQRES  14 A  302  ASN ILE PHE LEU VAL ASP THR LYS GLN VAL LYS ILE GLY
SEQRES  15 A  302  ASP PHE GLY LEU VAL THR SER LEU LYS ASN ASP GLY LYS
SEQRES  16 A  302  ARG THR ARG SER LYS GLY THR LEU ARG TYR MET SER PRO
SEQRES  17 A  302  GLU GLN ILE SER SER GLN ASP TYR GLY LYS GLU VAL ASP
SEQRES  18 A  302  LEU TYR ALA LEU GLY LEU ILE LEU ALA GLU LEU LEU HIS
SEQRES  19 A  302  VAL CYS ASP THR ALA PHE GLU THR SER LYS PHE PHE THR
SEQRES  20 A  302  ASP LEU ARG ASP GLY ILE ILE SER ASP ILE PHE ASP LYS
SEQRES  21 A  302  LYS GLU LYS THR LEU LEU GLN LYS LEU LEU SER LYS LYS
SEQRES  22 A  302  PRO GLU ASP ARG PRO ASN THR SER GLU ILE LEU ARG THR
SEQRES  23 A  302  LEU THR VAL TRP LYS LYS SER PRO GLU LYS ASN GLU ARG
SEQRES  24 A  302  HIS THR CYS
SEQRES   1 B  315  MET PRO GLY LEU SER CYS ARG PHE TYR GLN HIS LYS PHE
SEQRES   2 B  315  PRO GLU VAL GLU ASP VAL VAL MET VAL ASN VAL ARG SER
SEQRES   3 B  315  ILE ALA GLU MET GLY ALA TYR VAL SER LEU LEU GLU TYR
SEQRES   4 B  315  ASN ASN ILE GLU GLY MET ILE LEU LEU SER GLU LEU SER
SEQRES   5 B  315  ARG ARG ARG ILE ARG SER ILE ASN LYS LEU ILE ARG ILE
SEQRES   6 B  315  GLY ARG ASN GLU CYS VAL VAL VAL ILE ARG VAL ASP LYS
SEQRES   7 B  315  GLU LYS GLY TYR ILE ASP LEU SER LYS ARG ARG VAL SER
SEQRES   8 B  315  PRO GLU GLU ALA ILE LYS CYS GLU ASP LYS PHE THR LYS
SEQRES   9 B  315  SER LYS THR VAL TYR SER ILE LEU ARG HIS VAL ALA GLU
SEQRES  10 B  315  VAL LEU GLU TYR THR LYS ASP GLU GLN LEU GLU SER LEU
SEQRES  11 B  315  PHE GLN ARG THR ALA TRP VAL PHE ASP ASP LYS TYR LYS
SEQRES  12 B  315  ARG PRO GLY TYR GLY ALA TYR ASP ALA PHE LYS HIS ALA
SEQRES  13 B  315  VAL SER ASP PRO SER ILE LEU ASP SER LEU ASP LEU ASN
SEQRES  14 B  315  GLU ASP GLU ARG GLU VAL LEU ILE ASN ASN ILE ASN ARG
SEQRES  15 B  315  ARG LEU THR PRO GLN ALA VAL LYS ILE ARG ALA ASP ILE
SEQRES  16 B  315  GLU VAL ALA CYS TYR GLY TYR GLU GLY ILE ASP ALA VAL
SEQRES  17 B  315  LYS GLU ALA LEU ARG ALA GLY LEU ASN CYS SER THR GLU
SEQRES  18 B  315  ASN MET PRO ILE LYS ILE ASN LEU ILE ALA PRO PRO ARG
SEQRES  19 B  315  TYR VAL MET THR THR THR THR LEU GLU ARG THR GLU GLY
SEQRES  20 B  315  LEU SER VAL LEU SER GLN ALA MET ALA VAL ILE LYS GLU
SEQRES  21 B  315  LYS ILE GLU GLU LYS ARG GLY VAL PHE ASN VAL GLN MET
SEQRES  22 B  315  GLU PRO LYS VAL VAL THR ASP THR ASP GLU THR GLU LEU
SEQRES  23 B  315  ALA ARG GLN MET GLU ARG LEU GLU ARG GLU ASN ALA GLU
SEQRES  24 B  315  VAL ASP GLY ASP ASP ASP ALA GLU GLU MET GLU ALA LYS
SEQRES  25 B  315  ALA GLU ASP
HELIX    1   1 LYS A  261  ASP A  266  1                                   6
HELIX    2   2 LYS A  304  ALA A  311  1                                   8
HELIX    3   3 LEU A  312  LYS A  314  1                                   3
HELIX    4   4 ASN A  353  SER A  355  1                                   3
HELIX    5   5 LEU A  374  ILE A  378  1                                   5
HELIX    6   6 GLU A  379  ARG A  381  1                                   3
HELIX    7   7 LYS A  388  ILE A  405  1                                  18
HELIX    8   8 HIS A  406  LYS A  408  1                                   3
HELIX    9   9 PRO A  417  ASN A  419  1                                   3
HELIX   10  10 LEU A  452  TYR A  454  1                                   3
HELIX   11  11 PRO A  457  SER A  461  1                                   5
HELIX   12  12 LYS A  467  VAL A  469  1                                   3
HELIX   13  13 ASP A  470  LEU A  482  1                                  13
HELIX   14  14 ALA A  488  ARG A  499  1                                  12
HELIX   15  15 LYS A  509  LEU A  518  1                                  10
HELIX   16  16 PRO A  523  ASP A  525  1                                   3
HELIX   17  17 THR A  529  LYS A  541  1                                  13
HELIX   18  18 LEU B   37  TYR B   39  1                                   3
HELIX   19  19 ARG B   53  ARG B   57  1                                   5
HELIX   20  20 ILE B   59  LEU B   62  1                                   4
HELIX   21  21 PRO B   92  VAL B  118  1                                  27
HELIX   22  22 ASP B  124  ARG B  133  1                                  10
HELIX   23  23 ALA B  135  TYR B  142  1                                   8
HELIX   24  24 GLY B  148  LYS B  154  1                                   7
HELIX   25  25 HIS B  155  VAL B  157  1                                   3
HELIX   26  26 PRO B  160  SER B  165  1                                   6
HELIX   27  27 GLU B  170  LEU B  184  1                                  15
HELIX   28  28 GLY B  204  GLY B  215  1                                  12
HELIX   29  29 LEU B  216  CYS B  218  1                                   3
HELIX   30  30 ARG B  244  GLU B  264  1                                  21
HELIX   31  31 ASP B  280  ALA B  298  1                                  19
HELIX   32  32 GLU B  299  ASP B  301  1                                   3
HELIX   33  33 ASP B  305  MET B  309  1                                   5
HELIX   34  34 ALA B  311  GLU B  314  1                                   4
SHEET    1   1 1 GLU A 271  GLY A 276  0
SHEET    2   2 1 GLY A 279  LYS A 285  0
SHEET    3   3 1 THR A 292  LYS A 299  0
SHEET    4   4 1 TYR A 323  TYR A 332  0
SHEET    5   5 1 LYS A 358  GLU A 367  0
SHEET    6   6 1 ILE A 420  ASP A 424  0
SHEET    7   7 1 GLN A 427  ILE A 430  0
SHEET    8   8 1 VAL B  19  ILE B  27  0
SHEET    9   9 1 GLY B  31  LEU B  36  0
SHEET   10  10 1 ILE B  42  LEU B  47  0
SHEET   11  11 1 ASN B  68  ASP B  77  0
SHEET   12  12 1 TYR B  82  SER B  86  0
SHEET   13  13 1 VAL B 189  ALA B 193  0
SHEET   14  14 1 ASP B 194  ALA B 198  0
SHEET   15  15 1 ILE B 225  ALA B 231  0
SHEET   16  16 1 ARG B 234  THR B 241  0
SHEET   17  17 1 VAL B 268  MET B 273  0
SHEET   18  18 1 LYS B 276  VAL B 278  0
ATOM      1  N   PRO A 250      41.594  25.125  -3.633  1.00 30.16           N
ATOM      2  CA  PRO A 250      41.156  23.766  -3.287  1.00 30.16           C
ATOM      3  C   PRO A 250      39.938  23.312  -4.086  1.00 30.16           C
ATOM      4  CB  PRO A 250      40.844  23.875  -1.796  1.00 30.16           C
ATOM      5  O   PRO A 250      38.969  24.078  -4.230  1.00 30.16           O
ATOM      6  CG  PRO A 250      41.062  25.312  -1.456  1.00 30.16           C
ATOM      7  CD  PRO A 250      41.469  26.031  -2.705  1.00 30.16           C
ATOM      8  N   ASP A 251      40.000  22.625  -5.199  1.00 34.56           N
ATOM      9  CA  ASP A 251      39.094  22.203  -6.254  1.00 34.56           C
ATOM     10  C   ASP A 251      37.750  21.734  -5.672  1.00 34.56           C
ATOM     11  CB  ASP A 251      39.719  21.078  -7.098  1.00 34.56           C
ATOM     12  O   ASP A 251      37.719  20.891  -4.766  1.00 34.56           O
ATOM     13  CG  ASP A 251      40.625  21.609  -8.188  1.00 34.56           C
ATOM     14  OD1 ASP A 251      40.438  22.766  -8.633  1.00 34.56           O
ATOM     15  OD2 ASP A 251      41.531  20.859  -8.617  1.00 34.56           O
ATOM     16  N   MET A 252      36.688  22.516  -5.527  1.00 42.03           N
ATOM     17  CA  MET A 252      35.375  22.266  -4.957  1.00 42.03           C
ATOM     18  C   MET A 252      34.844  20.922  -5.426  1.00 42.03           C
ATOM     19  CB  MET A 252      34.406  23.391  -5.340  1.00 42.03           C
ATOM     20  O   MET A 252      34.688  20.688  -6.629  1.00 42.03           O
ATOM     21  CG  MET A 252      34.375  24.531  -4.344  1.00 42.03           C
ATOM     22  SD  MET A 252      32.906  25.609  -4.562  1.00 42.03           S
ATOM     23  CE  MET A 252      32.656  26.172  -2.855  1.00 42.03           C
ATOM     24  N   LYS A 253      35.188  19.766  -4.953  1.00 44.31           N
ATOM     25  CA  LYS A 253      34.781  18.422  -5.336  1.00 44.31           C
ATOM     26  C   LYS A 253      33.281  18.344  -5.523  1.00 44.31           C
ATOM     27  CB  LYS A 253      35.250  17.406  -4.285  1.00 44.31           C
ATOM     28  O   LYS A 253      32.500  18.750  -4.648  1.00 44.31           O
ATOM     29  CG  LYS A 253      36.625  16.859  -4.520  1.00 44.31           C
ATOM     30  CD  LYS A 253      37.000  15.789  -3.500  1.00 44.31           C
ATOM     31  CE  LYS A 253      38.438  15.289  -3.693  1.00 44.31           C
ATOM     32  NZ  LYS A 253      38.781  14.258  -2.674  1.00 44.31           N
ATOM     33  N   GLU A 254      32.688  18.641  -6.746  1.00 53.38           N
ATOM     34  CA  GLU A 254      31.328  18.250  -7.098  1.00 53.38           C
ATOM     35  C   GLU A 254      30.859  17.047  -6.277  1.00 53.38           C
ATOM     36  CB  GLU A 254      31.219  17.938  -8.594  1.00 53.38           C
ATOM     37  O   GLU A 254      31.578  16.062  -6.168  1.00 53.38           O
ATOM     38  CG  GLU A 254      31.203  19.172  -9.484  1.00 53.38           C
ATOM     39  CD  GLU A 254      31.047  18.844 -10.961  1.00 53.38           C
ATOM     40  OE1 GLU A 254      30.969  19.781 -11.781  1.00 53.38           O
ATOM     41  OE2 GLU A 254      31.000  17.641 -11.297  1.00 53.38           O
ATOM     42  N   THR A 255      30.109  17.422  -5.164  1.00 62.97           N
ATOM     43  CA  THR A 255      29.625  16.328  -4.336  1.00 62.97           C
ATOM     44  C   THR A 255      28.516  15.570  -5.051  1.00 62.97           C
ATOM     45  CB  THR A 255      29.109  16.844  -2.979  1.00 62.97           C
ATOM     46  O   THR A 255      27.953  16.062  -6.031  1.00 62.97           O
ATOM     47  CG2 THR A 255      30.266  17.328  -2.104  1.00 62.97           C
ATOM     48  OG1 THR A 255      28.203  17.938  -3.197  1.00 62.97           O
ATOM     49  N   LYS A 256      28.281  14.445  -4.793  1.00 73.94           N
ATOM     50  CA  LYS A 256      27.281  13.508  -5.281  1.00 73.94           C
ATOM     51  C   LYS A 256      25.875  14.109  -5.207  1.00 73.94           C
ATOM     52  CB  LYS A 256      27.328  12.203  -4.488  1.00 73.94           C
ATOM     53  O   LYS A 256      25.047  13.875  -6.082  1.00 73.94           O
ATOM     54  CG  LYS A 256      26.297  11.164  -4.930  1.00 73.94           C
ATOM     55  CD  LYS A 256      26.375   9.906  -4.074  1.00 73.94           C
ATOM     56  CE  LYS A 256      25.312   8.891  -4.480  1.00 73.94           C
ATOM     57  NZ  LYS A 256      25.375   7.660  -3.639  1.00 73.94           N
ATOM     58  N   TYR A 257      25.719  15.227  -4.402  1.00 81.75           N
ATOM     59  CA  TYR A 257      24.359  15.656  -4.121  1.00 81.75           C
ATOM     60  C   TYR A 257      24.094  17.047  -4.672  1.00 81.75           C
ATOM     61  CB  TYR A 257      24.078  15.633  -2.613  1.00 81.75           C
ATOM     62  O   TYR A 257      22.953  17.422  -4.914  1.00 81.75           O
ATOM     63  CG  TYR A 257      24.062  14.242  -2.025  1.00 81.75           C
ATOM     64  CD1 TYR A 257      23.062  13.336  -2.369  1.00 81.75           C
ATOM     65  CD2 TYR A 257      25.031  13.828  -1.123  1.00 81.75           C
ATOM     66  CE1 TYR A 257      23.031  12.055  -1.826  1.00 81.75           C
ATOM     67  CE2 TYR A 257      25.016  12.555  -0.574  1.00 81.75           C
ATOM     68  OH  TYR A 257      23.984  10.406  -0.392  1.00 81.75           O
ATOM     69  CZ  TYR A 257      24.016  11.672  -0.932  1.00 81.75           C
ATOM     70  N   THR A 258      25.156  17.828  -4.930  1.00 88.38           N
ATOM     71  CA  THR A 258      24.922  19.203  -5.332  1.00 88.38           C
ATOM     72  C   THR A 258      26.094  19.750  -6.137  1.00 88.38           C
ATOM     73  CB  THR A 258      24.672  20.109  -4.113  1.00 88.38           C
ATOM     74  O   THR A 258      27.250  19.375  -5.887  1.00 88.38           O
ATOM     75  CG2 THR A 258      25.859  20.109  -3.172  1.00 88.38           C
ATOM     76  OG1 THR A 258      24.422  21.453  -4.559  1.00 88.38           O
ATOM     77  N   VAL A 259      25.734  20.656  -7.125  1.00 88.06           N
ATOM     78  CA  VAL A 259      26.750  21.391  -7.887  1.00 88.06           C
ATOM     79  C   VAL A 259      26.719  22.859  -7.516  1.00 88.06           C
ATOM     80  CB  VAL A 259      26.562  21.203  -9.406  1.00 88.06           C
ATOM     81  O   VAL A 259      27.500  23.656  -8.047  1.00 88.06           O
ATOM     82  CG1 VAL A 259      26.797  19.766  -9.820  1.00 88.06           C
ATOM     83  CG2 VAL A 259      25.156  21.672  -9.820  1.00 88.06           C
ATOM     84  N   ASP A 260      25.750  23.234  -6.727  1.00 90.94           N
ATOM     85  CA  ASP A 260      25.656  24.609  -6.258  1.00 90.94           C
ATOM     86  C   ASP A 260      26.828  24.969  -5.355  1.00 90.94           C
ATOM     87  CB  ASP A 260      24.344  24.828  -5.512  1.00 90.94           C
ATOM     88  O   ASP A 260      27.125  24.250  -4.387  1.00 90.94           O
ATOM     89  CG  ASP A 260      24.203  26.234  -4.961  1.00 90.94           C
ATOM     90  OD1 ASP A 260      24.344  26.438  -3.736  1.00 90.94           O
ATOM     91  OD2 ASP A 260      23.938  27.156  -5.766  1.00 90.94           O
ATOM     92  N   LYS A 261      27.500  26.031  -5.582  1.00 89.00           N
ATOM     93  CA  LYS A 261      28.719  26.438  -4.891  1.00 89.00           C
ATOM     94  C   LYS A 261      28.438  26.719  -3.416  1.00 89.00           C
ATOM     95  CB  LYS A 261      29.312  27.672  -5.555  1.00 89.00           C
ATOM     96  O   LYS A 261      29.188  26.266  -2.543  1.00 89.00           O
ATOM     97  CG  LYS A 261      30.047  27.391  -6.859  1.00 89.00           C
ATOM     98  CD  LYS A 261      30.719  28.641  -7.414  1.00 89.00           C
ATOM     99  CE  LYS A 261      31.406  28.359  -8.742  1.00 89.00           C
ATOM    100  NZ  LYS A 261      32.062  29.578  -9.297  1.00 89.00           N
ATOM    101  N   ARG A 262      27.453  27.453  -3.184  1.00 92.44           N
ATOM    102  CA  ARG A 262      27.141  27.828  -1.810  1.00 92.44           C
ATOM    103  C   ARG A 262      26.750  26.609  -0.986  1.00 92.44           C
ATOM    104  CB  ARG A 262      26.000  28.859  -1.782  1.00 92.44           C
ATOM    105  O   ARG A 262      27.234  26.422   0.134  1.00 92.44           O
ATOM    106  CG  ARG A 262      25.609  29.297  -0.383  1.00 92.44           C
ATOM    107  CD  ARG A 262      24.625  30.469  -0.418  1.00 92.44           C
ATOM    108  NE  ARG A 262      24.141  30.797   0.918  1.00 92.44           N
ATOM    109  NH1 ARG A 262      22.891  32.625   0.234  1.00 92.44           N
ATOM    110  NH2 ARG A 262      22.953  32.031   2.449  1.00 92.44           N
ATOM    111  CZ  ARG A 262      23.328  31.812   1.197  1.00 92.44           C
ATOM    112  N   PHE A 263      25.906  25.844  -1.520  1.00 93.06           N
ATOM    113  CA  PHE A 263      25.484  24.625  -0.837  1.00 93.06           C
ATOM    114  C   PHE A 263      26.688  23.734  -0.523  1.00 93.06           C
ATOM    115  CB  PHE A 263      24.469  23.844  -1.688  1.00 93.06           C
ATOM    116  O   PHE A 263      26.828  23.234   0.597  1.00 93.06           O
ATOM    117  CG  PHE A 263      23.734  22.781  -0.931  1.00 93.06           C
ATOM    118  CD1 PHE A 263      23.016  21.812  -1.606  1.00 93.06           C
ATOM    119  CD2 PHE A 263      23.766  22.750   0.457  1.00 93.06           C
ATOM    120  CE1 PHE A 263      22.328  20.812  -0.908  1.00 93.06           C
ATOM    121  CE2 PHE A 263      23.078  21.766   1.162  1.00 93.06           C
ATOM    122  CZ  PHE A 263      22.359  20.797   0.477  1.00 93.06           C
ATOM    123  N   GLY A 264      27.578  23.594  -1.396  1.00 90.56           N
ATOM    124  CA  GLY A 264      28.750  22.766  -1.242  1.00 90.56           C
ATOM    125  C   GLY A 264      29.797  23.359  -0.332  1.00 90.56           C
ATOM    126  O   GLY A 264      30.562  22.641   0.325  1.00 90.56           O
ATOM    127  N   MET A 265      29.906  24.625  -0.305  1.00 91.19           N
ATOM    128  CA  MET A 265      30.938  25.312   0.476  1.00 91.19           C
ATOM    129  C   MET A 265      30.484  25.500   1.921  1.00 91.19           C
ATOM    130  CB  MET A 265      31.266  26.672  -0.147  1.00 91.19           C
ATOM    131  O   MET A 265      31.281  25.328   2.850  1.00 91.19           O
ATOM    132  CG  MET A 265      32.156  26.578  -1.372  1.00 91.19           C
ATOM    133  SD  MET A 265      32.656  28.219  -2.008  1.00 91.19           S
ATOM    134  CE  MET A 265      33.875  28.703  -0.752  1.00 91.19           C
ATOM    135  N   ASP A 266      29.203  25.828   2.078  1.00 93.19           N
ATOM    136  CA  ASP A 266      28.703  26.203   3.398  1.00 93.19           C
ATOM    137  C   ASP A 266      28.359  24.953   4.227  1.00 93.19           C
ATOM    138  CB  ASP A 266      27.469  27.094   3.268  1.00 93.19           C
ATOM    139  O   ASP A 266      28.312  25.031   5.453  1.00 93.19           O
ATOM    140  CG  ASP A 266      27.812  28.500   2.797  1.00 93.19           C
ATOM    141  OD1 ASP A 266      29.016  28.844   2.715  1.00 93.19           O
ATOM    142  OD2 ASP A 266      26.875  29.281   2.510  1.00 93.19           O
ATOM    143  N   PHE A 267      28.141  23.891   3.584  1.00 94.69           N
ATOM    144  CA  PHE A 267      27.609  22.750   4.309  1.00 94.69           C
ATOM    145  C   PHE A 267      28.453  21.500   4.047  1.00 94.69           C
ATOM    146  CB  PHE A 267      26.156  22.484   3.908  1.00 94.69           C
ATOM    147  O   PHE A 267      29.062  21.375   2.986  1.00 94.69           O
ATOM    148  CG  PHE A 267      25.203  23.578   4.320  1.00 94.69           C
ATOM    149  CD1 PHE A 267      24.594  23.547   5.570  1.00 94.69           C
ATOM    150  CD2 PHE A 267      24.922  24.625   3.461  1.00 94.69           C
ATOM    151  CE1 PHE A 267      23.719  24.562   5.953  1.00 94.69           C
ATOM    152  CE2 PHE A 267      24.047  25.641   3.838  1.00 94.69           C
ATOM    153  CZ  PHE A 267      23.438  25.594   5.086  1.00 94.69           C
ATOM    154  N   LYS A 268      28.547  20.609   5.086  1.00 92.19           N
ATOM    155  CA  LYS A 268      29.203  19.297   5.020  1.00 92.19           C
ATOM    156  C   LYS A 268      28.266  18.188   5.488  1.00 92.19           C
ATOM    157  CB  LYS A 268      30.469  19.297   5.863  1.00 92.19           C
ATOM    158  O   LYS A 268      27.156  18.469   5.957  1.00 92.19           O
ATOM    159  CG  LYS A 268      30.234  19.578   7.340  1.00 92.19           C
ATOM    160  CD  LYS A 268      31.547  19.625   8.117  1.00 92.19           C
ATOM    161  CE  LYS A 268      31.328  19.891   9.594  1.00 92.19           C
ATOM    162  NZ  LYS A 268      32.594  19.844  10.375  1.00 92.19           N
ATOM    163  N   GLU A 269      28.594  16.891   5.141  1.00 90.94           N
ATOM    164  CA  GLU A 269      27.781  15.734   5.539  1.00 90.94           C
ATOM    165  C   GLU A 269      26.391  15.797   4.938  1.00 90.94           C
ATOM    166  CB  GLU A 269      27.703  15.641   7.062  1.00 90.94           C
ATOM    167  O   GLU A 269      25.391  15.617   5.641  1.00 90.94           O
ATOM    168  CG  GLU A 269      29.047  15.438   7.746  1.00 90.94           C
ATOM    169  CD  GLU A 269      28.953  15.445   9.266  1.00 90.94           C
ATOM    170  OE1 GLU A 269      29.984  15.688   9.930  1.00 90.94           O
ATOM    171  OE2 GLU A 269      27.844  15.219   9.789  1.00 90.94           O
ATOM    172  N   ILE A 270      26.328  16.203   3.779  1.00 91.38           N
ATOM    173  CA  ILE A 270      25.062  16.344   3.072  1.00 91.38           C
ATOM    174  C   ILE A 270      24.438  14.977   2.816  1.00 91.38           C
ATOM    175  CB  ILE A 270      25.250  17.109   1.741  1.00 91.38           C
ATOM    176  O   ILE A 270      25.078  14.102   2.221  1.00 91.38           O
ATOM    177  CG1 ILE A 270      25.828  18.500   1.999  1.00 91.38           C
ATOM    178  CG2 ILE A 270      23.922  17.203   0.982  1.00 91.38           C
ATOM    179  CD1 ILE A 270      26.234  19.250   0.735  1.00 91.38           C
ATOM    180  N   GLU A 271      23.203  14.820   3.293  1.00 90.44           N
ATOM    181  CA  GLU A 271      22.453  13.562   3.158  1.00 90.44           C
ATOM    182  C   GLU A 271      21.047  13.805   2.617  1.00 90.44           C
ATOM    183  CB  GLU A 271      22.391  12.836   4.504  1.00 90.44           C
ATOM    184  O   GLU A 271      20.328  14.680   3.109  1.00 90.44           O
ATOM    185  CG  GLU A 271      21.688  11.484   4.434  1.00 90.44           C
ATOM    186  CD  GLU A 271      21.516  10.828   5.793  1.00 90.44           C
ATOM    187  OE1 GLU A 271      20.797   9.805   5.887  1.00 90.44           O
ATOM    188  OE2 GLU A 271      22.094  11.344   6.777  1.00 90.44           O
ATOM    189  N   LEU A 272      20.750  13.148   1.647  1.00 87.88           N
ATOM    190  CA  LEU A 272      19.391  13.227   1.110  1.00 87.88           C
ATOM    191  C   LEU A 272      18.406  12.523   2.023  1.00 87.88           C
ATOM    192  CB  LEU A 272      19.344  12.625  -0.295  1.00 87.88           C
ATOM    193  O   LEU A 272      18.547  11.328   2.291  1.00 87.88           O
ATOM    194  CG  LEU A 272      18.000  12.711  -1.016  1.00 87.88           C
ATOM    195  CD1 LEU A 272      17.672  14.164  -1.362  1.00 87.88           C
ATOM    196  CD2 LEU A 272      18.000  11.844  -2.271  1.00 87.88           C
ATOM    197  N   ILE A 273      17.391  13.172   2.477  1.00 83.31           N
ATOM    198  CA  ILE A 273      16.469  12.586   3.439  1.00 83.31           C
ATOM    199  C   ILE A 273      15.062  12.531   2.846  1.00 83.31           C
ATOM    200  CB  ILE A 273      16.453  13.375   4.770  1.00 83.31           C
ATOM    201  O   ILE A 273      14.172  11.891   3.406  1.00 83.31           O
ATOM    202  CG1 ILE A 273      16.141  14.852   4.508  1.00 83.31           C
ATOM    203  CG2 ILE A 273      17.797  13.219   5.500  1.00 83.31           C
ATOM    204  CD1 ILE A 273      15.930  15.672   5.773  1.00 83.31           C
ATOM    205  N   GLY A 274      14.867  13.172   1.784  1.00 76.25           N
ATOM    206  CA  GLY A 274      13.547  13.141   1.178  1.00 76.25           C
ATOM    207  C   GLY A 274      13.539  13.617  -0.262  1.00 76.25           C
ATOM    208  O   GLY A 274      14.320  14.492  -0.634  1.00 76.25           O
ATOM    209  N   SER A 275      12.719  12.867  -1.069  1.00 73.62           N
ATOM    210  CA  SER A 275      12.539  13.273  -2.459  1.00 73.62           C
ATOM    211  C   SER A 275      11.070  13.172  -2.875  1.00 73.62           C
ATOM    212  CB  SER A 275      13.398  12.422  -3.387  1.00 73.62           C
ATOM    213  O   SER A 275      10.398  12.195  -2.553  1.00 73.62           O
ATOM    214  OG  SER A 275      12.688  11.273  -3.828  1.00 73.62           O
ATOM    215  N   GLY A 276      10.508  14.203  -3.336  1.00 63.50           N
ATOM    216  CA  GLY A 276       9.125  14.211  -3.789  1.00 63.50           C
ATOM    217  C   GLY A 276       8.914  15.023  -5.055  1.00 63.50           C
ATOM    218  O   GLY A 276       9.875  15.359  -5.746  1.00 63.50           O
ATOM    219  N   GLY A 277       7.621  15.117  -5.570  1.00 60.62           N
ATOM    220  CA  GLY A 277       7.230  15.820  -6.781  1.00 60.62           C
ATOM    221  C   GLY A 277       7.695  17.266  -6.809  1.00 60.62           C
ATOM    222  O   GLY A 277       7.891  17.844  -7.879  1.00 60.62           O
ATOM    223  N   PHE A 278       7.941  17.875  -5.605  1.00 63.81           N
ATOM    224  CA  PHE A 278       8.172  19.312  -5.590  1.00 63.81           C
ATOM    225  C   PHE A 278       9.633  19.625  -5.289  1.00 63.81           C
ATOM    226  CB  PHE A 278       7.266  20.000  -4.555  1.00 63.81           C
ATOM    227  O   PHE A 278      10.047  20.781  -5.336  1.00 63.81           O
ATOM    228  CG  PHE A 278       5.801  19.906  -4.883  1.00 63.81           C
ATOM    229  CD1 PHE A 278       5.238  20.734  -5.852  1.00 63.81           C
ATOM    230  CD2 PHE A 278       4.980  19.000  -4.223  1.00 63.81           C
ATOM    231  CE1 PHE A 278       3.883  20.656  -6.156  1.00 63.81           C
ATOM    232  CE2 PHE A 278       3.623  18.922  -4.523  1.00 63.81           C
ATOM    233  CZ  PHE A 278       3.076  19.750  -5.488  1.00 63.81           C
ATOM    234  N   GLY A 279      10.383  18.641  -4.926  1.00 77.94           N
ATOM    235  CA  GLY A 279      11.766  18.953  -4.602  1.00 77.94           C
ATOM    236  C   GLY A 279      12.453  17.859  -3.809  1.00 77.94           C
ATOM    237  O   GLY A 279      11.938  16.734  -3.707  1.00 77.94           O
ATOM    238  N   GLN A 280      13.656  18.234  -3.412  1.00 87.31           N
ATOM    239  CA  GLN A 280      14.492  17.344  -2.615  1.00 87.31           C
ATOM    240  C   GLN A 280      14.844  17.984  -1.273  1.00 87.31           C
ATOM    241  CB  GLN A 280      15.766  16.984  -3.377  1.00 87.31           C
ATOM    242  O   GLN A 280      14.984  19.203  -1.177  1.00 87.31           O
ATOM    243  CG  GLN A 280      15.516  16.172  -4.641  1.00 87.31           C
ATOM    244  CD  GLN A 280      16.781  15.898  -5.426  1.00 87.31           C
ATOM    245  NE2 GLN A 280      16.891  14.695  -5.969  1.00 87.31           N
ATOM    246  OE1 GLN A 280      17.656  16.766  -5.543  1.00 87.31           O
ATOM    247  N   VAL A 281      14.930  17.188  -0.333  1.00 89.88           N
ATOM    248  CA  VAL A 281      15.242  17.656   1.014  1.00 89.88           C
ATOM    249  C   VAL A 281      16.516  16.984   1.520  1.00 89.88           C
ATOM    250  CB  VAL A 281      14.070  17.406   1.989  1.00 89.88           C
ATOM    251  O   VAL A 281      16.625  15.758   1.465  1.00 89.88           O
ATOM    252  CG1 VAL A 281      14.375  18.000   3.365  1.00 89.88           C
ATOM    253  CG2 VAL A 281      12.773  17.969   1.430  1.00 89.88           C
ATOM    254  N   PHE A 282      17.422  17.797   2.068  1.00 92.62           N
ATOM    255  CA  PHE A 282      18.719  17.312   2.535  1.00 92.62           C
ATOM    256  C   PHE A 282      18.922  17.641   4.008  1.00 92.62           C
ATOM    257  CB  PHE A 282      19.844  17.922   1.701  1.00 92.62           C
ATOM    258  O   PHE A 282      18.422  18.656   4.496  1.00 92.62           O
ATOM    259  CG  PHE A 282      19.719  17.672   0.224  1.00 92.62           C
ATOM    260  CD1 PHE A 282      20.344  16.562  -0.361  1.00 92.62           C
ATOM    261  CD2 PHE A 282      18.984  18.516  -0.580  1.00 92.62           C
ATOM    262  CE1 PHE A 282      20.219  16.328  -1.728  1.00 92.62           C
ATOM    263  CE2 PHE A 282      18.859  18.281  -1.946  1.00 92.62           C
ATOM    264  CZ  PHE A 282      19.484  17.188  -2.520  1.00 92.62           C
ATOM    265  N   LYS A 283      19.531  16.797   4.652  1.00 94.56           N
ATOM    266  CA  LYS A 283      20.156  17.047   5.949  1.00 94.56           C
ATOM    267  C   LYS A 283      21.625  17.438   5.785  1.00 94.56           C
ATOM    268  CB  LYS A 283      20.031  15.828   6.859  1.00 94.56           C
ATOM    269  O   LYS A 283      22.375  16.734   5.109  1.00 94.56           O
ATOM    270  CG  LYS A 283      20.672  16.000   8.227  1.00 94.56           C
ATOM    271  CD  LYS A 283      20.625  14.719   9.039  1.00 94.56           C
ATOM    272  CE  LYS A 283      21.391  14.852  10.344  1.00 94.56           C
ATOM    273  NZ  LYS A 283      21.438  13.555  11.086  1.00 94.56           N
ATOM    274  N   ALA A 284      22.047  18.531   6.391  1.00 95.00           N
ATOM    275  CA  ALA A 284      23.422  19.016   6.211  1.00 95.00           C
ATOM    276  C   ALA A 284      23.891  19.797   7.430  1.00 95.00           C
ATOM    277  CB  ALA A 284      23.516  19.875   4.953  1.00 95.00           C
ATOM    278  O   ALA A 284      23.094  20.500   8.078  1.00 95.00           O
ATOM    279  N   LYS A 285      25.141  19.703   7.668  1.00 96.12           N
ATOM    280  CA  LYS A 285      25.781  20.406   8.781  1.00 96.12           C
ATOM    281  C   LYS A 285      26.531  21.641   8.297  1.00 96.12           C
ATOM    282  CB  LYS A 285      26.734  19.484   9.539  1.00 96.12           C
ATOM    283  O   LYS A 285      27.359  21.562   7.391  1.00 96.12           O
ATOM    284  CG  LYS A 285      27.234  20.047  10.852  1.00 96.12           C
ATOM    285  CD  LYS A 285      28.078  19.031  11.609  1.00 96.12           C
ATOM    286  CE  LYS A 285      28.531  19.578  12.953  1.00 96.12           C
ATOM    287  NZ  LYS A 285      29.328  18.562  13.727  1.00 96.12           N
ATOM    288  N   HIS A 286      26.203  22.797   8.859  1.00 95.75           N
ATOM    289  CA  HIS A 286      26.891  24.031   8.500  1.00 95.75           C
ATOM    290  C   HIS A 286      28.359  23.984   8.938  1.00 95.75           C
ATOM    291  CB  HIS A 286      26.203  25.234   9.125  1.00 95.75           C
ATOM    292  O   HIS A 286      28.656  23.609  10.078  1.00 95.75           O
ATOM    293  CG  HIS A 286      26.641  26.547   8.547  1.00 95.75           C
ATOM    294  CD2 HIS A 286      26.094  27.312   7.574  1.00 95.75           C
ATOM    295  ND1 HIS A 286      27.766  27.203   8.969  1.00 95.75           N
ATOM    296  CE1 HIS A 286      27.906  28.328   8.273  1.00 95.75           C
ATOM    297  NE2 HIS A 286      26.891  28.422   7.426  1.00 95.75           N
ATOM    298  N   ARG A 287      29.203  24.406   8.148  1.00 94.25           N
ATOM    299  CA  ARG A 287      30.625  24.250   8.359  1.00 94.25           C
ATOM    300  C   ARG A 287      31.109  25.125   9.516  1.00 94.25           C
ATOM    301  CB  ARG A 287      31.406  24.609   7.082  1.00 94.25           C
ATOM    302  O   ARG A 287      32.031  24.750  10.242  1.00 94.25           O
ATOM    303  CG  ARG A 287      31.328  23.531   6.000  1.00 94.25           C
ATOM    304  CD  ARG A 287      32.156  23.906   4.785  1.00 94.25           C
ATOM    305  NE  ARG A 287      32.031  22.906   3.721  1.00 94.25           N
ATOM    306  NH1 ARG A 287      33.844  23.672   2.508  1.00 94.25           N
ATOM    307  NH2 ARG A 287      32.625  21.891   1.753  1.00 94.25           N
ATOM    308  CZ  ARG A 287      32.844  22.828   2.662  1.00 94.25           C
ATOM    309  N   ILE A 288      30.562  26.219   9.641  1.00 94.81           N
ATOM    310  CA  ILE A 288      31.062  27.188  10.602  1.00 94.81           C
ATOM    311  C   ILE A 288      30.328  27.016  11.930  1.00 94.81           C
ATOM    312  CB  ILE A 288      30.875  28.641  10.078  1.00 94.81           C
ATOM    313  O   ILE A 288      30.953  26.781  12.969  1.00 94.81           O
ATOM    314  CG1 ILE A 288      31.703  28.844   8.805  1.00 94.81           C
ATOM    315  CG2 ILE A 288      31.266  29.656  11.156  1.00 94.81           C
ATOM    316  CD1 ILE A 288      31.484  30.203   8.148  1.00 94.81           C
ATOM    317  N   ASP A 289      29.078  27.062  12.047  1.00 92.44           N
ATOM    318  CA  ASP A 289      28.328  27.031  13.305  1.00 92.44           C
ATOM    319  C   ASP A 289      28.094  25.609  13.773  1.00 92.44           C
ATOM    320  CB  ASP A 289      26.984  27.750  13.141  1.00 92.44           C
ATOM    321  O   ASP A 289      27.703  25.375  14.922  1.00 92.44           O
ATOM    322  CG  ASP A 289      26.062  27.078  12.125  1.00 92.44           C
ATOM    323  OD1 ASP A 289      26.172  25.844  11.938  1.00 92.44           O
ATOM    324  OD2 ASP A 289      25.250  27.797  11.508  1.00 92.44           O
ATOM    325  N   GLY A 290      28.312  24.609  12.938  1.00 94.00           N
ATOM    326  CA  GLY A 290      28.297  23.219  13.336  1.00 94.00           C
ATOM    327  C   GLY A 290      26.891  22.688  13.555  1.00 94.00           C
ATOM    328  O   GLY A 290      26.719  21.547  13.992  1.00 94.00           O
ATOM    329  N   LYS A 291      25.906  23.438  13.328  1.00 94.75           N
ATOM    330  CA  LYS A 291      24.516  23.031  13.500  1.00 94.75           C
ATOM    331  C   LYS A 291      24.000  22.281  12.281  1.00 94.75           C
ATOM    332  CB  LYS A 291      23.641  24.266  13.758  1.00 94.75           C
ATOM    333  O   LYS A 291      24.391  22.578  11.148  1.00 94.75           O
ATOM    334  CG  LYS A 291      22.203  23.922  14.148  1.00 94.75           C
ATOM    335  CD  LYS A 291      21.422  25.172  14.508  1.00 94.75           C
ATOM    336  CE  LYS A 291      19.969  24.859  14.836  1.00 94.75           C
ATOM    337  NZ  LYS A 291      19.188  26.078  15.188  1.00 94.75           N
ATOM    338  N   THR A 292      23.188  21.297  12.539  1.00 95.44           N
ATOM    339  CA  THR A 292      22.562  20.531  11.477  1.00 95.44           C
ATOM    340  C   THR A 292      21.266  21.203  11.031  1.00 95.44           C
ATOM    341  CB  THR A 292      22.266  19.094  11.922  1.00 95.44           C
ATOM    342  O   THR A 292      20.422  21.562  11.867  1.00 95.44           O
ATOM    343  CG2 THR A 292      21.672  18.266  10.781  1.00 95.44           C
ATOM    344  OG1 THR A 292      23.484  18.469  12.359  1.00 95.44           O
ATOM    345  N   TYR A 293      21.125  21.359   9.695  1.00 96.12           N
ATOM    346  CA  TYR A 293      19.953  22.000   9.102  1.00 96.12           C
ATOM    347  C   TYR A 293      19.297  21.094   8.070  1.00 96.12           C
ATOM    348  CB  TYR A 293      20.359  23.328   8.453  1.00 96.12           C
ATOM    349  O   TYR A 293      19.875  20.062   7.688  1.00 96.12           O
ATOM    350  CG  TYR A 293      20.859  24.359   9.438  1.00 96.12           C
ATOM    351  CD1 TYR A 293      19.984  25.219  10.094  1.00 96.12           C
ATOM    352  CD2 TYR A 293      22.219  24.469   9.719  1.00 96.12           C
ATOM    353  CE1 TYR A 293      20.453  26.172  10.992  1.00 96.12           C
ATOM    354  CE2 TYR A 293      22.688  25.406  10.617  1.00 96.12           C
ATOM    355  OH  TYR A 293      22.266  27.203  12.148  1.00 96.12           O
ATOM    356  CZ  TYR A 293      21.797  26.266  11.250  1.00 96.12           C
ATOM    357  N   VAL A 294      18.094  21.484   7.699  1.00 94.81           N
ATOM    358  CA  VAL A 294      17.406  20.922   6.543  1.00 94.81           C
ATOM    359  C   VAL A 294      17.469  21.922   5.379  1.00 94.81           C
ATOM    360  CB  VAL A 294      15.930  20.594   6.879  1.00 94.81           C
ATOM    361  O   VAL A 294      17.172  23.109   5.551  1.00 94.81           O
ATOM    362  CG1 VAL A 294      15.148  20.281   5.605  1.00 94.81           C
ATOM    363  CG2 VAL A 294      15.867  19.406   7.852  1.00 94.81           C
ATOM    364  N   ILE A 295      17.906  21.422   4.281  1.00 95.00           N
ATOM    365  CA  ILE A 295      17.938  22.219   3.059  1.00 95.00           C
ATOM    366  C   ILE A 295      16.969  21.641   2.031  1.00 95.00           C
ATOM    367  CB  ILE A 295      19.375  22.281   2.473  1.00 95.00           C
ATOM    368  O   ILE A 295      17.188  20.531   1.532  1.00 95.00           O
ATOM    369  CG1 ILE A 295      20.375  22.703   3.553  1.00 95.00           C
ATOM    370  CG2 ILE A 295      19.422  23.234   1.272  1.00 95.00           C
ATOM    371  CD1 ILE A 295      20.141  24.109   4.098  1.00 95.00           C
ATOM    372  N   LYS A 296      15.953  22.391   1.749  1.00 92.31           N
ATOM    373  CA  LYS A 296      14.992  22.016   0.711  1.00 92.31           C
ATOM    374  C   LYS A 296      15.359  22.656  -0.627  1.00 92.31           C
ATOM    375  CB  LYS A 296      13.578  22.422   1.116  1.00 92.31           C
ATOM    376  O   LYS A 296      15.531  23.875  -0.715  1.00 92.31           O
ATOM    377  CG  LYS A 296      12.500  21.922   0.165  1.00 92.31           C
ATOM    378  CD  LYS A 296      11.109  22.328   0.644  1.00 92.31           C
ATOM    379  CE  LYS A 296      10.023  21.828  -0.302  1.00 92.31           C
ATOM    380  NZ  LYS A 296       8.656  22.219   0.165  1.00 92.31           N
ATOM    381  N   ARG A 297      15.516  21.828  -1.627  1.00 92.62           N
ATOM    382  CA  ARG A 297      15.805  22.281  -2.982  1.00 92.62           C
ATOM    383  C   ARG A 297      14.586  22.141  -3.883  1.00 92.62           C
ATOM    384  CB  ARG A 297      16.984  21.516  -3.568  1.00 92.62           C
ATOM    385  O   ARG A 297      14.070  21.047  -4.070  1.00 92.62           O
ATOM    386  CG  ARG A 297      17.359  21.922  -4.980  1.00 92.62           C
ATOM    387  CD  ARG A 297      18.547  21.141  -5.508  1.00 92.62           C
ATOM    388  NE  ARG A 297      18.219  19.734  -5.723  1.00 92.62           N
ATOM    389  NH1 ARG A 297      20.406  19.062  -6.039  1.00 92.62           N
ATOM    390  NH2 ARG A 297      18.703  17.531  -6.152  1.00 92.62           N
ATOM    391  CZ  ARG A 297      19.109  18.781  -5.973  1.00 92.62           C
ATOM    392  N   VAL A 298      14.164  23.188  -4.473  1.00 89.88           N
ATOM    393  CA  VAL A 298      13.016  23.203  -5.371  1.00 89.88           C
ATOM    394  C   VAL A 298      13.375  23.922  -6.672  1.00 89.88           C
ATOM    395  CB  VAL A 298      11.789  23.875  -4.719  1.00 89.88           C
ATOM    396  O   VAL A 298      14.266  24.766  -6.688  1.00 89.88           O
ATOM    397  CG1 VAL A 298      11.320  23.094  -3.496  1.00 89.88           C
ATOM    398  CG2 VAL A 298      12.109  25.312  -4.340  1.00 89.88           C
ATOM    399  N   LYS A 299      12.773  23.469  -7.730  1.00 88.38           N
ATOM    400  CA  LYS A 299      12.961  24.156  -9.000  1.00 88.38           C
ATOM    401  C   LYS A 299      12.453  25.594  -8.922  1.00 88.38           C
ATOM    402  CB  LYS A 299      12.242  23.406 -10.125  1.00 88.38           C
ATOM    403  O   LYS A 299      11.344  25.844  -8.453  1.00 88.38           O
ATOM    404  CG  LYS A 299      12.609  23.906 -11.523  1.00 88.38           C
ATOM    405  CD  LYS A 299      12.039  22.984 -12.602  1.00 88.38           C
ATOM    406  CE  LYS A 299      12.469  23.438 -13.992  1.00 88.38           C
ATOM    407  NZ  LYS A 299      12.000  22.484 -15.047  1.00 88.38           N
ATOM    408  N   TYR A 300      13.305  26.406  -9.320  1.00 90.12           N
ATOM    409  CA  TYR A 300      12.969  27.828  -9.266  1.00 90.12           C
ATOM    410  C   TYR A 300      12.516  28.328 -10.633  1.00 90.12           C
ATOM    411  CB  TYR A 300      14.156  28.641  -8.773  1.00 90.12           C
ATOM    412  O   TYR A 300      13.234  29.094 -11.281  1.00 90.12           O
ATOM    413  CG  TYR A 300      13.789  30.031  -8.305  1.00 90.12           C
ATOM    414  CD1 TYR A 300      14.766  31.000  -8.094  1.00 90.12           C
ATOM    415  CD2 TYR A 300      12.461  30.375  -8.070  1.00 90.12           C
ATOM    416  CE1 TYR A 300      14.430  32.281  -7.668  1.00 90.12           C
ATOM    417  CE2 TYR A 300      12.117  31.656  -7.641  1.00 90.12           C
ATOM    418  OH  TYR A 300      12.766  33.875  -7.016  1.00 90.12           O
ATOM    419  CZ  TYR A 300      13.102  32.594  -7.441  1.00 90.12           C
ATOM    420  N   ASN A 301      11.438  27.984 -11.125  1.00 79.31           N
ATOM    421  CA  ASN A 301      10.938  28.359 -12.438  1.00 79.31           C
ATOM    422  C   ASN A 301       9.617  29.109 -12.344  1.00 79.31           C
ATOM    423  CB  ASN A 301      10.781  27.109 -13.328  1.00 79.31           C
ATOM    424  O   ASN A 301       9.094  29.578 -13.359  1.00 79.31           O
ATOM    425  CG  ASN A 301       9.891  26.062 -12.703  1.00 79.31           C
ATOM    426  ND2 ASN A 301       9.648  24.984 -13.438  1.00 79.31           N
ATOM    427  OD1 ASN A 301       9.422  26.203 -11.570  1.00 79.31           O
ATOM    428  N   ASN A 302       9.023  29.078 -11.242  1.00 74.88           N
ATOM    429  CA  ASN A 302       7.754  29.766 -11.055  1.00 74.88           C
ATOM    430  C   ASN A 302       7.684  30.453  -9.695  1.00 74.88           C
ATOM    431  CB  ASN A 302       6.582  28.797 -11.219  1.00 74.88           C
ATOM    432  O   ASN A 302       8.641  30.406  -8.922  1.00 74.88           O
ATOM    433  CG  ASN A 302       6.637  27.641 -10.227  1.00 74.88           C
ATOM    434  ND2 ASN A 302       5.977  26.547 -10.562  1.00 74.88           N
ATOM    435  OD1 ASN A 302       7.262  27.750  -9.172  1.00 74.88           O
ATOM    436  N   GLU A 303       6.613  31.172  -9.492  1.00 81.00           N
ATOM    437  CA  GLU A 303       6.410  31.984  -8.289  1.00 81.00           C
ATOM    438  C   GLU A 303       6.039  31.109  -7.102  1.00 81.00           C
ATOM    439  CB  GLU A 303       5.328  33.031  -8.523  1.00 81.00           C
ATOM    440  O   GLU A 303       6.004  31.578  -5.961  1.00 81.00           O
ATOM    441  CG  GLU A 303       5.746  34.156  -9.477  1.00 81.00           C
ATOM    442  CD  GLU A 303       4.699  35.250  -9.633  1.00 81.00           C
ATOM    443  OE1 GLU A 303       4.957  36.250 -10.336  1.00 81.00           O
ATOM    444  OE2 GLU A 303       3.605  35.094  -9.039  1.00 81.00           O
ATOM    445  N   LYS A 304       5.840  29.922  -7.270  1.00 77.50           N
ATOM    446  CA  LYS A 304       5.410  29.016  -6.211  1.00 77.50           C
ATOM    447  C   LYS A 304       6.480  28.875  -5.133  1.00 77.50           C
ATOM    448  CB  LYS A 304       5.062  27.641  -6.789  1.00 77.50           C
ATOM    449  O   LYS A 304       6.180  28.891  -3.939  1.00 77.50           O
ATOM    450  CG  LYS A 304       4.348  26.719  -5.809  1.00 77.50           C
ATOM    451  CD  LYS A 304       4.012  25.375  -6.449  1.00 77.50           C
ATOM    452  CE  LYS A 304       3.404  24.406  -5.441  1.00 77.50           C
ATOM    453  NZ  LYS A 304       3.150  23.062  -6.043  1.00 77.50           N
ATOM    454  N   ALA A 305       7.660  28.734  -5.574  1.00 81.25           N
ATOM    455  CA  ALA A 305       8.773  28.594  -4.641  1.00 81.25           C
ATOM    456  C   ALA A 305       8.930  29.859  -3.791  1.00 81.25           C
ATOM    457  CB  ALA A 305      10.070  28.312  -5.391  1.00 81.25           C
ATOM    458  O   ALA A 305       9.203  29.781  -2.592  1.00 81.25           O
ATOM    459  N   GLU A 306       8.664  30.938  -4.414  1.00 87.31           N
ATOM    460  CA  GLU A 306       8.773  32.219  -3.695  1.00 87.31           C
ATOM    461  C   GLU A 306       7.676  32.344  -2.641  1.00 87.31           C
ATOM    462  CB  GLU A 306       8.703  33.375  -4.672  1.00 87.31           C
ATOM    463  O   GLU A 306       7.902  32.906  -1.572  1.00 87.31           O
ATOM    464  CG  GLU A 306       9.938  33.531  -5.547  1.00 87.31           C
ATOM    465  CD  GLU A 306       9.898  34.750  -6.449  1.00 87.31           C
ATOM    466  OE1 GLU A 306      10.836  34.938  -7.258  1.00 87.31           O
ATOM    467  OE2 GLU A 306       8.922  35.531  -6.340  1.00 87.31           O
ATOM    468  N   ARG A 307       6.547  31.906  -2.941  1.00 84.31           N
ATOM    469  CA  ARG A 307       5.438  31.938  -1.998  1.00 84.31           C
ATOM    470  C   ARG A 307       5.766  31.172  -0.728  1.00 84.31           C
ATOM    471  CB  ARG A 307       4.164  31.391  -2.639  1.00 84.31           C
ATOM    472  O   ARG A 307       5.445  31.609   0.377  1.00 84.31           O
ATOM    473  CG  ARG A 307       3.414  32.406  -3.496  1.00 84.31           C
ATOM    474  CD  ARG A 307       2.055  31.859  -3.930  1.00 84.31           C
ATOM    475  NE  ARG A 307       2.148  31.062  -5.152  1.00 84.31           N
ATOM    476  NH1 ARG A 307       0.108  30.016  -4.879  1.00 84.31           N
ATOM    477  NH2 ARG A 307       1.411  29.547  -6.699  1.00 84.31           N
ATOM    478  CZ  ARG A 307       1.223  30.219  -5.574  1.00 84.31           C
ATOM    479  N   GLU A 308       6.324  30.031  -0.887  1.00 83.75           N
ATOM    480  CA  GLU A 308       6.730  29.203   0.252  1.00 83.75           C
ATOM    481  C   GLU A 308       7.719  29.953   1.145  1.00 83.75           C
ATOM    482  CB  GLU A 308       7.352  27.891  -0.225  1.00 83.75           C
ATOM    483  O   GLU A 308       7.523  30.047   2.359  1.00 83.75           O
ATOM    484  CG  GLU A 308       7.828  26.984   0.905  1.00 83.75           C
ATOM    485  CD  GLU A 308       8.281  25.625   0.429  1.00 83.75           C
ATOM    486  OE1 GLU A 308       8.672  24.781   1.274  1.00 83.75           O
ATOM    487  OE2 GLU A 308       8.250  25.391  -0.799  1.00 83.75           O
ATOM    488  N   VAL A 309       8.648  30.531   0.553  1.00 89.31           N
ATOM    489  CA  VAL A 309       9.703  31.250   1.276  1.00 89.31           C
ATOM    490  C   VAL A 309       9.109  32.500   1.948  1.00 89.31           C
ATOM    491  CB  VAL A 309      10.859  31.641   0.340  1.00 89.31           C
ATOM    492  O   VAL A 309       9.414  32.781   3.111  1.00 89.31           O
ATOM    493  CG1 VAL A 309      11.805  32.625   1.038  1.00 89.31           C
ATOM    494  CG2 VAL A 309      11.625  30.406  -0.125  1.00 89.31           C
ATOM    495  N   LYS A 310       8.297  33.219   1.255  1.00 90.06           N
ATOM    496  CA  LYS A 310       7.676  34.438   1.812  1.00 90.06           C
ATOM    497  C   LYS A 310       6.793  34.094   3.010  1.00 90.06           C
ATOM    498  CB  LYS A 310       6.852  35.156   0.746  1.00 90.06           C
ATOM    499  O   LYS A 310       6.762  34.812   3.994  1.00 90.06           O
ATOM    500  CG  LYS A 310       7.688  35.875  -0.287  1.00 90.06           C
ATOM    501  CD  LYS A 310       6.812  36.562  -1.330  1.00 90.06           C
ATOM    502  CE  LYS A 310       7.648  37.281  -2.375  1.00 90.06           C
ATOM    503  NZ  LYS A 310       6.797  37.875  -3.455  1.00 90.06           N
ATOM    504  N   ALA A 311       6.117  32.938   2.912  1.00 87.81           N
ATOM    505  CA  ALA A 311       5.285  32.500   4.020  1.00 87.81           C
ATOM    506  C   ALA A 311       6.137  32.094   5.223  1.00 87.81           C
ATOM    507  CB  ALA A 311       4.414  31.312   3.582  1.00 87.81           C
ATOM    508  O   ALA A 311       5.895  32.562   6.344  1.00 87.81           O
ATOM    509  N   LEU A 312       7.156  31.375   5.000  1.00 89.31           N
ATOM    510  CA  LEU A 312       8.023  30.891   6.066  1.00 89.31           C
ATOM    511  C   LEU A 312       8.734  32.062   6.750  1.00 89.31           C
ATOM    512  CB  LEU A 312       9.055  29.906   5.516  1.00 89.31           C
ATOM    513  O   LEU A 312       8.922  32.031   7.969  1.00 89.31           O
ATOM    514  CG  LEU A 312       8.570  28.469   5.305  1.00 89.31           C
ATOM    515  CD1 LEU A 312       9.609  27.656   4.527  1.00 89.31           C
ATOM    516  CD2 LEU A 312       8.273  27.797   6.645  1.00 89.31           C
ATOM    517  N   ALA A 313       9.062  32.969   5.969  1.00 91.81           N
ATOM    518  CA  ALA A 313       9.797  34.125   6.500  1.00 91.81           C
ATOM    519  C   ALA A 313       8.922  34.969   7.434  1.00 91.81           C
ATOM    520  CB  ALA A 313      10.320  35.000   5.359  1.00 91.81           C
ATOM    521  O   ALA A 313       9.430  35.656   8.312  1.00 91.81           O
ATOM    522  N   LYS A 314       7.645  34.844   7.328  1.00 91.25           N
ATOM    523  CA  LYS A 314       6.699  35.625   8.133  1.00 91.25           C
ATOM    524  C   LYS A 314       6.316  34.875   9.406  1.00 91.25           C
ATOM    525  CB  LYS A 314       5.445  35.938   7.316  1.00 91.25           C
ATOM    526  O   LYS A 314       5.668  35.438  10.289  1.00 91.25           O
ATOM    527  CG  LYS A 314       5.664  36.969   6.227  1.00 91.25           C
ATOM    528  CD  LYS A 314       4.379  37.281   5.465  1.00 91.25           C
ATOM    529  CE  LYS A 314       4.613  38.250   4.328  1.00 91.25           C
ATOM    530  NZ  LYS A 314       3.357  38.531   3.562  1.00 91.25           N
ATOM    531  N   LEU A 315       6.625  33.656   9.430  1.00 92.88           N
ATOM    532  CA  LEU A 315       6.133  32.812  10.523  1.00 92.88           C
ATOM    533  C   LEU A 315       7.230  32.562  11.547  1.00 92.88           C
ATOM    534  CB  LEU A 315       5.602  31.484   9.977  1.00 92.88           C
ATOM    535  O   LEU A 315       8.312  32.094  11.195  1.00 92.88           O
ATOM    536  CG  LEU A 315       4.410  31.578   9.023  1.00 92.88           C
ATOM    537  CD1 LEU A 315       4.129  30.203   8.398  1.00 92.88           C
ATOM    538  CD2 LEU A 315       3.176  32.094   9.758  1.00 92.88           C
ATOM    539  N   ASP A 316       7.027  32.969  12.742  1.00 93.88           N
ATOM    540  CA  ASP A 316       7.879  32.688  13.898  1.00 93.88           C
ATOM    541  C   ASP A 316       7.051  32.250  15.094  1.00 93.88           C
ATOM    542  CB  ASP A 316       8.680  33.938  14.266  1.00 93.88           C
ATOM    543  O   ASP A 316       6.488  33.062  15.820  1.00 93.88           O
ATOM    544  CG  ASP A 316       9.711  33.688  15.359  1.00 93.88           C
ATOM    545  OD1 ASP A 316      10.000  32.500  15.656  1.00 93.88           O
ATOM    546  OD2 ASP A 316      10.227  34.688  15.922  1.00 93.88           O
ATOM    547  N   HIS A 317       7.051  30.953  15.242  1.00 96.19           N
ATOM    548  CA  HIS A 317       6.230  30.328  16.266  1.00 96.19           C
ATOM    549  C   HIS A 317       6.875  29.031  16.781  1.00 96.19           C
ATOM    550  CB  HIS A 317       4.828  30.031  15.727  1.00 96.19           C
ATOM    551  O   HIS A 317       7.555  28.344  16.016  1.00 96.19           O
ATOM    552  CG  HIS A 317       3.838  29.672  16.781  1.00 96.19           C
ATOM    553  CD2 HIS A 317       3.068  30.453  17.578  1.00 96.19           C
ATOM    554  ND1 HIS A 317       3.551  28.375  17.125  1.00 96.19           N
ATOM    555  CE1 HIS A 317       2.645  28.359  18.094  1.00 96.19           C
ATOM    556  NE2 HIS A 317       2.336  29.609  18.391  1.00 96.19           N
ATOM    557  N   VAL A 318       6.676  28.688  18.000  1.00 95.88           N
ATOM    558  CA  VAL A 318       7.293  27.547  18.672  1.00 95.88           C
ATOM    559  C   VAL A 318       6.852  26.250  18.016  1.00 95.88           C
ATOM    560  CB  VAL A 318       6.941  27.531  20.188  1.00 95.88           C
ATOM    561  O   VAL A 318       7.578  25.250  18.047  1.00 95.88           O
ATOM    562  CG1 VAL A 318       5.434  27.375  20.375  1.00 95.88           C
ATOM    563  CG2 VAL A 318       7.699  26.406  20.891  1.00 95.88           C
ATOM    564  N   ASN A 319       5.664  26.219  17.406  1.00 97.44           N
ATOM    565  CA  ASN A 319       5.109  25.016  16.797  1.00 97.44           C
ATOM    566  C   ASN A 319       5.207  25.047  15.281  1.00 97.44           C
ATOM    567  CB  ASN A 319       3.652  24.812  17.234  1.00 97.44           C
ATOM    568  O   ASN A 319       4.465  24.344  14.586  1.00 97.44           O
ATOM    569  CG  ASN A 319       3.518  24.547  18.719  1.00 97.44           C
ATOM    570  ND2 ASN A 319       4.094  23.438  19.172  1.00 97.44           N
ATOM    571  OD1 ASN A 319       2.902  25.312  19.453  1.00 97.44           O
ATOM    572  N   ILE A 320       6.051  25.859  14.711  1.00 96.62           N
ATOM    573  CA  ILE A 320       6.344  25.953  13.289  1.00 96.62           C
ATOM    574  C   ILE A 320       7.848  25.859  13.062  1.00 96.62           C
ATOM    575  CB  ILE A 320       5.805  27.281  12.688  1.00 96.62           C
ATOM    576  O   ILE A 320       8.641  26.438  13.805  1.00 96.62           O
ATOM    577  CG1 ILE A 320       4.277  27.344  12.820  1.00 96.62           C
ATOM    578  CG2 ILE A 320       6.230  27.422  11.219  1.00 96.62           C
ATOM    579  CD1 ILE A 320       3.666  28.641  12.336  1.00 96.62           C
ATOM    580  N   VAL A 321       8.242  25.047  12.141  1.00 95.56           N
ATOM    581  CA  VAL A 321       9.648  24.875  11.812  1.00 95.56           C
ATOM    582  C   VAL A 321      10.289  26.234  11.555  1.00 95.56           C
ATOM    583  CB  VAL A 321       9.844  23.953  10.594  1.00 95.56           C
ATOM    584  O   VAL A 321       9.727  27.078  10.844  1.00 95.56           O
ATOM    585  CG1 VAL A 321      11.320  23.875  10.195  1.00 95.56           C
ATOM    586  CG2 VAL A 321       9.289  22.562  10.883  1.00 95.56           C
ATOM    587  N   HIS A 322      11.398  26.422  12.102  1.00 95.00           N
ATOM    588  CA  HIS A 322      12.078  27.703  12.039  1.00 95.00           C
ATOM    589  C   HIS A 322      12.750  27.906  10.688  1.00 95.00           C
ATOM    590  CB  HIS A 322      13.102  27.828  13.164  1.00 95.00           C
ATOM    591  O   HIS A 322      13.531  27.062  10.250  1.00 95.00           O
ATOM    592  CG  HIS A 322      13.688  29.203  13.297  1.00 95.00           C
ATOM    593  CD2 HIS A 322      14.945  29.656  13.094  1.00 95.00           C
ATOM    594  ND1 HIS A 322      12.938  30.281  13.703  1.00 95.00           N
ATOM    595  CE1 HIS A 322      13.719  31.359  13.727  1.00 95.00           C
ATOM    596  NE2 HIS A 322      14.938  31.000  13.367  1.00 95.00           N
ATOM    597  N   TYR A 323      12.477  29.000  10.062  1.00 93.44           N
ATOM    598  CA  TYR A 323      13.094  29.438   8.812  1.00 93.44           C
ATOM    599  C   TYR A 323      14.438  30.109   9.078  1.00 93.44           C
ATOM    600  CB  TYR A 323      12.172  30.406   8.062  1.00 93.44           C
ATOM    601  O   TYR A 323      14.539  31.016   9.906  1.00 93.44           O
ATOM    602  CG  TYR A 323      12.820  31.062   6.875  1.00 93.44           C
ATOM    603  CD1 TYR A 323      13.250  32.375   6.941  1.00 93.44           C
ATOM    604  CD2 TYR A 323      13.008  30.375   5.684  1.00 93.44           C
ATOM    605  CE1 TYR A 323      13.852  33.000   5.848  1.00 93.44           C
ATOM    606  CE2 TYR A 323      13.602  30.969   4.586  1.00 93.44           C
ATOM    607  OH  TYR A 323      14.609  32.906   3.588  1.00 93.44           O
ATOM    608  CZ  TYR A 323      14.023  32.281   4.676  1.00 93.44           C
ATOM    609  N   ASN A 324      15.477  29.766   8.414  1.00 94.19           N
ATOM    610  CA  ASN A 324      16.797  30.328   8.609  1.00 94.19           C
ATOM    611  C   ASN A 324      17.219  31.203   7.430  1.00 94.19           C
ATOM    612  CB  ASN A 324      17.828  29.219   8.859  1.00 94.19           C
ATOM    613  O   ASN A 324      17.906  32.219   7.605  1.00 94.19           O
ATOM    614  CG  ASN A 324      17.672  28.562  10.211  1.00 94.19           C
ATOM    615  ND2 ASN A 324      18.609  28.844  11.117  1.00 94.19           N
ATOM    616  OD1 ASN A 324      16.719  27.812  10.445  1.00 94.19           O
ATOM    617  N   GLY A 325      16.797  30.828   6.234  1.00 93.75           N
ATOM    618  CA  GLY A 325      17.172  31.594   5.059  1.00 93.75           C
ATOM    619  C   GLY A 325      16.938  30.844   3.758  1.00 93.75           C
ATOM    620  O   GLY A 325      16.422  29.719   3.762  1.00 93.75           O
ATOM    621  N   CYS A 326      17.203  31.531   2.684  1.00 95.25           N
ATOM    622  CA  CYS A 326      17.094  30.938   1.361  1.00 95.25           C
ATOM    623  C   CYS A 326      18.094  31.562   0.390  1.00 95.25           C
ATOM    624  CB  CYS A 326      15.680  31.078   0.819  1.00 95.25           C
ATOM    625  O   CYS A 326      18.641  32.625   0.668  1.00 95.25           O
ATOM    626  SG  CYS A 326      15.203  32.781   0.461  1.00 95.25           S
ATOM    627  N   TRP A 327      18.406  30.906  -0.637  1.00 95.19           N
ATOM    628  CA  TRP A 327      19.234  31.422  -1.725  1.00 95.19           C
ATOM    629  C   TRP A 327      18.922  30.703  -3.035  1.00 95.19           C
ATOM    630  CB  TRP A 327      20.719  31.266  -1.393  1.00 95.19           C
ATOM    631  O   TRP A 327      18.312  29.625  -3.031  1.00 95.19           O
ATOM    632  CG  TRP A 327      21.188  29.844  -1.359  1.00 95.19           C
ATOM    633  CD1 TRP A 327      21.797  29.141  -2.373  1.00 95.19           C
ATOM    634  CD2 TRP A 327      21.094  28.938  -0.257  1.00 95.19           C
ATOM    635  CE2 TRP A 327      21.656  27.703  -0.673  1.00 95.19           C
ATOM    636  CE3 TRP A 327      20.578  29.031   1.044  1.00 95.19           C
ATOM    637  NE1 TRP A 327      22.078  27.859  -1.967  1.00 95.19           N
ATOM    638  CH2 TRP A 327      21.219  26.719   1.435  1.00 95.19           C
ATOM    639  CZ2 TRP A 327      21.719  26.594   0.167  1.00 95.19           C
ATOM    640  CZ3 TRP A 327      20.656  27.922   1.879  1.00 95.19           C
ATOM    641  N   ASP A 328      19.172  31.312  -4.117  1.00 94.00           N
ATOM    642  CA  ASP A 328      19.000  30.703  -5.430  1.00 94.00           C
ATOM    643  C   ASP A 328      20.359  30.297  -6.020  1.00 94.00           C
ATOM    644  CB  ASP A 328      18.281  31.656  -6.383  1.00 94.00           C
ATOM    645  O   ASP A 328      21.391  30.844  -5.637  1.00 94.00           O
ATOM    646  CG  ASP A 328      19.141  32.844  -6.805  1.00 94.00           C
ATOM    647  OD1 ASP A 328      19.641  33.562  -5.926  1.00 94.00           O
ATOM    648  OD2 ASP A 328      19.312  33.031  -8.031  1.00 94.00           O
ATOM    649  N   GLY A 329      20.344  29.281  -6.863  1.00 93.12           N
ATOM    650  CA  GLY A 329      21.531  28.766  -7.531  1.00 93.12           C
ATOM    651  C   GLY A 329      21.219  27.719  -8.578  1.00 93.12           C
ATOM    652  O   GLY A 329      20.047  27.375  -8.805  1.00 93.12           O
ATOM    653  N   PHE A 330      22.266  27.406  -9.266  1.00 92.38           N
ATOM    654  CA  PHE A 330      22.141  26.359 -10.266  1.00 92.38           C
ATOM    655  C   PHE A 330      22.531  25.000  -9.680  1.00 92.38           C
ATOM    656  CB  PHE A 330      23.000  26.672 -11.492  1.00 92.38           C
ATOM    657  O   PHE A 330      23.594  24.859  -9.078  1.00 92.38           O
ATOM    658  CG  PHE A 330      22.359  27.625 -12.461  1.00 92.38           C
ATOM    659  CD1 PHE A 330      21.531  27.156 -13.469  1.00 92.38           C
ATOM    660  CD2 PHE A 330      22.594  28.984 -12.367  1.00 92.38           C
ATOM    661  CE1 PHE A 330      20.938  28.047 -14.367  1.00 92.38           C
ATOM    662  CE2 PHE A 330      22.016  29.875 -13.258  1.00 92.38           C
ATOM    663  CZ  PHE A 330      21.172  29.406 -14.258  1.00 92.38           C
ATOM    664  N   ASP A 331      21.641  23.984  -9.836  1.00 91.62           N
ATOM    665  CA  ASP A 331      21.859  22.656  -9.281  1.00 91.62           C
ATOM    666  C   ASP A 331      21.141  21.594 -10.102  1.00 91.62           C
ATOM    667  CB  ASP A 331      21.406  22.594  -7.824  1.00 91.62           C
ATOM    668  O   ASP A 331      20.531  21.906 -11.133  1.00 91.62           O
ATOM    669  CG  ASP A 331      22.250  21.672  -6.969  1.00 91.62           C
ATOM    670  OD1 ASP A 331      22.906  20.766  -7.516  1.00 91.62           O
ATOM    671  OD2 ASP A 331      22.266  21.875  -5.730  1.00 91.62           O
ATOM    672  N   TYR A 332      21.328  20.438  -9.664  1.00 86.62           N
ATOM    673  CA  TYR A 332      20.656  19.344 -10.352  1.00 86.62           C
ATOM    674  C   TYR A 332      19.141  19.547 -10.344  1.00 86.62           C
ATOM    675  CB  TYR A 332      21.016  18.000  -9.711  1.00 86.62           C
ATOM    676  O   TYR A 332      18.578  19.984  -9.336  1.00 86.62           O
ATOM    677  CG  TYR A 332      22.469  17.641  -9.820  1.00 86.62           C
ATOM    678  CD1 TYR A 332      23.094  17.516 -11.062  1.00 86.62           C
ATOM    679  CD2 TYR A 332      23.234  17.422  -8.680  1.00 86.62           C
ATOM    680  CE1 TYR A 332      24.438  17.172 -11.164  1.00 86.62           C
ATOM    681  CE2 TYR A 332      24.578  17.094  -8.766  1.00 86.62           C
ATOM    682  OH  TYR A 332      26.516  16.641 -10.109  1.00 86.62           O
ATOM    683  CZ  TYR A 332      25.172  16.969 -10.016  1.00 86.62           C
ATOM    684  N   ASP A 333      18.484  19.250 -11.469  1.00 83.94           N
ATOM    685  CA  ASP A 333      17.031  19.328 -11.531  1.00 83.94           C
ATOM    686  C   ASP A 333      16.391  18.328 -10.570  1.00 83.94           C
ATOM    687  CB  ASP A 333      16.547  19.062 -12.961  1.00 83.94           C
ATOM    688  O   ASP A 333      16.531  17.125 -10.734  1.00 83.94           O
ATOM    689  CG  ASP A 333      15.070  19.344 -13.141  1.00 83.94           C
ATOM    690  OD1 ASP A 333      14.336  19.453 -12.133  1.00 83.94           O
ATOM    691  OD2 ASP A 333      14.625  19.469 -14.305  1.00 83.94           O
ATOM    692  N   PRO A 334      15.766  18.859  -9.641  1.00 78.75           N
ATOM    693  CA  PRO A 334      15.180  17.984  -8.625  1.00 78.75           C
ATOM    694  C   PRO A 334      14.031  17.141  -9.164  1.00 78.75           C
ATOM    695  CB  PRO A 334      14.680  18.969  -7.559  1.00 78.75           C
ATOM    696  O   PRO A 334      13.617  16.172  -8.531  1.00 78.75           O
ATOM    697  CG  PRO A 334      14.531  20.281  -8.281  1.00 78.75           C
ATOM    698  CD  PRO A 334      15.461  20.266  -9.461  1.00 78.75           C
ATOM    699  N   GLU A 335      13.438  17.547 -10.297  1.00 72.00           N
ATOM    700  CA  GLU A 335      12.297  16.844 -10.875  1.00 72.00           C
ATOM    701  C   GLU A 335      12.742  15.734 -11.820  1.00 72.00           C
ATOM    702  CB  GLU A 335      11.375  17.828 -11.609  1.00 72.00           C
ATOM    703  O   GLU A 335      11.930  14.914 -12.250  1.00 72.00           O
ATOM    704  CG  GLU A 335      10.711  18.844 -10.703  1.00 72.00           C
ATOM    705  CD  GLU A 335       9.766  19.781 -11.438  1.00 72.00           C
ATOM    706  OE1 GLU A 335       9.133  20.641 -10.781  1.00 72.00           O
ATOM    707  OE2 GLU A 335       9.641  19.641 -12.672  1.00 72.00           O
ATOM    708  N   THR A 336      13.906  15.719 -12.242  1.00 62.47           N
ATOM    709  CA  THR A 336      14.391  14.695 -13.156  1.00 62.47           C
ATOM    710  C   THR A 336      14.695  13.398 -12.406  1.00 62.47           C
ATOM    711  CB  THR A 336      15.648  15.164 -13.906  1.00 62.47           C
ATOM    712  O   THR A 336      15.234  13.438 -11.297  1.00 62.47           O
ATOM    713  CG2 THR A 336      15.305  16.203 -14.969  1.00 62.47           C
ATOM    714  OG1 THR A 336      16.562  15.742 -12.977  1.00 62.47           O
ATOM    715  N   SER A 337      13.742  12.383 -12.461  1.00 50.69           N
ATOM    716  CA  SER A 337      13.750  11.055 -11.867  1.00 50.69           C
ATOM    717  C   SER A 337      15.109  10.383 -12.047  1.00 50.69           C
ATOM    718  CB  SER A 337      12.656  10.180 -12.477  1.00 50.69           C
ATOM    719  O   SER A 337      15.398   9.820 -13.102  1.00 50.69           O
ATOM    720  OG  SER A 337      12.711  10.227 -13.891  1.00 50.69           O
ATOM    721  N   ASP A 338      16.219  10.875 -11.805  1.00 45.88           N
ATOM    722  CA  ASP A 338      17.375  10.000 -12.000  1.00 45.88           C
ATOM    723  C   ASP A 338      17.219   8.703 -11.219  1.00 45.88           C
ATOM    724  CB  ASP A 338      18.672  10.711 -11.586  1.00 45.88           C
ATOM    725  O   ASP A 338      17.109   8.719  -9.992  1.00 45.88           O
ATOM    726  CG  ASP A 338      19.406  11.328 -12.758  1.00 45.88           C
ATOM    727  OD1 ASP A 338      19.109  10.977 -13.914  1.00 45.88           O
ATOM    728  OD2 ASP A 338      20.297  12.172 -12.516  1.00 45.88           O
ATOM    729  N   ASP A 339      16.641   7.617 -11.875  1.00 42.81           N
ATOM    730  CA  ASP A 339      16.609   6.223 -11.438  1.00 42.81           C
ATOM    731  C   ASP A 339      17.891   5.863 -10.688  1.00 42.81           C
ATOM    732  CB  ASP A 339      16.422   5.289 -12.633  1.00 42.81           C
ATOM    733  O   ASP A 339      17.953   4.840 -10.000  1.00 42.81           O
ATOM    734  CG  ASP A 339      14.984   5.184 -13.086  1.00 42.81           C
ATOM    735  OD1 ASP A 339      14.070   5.492 -12.289  1.00 42.81           O
ATOM    736  OD2 ASP A 339      14.750   4.781 -14.242  1.00 42.81           O
ATOM    737  N   SER A 340      18.984   6.473 -10.969  1.00 43.34           N
ATOM    738  CA  SER A 340      20.312   6.016 -10.547  1.00 43.34           C
ATOM    739  C   SER A 340      20.531   6.285  -9.062  1.00 43.34           C
ATOM    740  CB  SER A 340      21.406   6.695 -11.375  1.00 43.34           C
ATOM    741  O   SER A 340      21.516   5.816  -8.492  1.00 43.34           O
ATOM    742  OG  SER A 340      21.328   8.102 -11.242  1.00 43.34           O
ATOM    743  N   LEU A 341      19.844   7.270  -8.492  1.00 43.91           N
ATOM    744  CA  LEU A 341      20.234   7.582  -7.121  1.00 43.91           C
ATOM    745  C   LEU A 341      19.766   6.492  -6.164  1.00 43.91           C
ATOM    746  CB  LEU A 341      19.656   8.938  -6.695  1.00 43.91           C
ATOM    747  O   LEU A 341      20.219   6.426  -5.016  1.00 43.91           O
ATOM    748  CG  LEU A 341      20.453  10.172  -7.117  1.00 43.91           C
ATOM    749  CD1 LEU A 341      19.500  11.352  -7.340  1.00 43.91           C
ATOM    750  CD2 LEU A 341      21.500  10.516  -6.074  1.00 43.91           C
ATOM    751  N   GLU A 342      18.562   5.898  -6.461  1.00 41.84           N
ATOM    752  CA  GLU A 342      18.109   4.898  -5.500  1.00 41.84           C
ATOM    753  C   GLU A 342      18.859   3.588  -5.668  1.00 41.84           C
ATOM    754  CB  GLU A 342      16.594   4.660  -5.648  1.00 41.84           C
ATOM    755  O   GLU A 342      18.562   2.600  -4.996  1.00 41.84           O
ATOM    756  CG  GLU A 342      15.734   5.746  -5.020  1.00 41.84           C
ATOM    757  CD  GLU A 342      14.273   5.359  -4.902  1.00 41.84           C
ATOM    758  OE1 GLU A 342      13.477   6.148  -4.344  1.00 41.84           O
ATOM    759  OE2 GLU A 342      13.914   4.258  -5.375  1.00 41.84           O
ATOM    760  N   SER A 343      19.531   3.355  -6.816  1.00 39.72           N
ATOM    761  CA  SER A 343      20.250   2.084  -6.891  1.00 39.72           C
ATOM    762  C   SER A 343      21.344   2.004  -5.836  1.00 39.72           C
ATOM    763  CB  SER A 343      20.859   1.885  -8.281  1.00 39.72           C
ATOM    764  O   SER A 343      22.078   2.977  -5.613  1.00 39.72           O
ATOM    765  OG  SER A 343      21.875   2.838  -8.531  1.00 39.72           O
ATOM    766  N   SER A 344      21.219   1.299  -4.797  1.00 39.25           N
ATOM    767  CA  SER A 344      22.234   0.987  -3.799  1.00 39.25           C
ATOM    768  C   SER A 344      23.625   0.954  -4.418  1.00 39.25           C
ATOM    769  CB  SER A 344      21.922  -0.354  -3.127  1.00 39.25           C
ATOM    770  O   SER A 344      24.625   1.026  -3.707  1.00 39.25           O
ATOM    771  OG  SER A 344      21.656  -1.351  -4.098  1.00 39.25           O
ATOM    772  N   ASP A 345      23.734   0.309  -5.664  1.00 35.50           N
ATOM    773  CA  ASP A 345      25.062   0.083  -6.223  1.00 35.50           C
ATOM    774  C   ASP A 345      25.625   1.366  -6.820  1.00 35.50           C
ATOM    775  CB  ASP A 345      25.016  -1.018  -7.285  1.00 35.50           C
ATOM    776  O   ASP A 345      26.422   1.319  -7.770  1.00 35.50           O
ATOM    777  CG  ASP A 345      24.922  -2.412  -6.691  1.00 35.50           C
ATOM    778  OD1 ASP A 345      25.297  -2.598  -5.512  1.00 35.50           O
ATOM    779  OD2 ASP A 345      24.484  -3.336  -7.410  1.00 35.50           O
ATOM    780  N   TYR A 346      25.047   2.480  -6.547  1.00 37.19           N
ATOM    781  CA  TYR A 346      25.656   3.678  -7.117  1.00 37.19           C
ATOM    782  C   TYR A 346      27.062   3.891  -6.562  1.00 37.19           C
ATOM    783  CB  TYR A 346      24.781   4.910  -6.832  1.00 37.19           C
ATOM    784  O   TYR A 346      27.234   4.094  -5.355  1.00 37.19           O
ATOM    785  CG  TYR A 346      25.109   6.094  -7.715  1.00 37.19           C
ATOM    786  CD1 TYR A 346      25.906   7.133  -7.250  1.00 37.19           C
ATOM    787  CD2 TYR A 346      24.609   6.172  -9.008  1.00 37.19           C
ATOM    788  CE1 TYR A 346      26.203   8.227  -8.055  1.00 37.19           C
ATOM    789  CE2 TYR A 346      24.906   7.262  -9.820  1.00 37.19           C
ATOM    790  OH  TYR A 346      25.984   9.359 -10.148  1.00 37.19           O
ATOM    791  CZ  TYR A 346      25.703   8.281  -9.344  1.00 37.19           C
ATOM    792  N   ASP A 347      28.016   3.229  -7.234  1.00 38.59           N
ATOM    793  CA  ASP A 347      29.391   3.662  -6.996  1.00 38.59           C
ATOM    794  C   ASP A 347      29.562   5.148  -7.309  1.00 38.59           C
ATOM    795  CB  ASP A 347      30.359   2.834  -7.836  1.00 38.59           C
ATOM    796  O   ASP A 347      29.344   5.578  -8.445  1.00 38.59           O
ATOM    797  CG  ASP A 347      31.781   2.836  -7.277  1.00 38.59           C
ATOM    798  OD1 ASP A 347      32.062   3.609  -6.336  1.00 38.59           O
ATOM    799  OD2 ASP A 347      32.625   2.061  -7.785  1.00 38.59           O
ATOM    800  N   PRO A 348      29.531   6.078  -6.312  1.00 37.91           N
ATOM    801  CA  PRO A 348      29.766   7.504  -6.555  1.00 37.91           C
ATOM    802  C   PRO A 348      30.875   7.746  -7.586  1.00 37.91           C
ATOM    803  CB  PRO A 348      30.188   8.023  -5.176  1.00 37.91           C
ATOM    804  O   PRO A 348      30.906   8.812  -8.203  1.00 37.91           O
ATOM    805  CG  PRO A 348      30.281   6.805  -4.316  1.00 37.91           C
ATOM    806  CD  PRO A 348      29.906   5.609  -5.145  1.00 37.91           C
ATOM    807  N   GLU A 349      31.969   6.961  -7.473  1.00 36.91           N
ATOM    808  CA  GLU A 349      33.125   7.348  -8.242  1.00 36.91           C
ATOM    809  C   GLU A 349      32.844   7.352  -9.734  1.00 36.91           C
ATOM    810  CB  GLU A 349      34.312   6.410  -7.938  1.00 36.91           C
ATOM    811  O   GLU A 349      33.312   8.227 -10.469  1.00 36.91           O
ATOM    812  CG  GLU A 349      35.031   6.742  -6.645  1.00 36.91           C
ATOM    813  CD  GLU A 349      36.438   6.129  -6.570  1.00 36.91           C
ATOM    814  OE1 GLU A 349      37.188   6.465  -5.637  1.00 36.91           O
ATOM    815  OE2 GLU A 349      36.750   5.301  -7.453  1.00 36.91           O
ATOM    816  N   ASN A 350      32.469   6.156 -10.375  1.00 38.06           N
ATOM    817  CA  ASN A 350      32.500   6.027 -11.828  1.00 38.06           C
ATOM    818  C   ASN A 350      31.234   6.594 -12.469  1.00 38.06           C
ATOM    819  CB  ASN A 350      32.688   4.566 -12.227  1.00 38.06           C
ATOM    820  O   ASN A 350      31.016   6.438 -13.672  1.00 38.06           O
ATOM    821  CG  ASN A 350      34.125   4.223 -12.508  1.00 38.06           C
ATOM    822  ND2 ASN A 350      34.438   2.932 -12.641  1.00 38.06           N
ATOM    823  OD1 ASN A 350      35.000   5.105 -12.594  1.00 38.06           O
ATOM    824  N   SER A 351      30.016   6.664 -11.789  1.00 41.69           N
ATOM    825  CA  SER A 351      28.953   7.156 -12.648  1.00 41.69           C
ATOM    826  C   SER A 351      29.203   8.594 -13.086  1.00 41.69           C
ATOM    827  CB  SER A 351      27.594   7.066 -11.930  1.00 41.69           C
ATOM    828  O   SER A 351      29.438   9.469 -12.258  1.00 41.69           O
ATOM    829  OG  SER A 351      27.656   7.691 -10.664  1.00 41.69           O
ATOM    830  N   LYS A 352      29.844   8.898 -14.195  1.00 40.22           N
ATOM    831  CA  LYS A 352      29.984  10.180 -14.867  1.00 40.22           C
ATOM    832  C   LYS A 352      28.781  11.070 -14.625  1.00 40.22           C
ATOM    833  CB  LYS A 352      30.203   9.977 -16.375  1.00 40.22           C
ATOM    834  O   LYS A 352      27.656  10.734 -15.023  1.00 40.22           O
ATOM    835  CG  LYS A 352      31.625   9.617 -16.766  1.00 40.22           C
ATOM    836  CD  LYS A 352      31.781   9.539 -18.266  1.00 40.22           C
ATOM    837  CE  LYS A 352      33.219   9.133 -18.656  1.00 40.22           C
ATOM    838  NZ  LYS A 352      33.344   8.984 -20.141  1.00 40.22           N
ATOM    839  N   ASN A 353      28.562  11.836 -13.484  1.00 44.53           N
ATOM    840  CA  ASN A 353      27.688  12.930 -13.086  1.00 44.53           C
ATOM    841  C   ASN A 353      27.359  13.844 -14.258  1.00 44.53           C
ATOM    842  CB  ASN A 353      28.312  13.727 -11.938  1.00 44.53           C
ATOM    843  O   ASN A 353      26.672  14.852 -14.094  1.00 44.53           O
ATOM    844  CG  ASN A 353      28.094  13.078 -10.586  1.00 44.53           C
ATOM    845  ND2 ASN A 353      28.891  13.484  -9.602  1.00 44.53           N
ATOM    846  OD1 ASN A 353      27.219  12.227 -10.430  1.00 44.53           O
ATOM    847  N   SER A 354      28.125  13.875 -15.289  1.00 51.22           N
ATOM    848  CA  SER A 354      28.062  14.898 -16.328  1.00 51.22           C
ATOM    849  C   SER A 354      26.688  14.914 -17.016  1.00 51.22           C
ATOM    850  CB  SER A 354      29.156  14.664 -17.375  1.00 51.22           C
ATOM    851  O   SER A 354      26.344  15.867 -17.703  1.00 51.22           O
ATOM    852  OG  SER A 354      28.953  13.430 -18.047  1.00 51.22           O
ATOM    853  N   SER A 355      25.875  13.836 -16.859  1.00 59.00           N
ATOM    854  CA  SER A 355      24.703  13.789 -17.719  1.00 59.00           C
ATOM    855  C   SER A 355      23.438  14.188 -16.969  1.00 59.00           C
ATOM    856  CB  SER A 355      24.531  12.398 -18.328  1.00 59.00           C
ATOM    857  O   SER A 355      22.328  14.109 -17.516  1.00 59.00           O
ATOM    858  OG  SER A 355      25.609  11.555 -17.953  1.00 59.00           O
ATOM    859  N   ARG A 356      23.625  14.703 -15.758  1.00 69.12           N
ATOM    860  CA  ARG A 356      22.391  15.086 -15.078  1.00 69.12           C
ATOM    861  C   ARG A 356      21.953  16.500 -15.469  1.00 69.12           C
ATOM    862  CB  ARG A 356      22.578  15.000 -13.555  1.00 69.12           C
ATOM    863  O   ARG A 356      22.797  17.391 -15.570  1.00 69.12           O
ATOM    864  CG  ARG A 356      22.516  13.586 -13.008  1.00 69.12           C
ATOM    865  CD  ARG A 356      22.656  13.562 -11.492  1.00 69.12           C
ATOM    866  NE  ARG A 356      22.234  12.289 -10.930  1.00 69.12           N
ATOM    867  NH1 ARG A 356      22.750  12.844  -8.742  1.00 69.12           N
ATOM    868  NH2 ARG A 356      21.859  10.789  -9.227  1.00 69.12           N
ATOM    869  CZ  ARG A 356      22.281  11.977  -9.633  1.00 69.12           C
ATOM    870  N   SER A 357      20.703  16.688 -15.758  1.00 81.69           N
ATOM    871  CA  SER A 357      20.141  17.969 -16.125  1.00 81.69           C
ATOM    872  C   SER A 357      20.219  18.953 -14.961  1.00 81.69           C
ATOM    873  CB  SER A 357      18.688  17.812 -16.562  1.00 81.69           C
ATOM    874  O   SER A 357      20.000  18.578 -13.805  1.00 81.69           O
ATOM    875  OG  SER A 357      18.094  19.078 -16.812  1.00 81.69           O
ATOM    876  N   LYS A 358      20.719  20.219 -15.234  1.00 86.81           N
ATOM    877  CA  LYS A 358      20.812  21.297 -14.258  1.00 86.81           C
ATOM    878  C   LYS A 358      19.781  22.391 -14.523  1.00 86.81           C
ATOM    879  CB  LYS A 358      22.219  21.906 -14.273  1.00 86.81           C
ATOM    880  O   LYS A 358      19.422  22.641 -15.672  1.00 86.81           O
ATOM    881  CG  LYS A 358      23.328  20.922 -13.922  1.00 86.81           C
ATOM    882  CD  LYS A 358      24.703  21.562 -14.008  1.00 86.81           C
ATOM    883  CE  LYS A 358      25.812  20.547 -13.750  1.00 86.81           C
ATOM    884  NZ  LYS A 358      27.172  21.156 -13.914  1.00 86.81           N
ATOM    885  N   THR A 359      19.297  22.891 -13.461  1.00 89.31           N
ATOM    886  CA  THR A 359      18.312  23.969 -13.539  1.00 89.31           C
ATOM    887  C   THR A 359      18.484  24.953 -12.383  1.00 89.31           C
ATOM    888  CB  THR A 359      16.875  23.406 -13.539  1.00 89.31           C
ATOM    889  O   THR A 359      19.312  24.734 -11.500  1.00 89.31           O
ATOM    890  CG2 THR A 359      16.516  22.812 -12.180  1.00 89.31           C
ATOM    891  OG1 THR A 359      15.953  24.469 -13.828  1.00 89.31           O
ATOM    892  N   LYS A 360      17.828  26.094 -12.594  1.00 93.00           N
ATOM    893  CA  LYS A 360      17.797  27.031 -11.477  1.00 93.00           C
ATOM    894  C   LYS A 360      16.953  26.484 -10.328  1.00 93.00           C
ATOM    895  CB  LYS A 360      17.250  28.375 -11.938  1.00 93.00           C
ATOM    896  O   LYS A 360      15.836  26.031 -10.531  1.00 93.00           O
ATOM    897  CG  LYS A 360      17.594  29.531 -11.008  1.00 93.00           C
ATOM    898  CD  LYS A 360      17.109  30.859 -11.570  1.00 93.00           C
ATOM    899  CE  LYS A 360      17.516  32.031 -10.672  1.00 93.00           C
ATOM    900  NZ  LYS A 360      16.969  33.344 -11.180  1.00 93.00           N
ATOM    901  N   CYS A 361      17.594  26.547  -9.156  1.00 93.44           N
ATOM    902  CA  CYS A 361      16.953  26.000  -7.973  1.00 93.44           C
ATOM    903  C   CYS A 361      16.891  27.016  -6.844  1.00 93.44           C
ATOM    904  CB  CYS A 361      17.688  24.734  -7.500  1.00 93.44           C
ATOM    905  O   CYS A 361      17.703  27.953  -6.805  1.00 93.44           O
ATOM    906  SG  CYS A 361      17.672  23.391  -8.703  1.00 93.44           S
ATOM    907  N   LEU A 362      15.914  26.922  -6.055  1.00 93.75           N
ATOM    908  CA  LEU A 362      15.781  27.656  -4.801  1.00 93.75           C
ATOM    909  C   LEU A 362      16.062  26.750  -3.607  1.00 93.75           C
ATOM    910  CB  LEU A 362      14.375  28.250  -4.676  1.00 93.75           C
ATOM    911  O   LEU A 362      15.508  25.641  -3.512  1.00 93.75           O
ATOM    912  CG  LEU A 362      14.125  29.156  -3.467  1.00 93.75           C
ATOM    913  CD1 LEU A 362      14.977  30.406  -3.562  1.00 93.75           C
ATOM    914  CD2 LEU A 362      12.648  29.500  -3.357  1.00 93.75           C
ATOM    915  N   PHE A 363      16.938  27.219  -2.789  1.00 94.88           N
ATOM    916  CA  PHE A 363      17.328  26.500  -1.581  1.00 94.88           C
ATOM    917  C   PHE A 363      16.734  27.156  -0.343  1.00 94.88           C
ATOM    918  CB  PHE A 363      18.844  26.406  -1.462  1.00 94.88           C
ATOM    919  O   PHE A 363      16.922  28.359  -0.129  1.00 94.88           O
ATOM    920  CG  PHE A 363      19.500  25.672  -2.602  1.00 94.88           C
ATOM    921  CD1 PHE A 363      19.797  24.328  -2.500  1.00 94.88           C
ATOM    922  CD2 PHE A 363      19.828  26.344  -3.775  1.00 94.88           C
ATOM    923  CE1 PHE A 363      20.406  23.641  -3.553  1.00 94.88           C
ATOM    924  CE2 PHE A 363      20.438  25.672  -4.832  1.00 94.88           C
ATOM    925  CZ  PHE A 363      20.734  24.328  -4.719  1.00 94.88           C
ATOM    926  N   ILE A 364      16.062  26.406   0.418  1.00 93.94           N
ATOM    927  CA  ILE A 364      15.430  26.891   1.638  1.00 93.94           C
ATOM    928  C   ILE A 364      16.062  26.203   2.852  1.00 93.94           C
ATOM    929  CB  ILE A 364      13.906  26.641   1.611  1.00 93.94           C
ATOM    930  O   ILE A 364      15.953  24.984   3.010  1.00 93.94           O
ATOM    931  CG1 ILE A 364      13.305  27.141   0.294  1.00 93.94           C
ATOM    932  CG2 ILE A 364      13.227  27.312   2.812  1.00 93.94           C
ATOM    933  CD1 ILE A 364      11.852  26.734   0.080  1.00 93.94           C
ATOM    934  N   GLN A 365      16.625  26.969   3.688  1.00 95.06           N
ATOM    935  CA  GLN A 365      17.281  26.484   4.902  1.00 95.06           C
ATOM    936  C   GLN A 365      16.344  26.578   6.102  1.00 95.06           C
ATOM    937  CB  GLN A 365      18.562  27.281   5.176  1.00 95.06           C
ATOM    938  O   GLN A 365      15.836  27.656   6.422  1.00 95.06           O
ATOM    939  CG  GLN A 365      19.297  26.844   6.434  1.00 95.06           C
ATOM    940  CD  GLN A 365      20.516  27.688   6.719  1.00 95.06           C
ATOM    941  NE2 GLN A 365      21.016  27.625   7.949  1.00 95.06           N
ATOM    942  OE1 GLN A 365      21.016  28.391   5.836  1.00 95.06           O
ATOM    943  N   MET A 366      16.156  25.438   6.777  1.00 94.50           N
ATOM    944  CA  MET A 366      15.227  25.359   7.891  1.00 94.50           C
ATOM    945  C   MET A 366      15.797  24.531   9.039  1.00 94.50           C
ATOM    946  CB  MET A 366      13.891  24.766   7.438  1.00 94.50           C
ATOM    947  O   MET A 366      16.859  23.922   8.898  1.00 94.50           O
ATOM    948  CG  MET A 366      13.234  25.531   6.297  1.00 94.50           C
ATOM    949  SD  MET A 366      11.805  24.641   5.578  1.00 94.50           S
ATOM    950  CE  MET A 366      12.672  23.281   4.730  1.00 94.50           C
ATOM    951  N   GLU A 367      15.102  24.578  10.133  1.00 93.69           N
ATOM    952  CA  GLU A 367      15.438  23.828  11.328  1.00 93.69           C
ATOM    953  C   GLU A 367      15.320  22.328  11.078  1.00 93.69           C
ATOM    954  CB  GLU A 367      14.539  24.234  12.500  1.00 93.69           C
ATOM    955  O   GLU A 367      14.391  21.875  10.414  1.00 93.69           O
ATOM    956  CG  GLU A 367      14.789  23.453  13.773  1.00 93.69           C
ATOM    957  CD  GLU A 367      13.805  23.781  14.883  1.00 93.69           C
ATOM    958  OE1 GLU A 367      13.945  23.234  16.000  1.00 93.69           O
ATOM    959  OE2 GLU A 367      12.883  24.594  14.641  1.00 93.69           O
ATOM    960  N   PHE A 368      16.250  21.594  11.602  1.00 92.88           N
ATOM    961  CA  PHE A 368      16.203  20.141  11.523  1.00 92.88           C
ATOM    962  C   PHE A 368      15.500  19.547  12.734  1.00 92.88           C
ATOM    963  CB  PHE A 368      17.625  19.562  11.414  1.00 92.88           C
ATOM    964  O   PHE A 368      15.945  19.734  13.867  1.00 92.88           O
ATOM    965  CG  PHE A 368      17.672  18.062  11.383  1.00 92.88           C
ATOM    966  CD1 PHE A 368      18.391  17.359  12.336  1.00 92.88           C
ATOM    967  CD2 PHE A 368      17.000  17.359  10.391  1.00 92.88           C
ATOM    968  CE1 PHE A 368      18.438  15.969  12.312  1.00 92.88           C
ATOM    969  CE2 PHE A 368      17.047  15.969  10.359  1.00 92.88           C
ATOM    970  CZ  PHE A 368      17.766  15.273  11.312  1.00 92.88           C
ATOM    971  N   CYS A 369      14.422  18.875  12.469  1.00 91.88           N
ATOM    972  CA  CYS A 369      13.711  18.125  13.484  1.00 91.88           C
ATOM    973  C   CYS A 369      14.117  16.656  13.461  1.00 91.88           C
ATOM    974  CB  CYS A 369      12.195  18.234  13.281  1.00 91.88           C
ATOM    975  O   CYS A 369      13.648  15.891  12.617  1.00 91.88           O
ATOM    976  SG  CYS A 369      11.594  19.938  13.352  1.00 91.88           S
ATOM    977  N   ASP A 370      14.789  16.109  14.461  1.00 87.56           N
ATOM    978  CA  ASP A 370      15.547  14.867  14.375  1.00 87.56           C
ATOM    979  C   ASP A 370      14.734  13.695  14.922  1.00 87.56           C
ATOM    980  CB  ASP A 370      16.875  14.992  15.133  1.00 87.56           C
ATOM    981  O   ASP A 370      15.227  12.570  14.984  1.00 87.56           O
ATOM    982  CG  ASP A 370      16.688  15.336  16.594  1.00 87.56           C
ATOM    983  OD1 ASP A 370      15.570  15.734  17.000  1.00 87.56           O
ATOM    984  OD2 ASP A 370      17.656  15.203  17.375  1.00 87.56           O
ATOM    985  N   LYS A 371      13.547  13.852  15.336  1.00 92.31           N
ATOM    986  CA  LYS A 371      12.805  12.750  15.945  1.00 92.31           C
ATOM    987  C   LYS A 371      11.766  12.188  14.977  1.00 92.31           C
ATOM    988  CB  LYS A 371      12.117  13.203  17.234  1.00 92.31           C
ATOM    989  O   LYS A 371      10.820  11.508  15.391  1.00 92.31           O
ATOM    990  CG  LYS A 371      13.086  13.656  18.312  1.00 92.31           C
ATOM    991  CD  LYS A 371      13.953  12.500  18.812  1.00 92.31           C
ATOM    992  CE  LYS A 371      14.883  12.938  19.922  1.00 92.31           C
ATOM    993  NZ  LYS A 371      15.859  11.859  20.281  1.00 92.31           N
ATOM    994  N   GLY A 372      11.797  12.648  13.695  1.00 91.00           N
ATOM    995  CA  GLY A 372      10.914  12.086  12.688  1.00 91.00           C
ATOM    996  C   GLY A 372       9.609  12.844  12.547  1.00 91.00           C
ATOM    997  O   GLY A 372       9.453  13.938  13.094  1.00 91.00           O
ATOM    998  N   THR A 373       8.695  12.289  11.812  1.00 94.12           N
ATOM    999  CA  THR A 373       7.402  12.906  11.531  1.00 94.12           C
ATOM   1000  C   THR A 373       6.316  12.312  12.422  1.00 94.12           C
ATOM   1001  CB  THR A 373       7.012  12.734  10.047  1.00 94.12           C
ATOM   1002  O   THR A 373       6.512  11.250  13.023  1.00 94.12           O
ATOM   1003  CG2 THR A 373       8.094  13.273   9.125  1.00 94.12           C
ATOM   1004  OG1 THR A 373       6.820  11.336   9.773  1.00 94.12           O
ATOM   1005  N   LEU A 374       5.250  13.031  12.516  1.00 96.44           N
ATOM   1006  CA  LEU A 374       4.090  12.523  13.242  1.00 96.44           C
ATOM   1007  C   LEU A 374       3.557  11.250  12.586  1.00 96.44           C
ATOM   1008  CB  LEU A 374       2.988  13.578  13.305  1.00 96.44           C
ATOM   1009  O   LEU A 374       3.027  10.367  13.266  1.00 96.44           O
ATOM   1010  CG  LEU A 374       1.762  13.234  14.148  1.00 96.44           C
ATOM   1011  CD1 LEU A 374       2.160  13.062  15.609  1.00 96.44           C
ATOM   1012  CD2 LEU A 374       0.690  14.312  14.008  1.00 96.44           C
ATOM   1013  N   GLU A 375       3.695  11.148  11.297  1.00 92.69           N
ATOM   1014  CA  GLU A 375       3.305   9.938  10.578  1.00 92.69           C
ATOM   1015  C   GLU A 375       4.094   8.727  11.070  1.00 92.69           C
ATOM   1016  CB  GLU A 375       3.502  10.109   9.070  1.00 92.69           C
ATOM   1017  O   GLU A 375       3.520   7.668  11.336  1.00 92.69           O
ATOM   1018  CG  GLU A 375       3.057   8.914   8.250  1.00 92.69           C
ATOM   1019  CD  GLU A 375       3.170   9.141   6.750  1.00 92.69           C
ATOM   1020  OE1 GLU A 375       2.287   8.672   5.996  1.00 92.69           O
ATOM   1021  OE2 GLU A 375       4.152   9.789   6.324  1.00 92.69           O
ATOM   1022  N   GLN A 376       5.363   8.820  11.211  1.00 91.38           N
ATOM   1023  CA  GLN A 376       6.215   7.758  11.734  1.00 91.38           C
ATOM   1024  C   GLN A 376       5.863   7.445  13.188  1.00 91.38           C
ATOM   1025  CB  GLN A 376       7.688   8.148  11.625  1.00 91.38           C
ATOM   1026  O   GLN A 376       5.906   6.285  13.602  1.00 91.38           O
ATOM   1027  CG  GLN A 376       8.219   8.164  10.195  1.00 91.38           C
ATOM   1028  CD  GLN A 376       9.586   8.812  10.086  1.00 91.38           C
ATOM   1029  NE2 GLN A 376      10.352   8.398   9.078  1.00 91.38           N
ATOM   1030  OE1 GLN A 376       9.953   9.672  10.891  1.00 91.38           O
ATOM   1031  N   TRP A 377       5.637   8.531  13.883  1.00 94.00           N
ATOM   1032  CA  TRP A 377       5.211   8.375  15.266  1.00 94.00           C
ATOM   1033  C   TRP A 377       3.955   7.520  15.359  1.00 94.00           C
ATOM   1034  CB  TRP A 377       4.957   9.742  15.906  1.00 94.00           C
ATOM   1035  O   TRP A 377       3.877   6.609  16.188  1.00 94.00           O
ATOM   1036  CG  TRP A 377       4.629   9.688  17.359  1.00 94.00           C
ATOM   1037  CD1 TRP A 377       5.512   9.742  18.406  1.00 94.00           C
ATOM   1038  CD2 TRP A 377       3.328   9.547  17.938  1.00 94.00           C
ATOM   1039  CE2 TRP A 377       3.494   9.531  19.344  1.00 94.00           C
ATOM   1040  CE3 TRP A 377       2.037   9.445  17.406  1.00 94.00           C
ATOM   1041  NE1 TRP A 377       4.832   9.648  19.609  1.00 94.00           N
ATOM   1042  CH2 TRP A 377       1.160   9.312  19.672  1.00 94.00           C
ATOM   1043  CZ2 TRP A 377       2.414   9.414  20.219  1.00 94.00           C
ATOM   1044  CZ3 TRP A 377       0.963   9.328  18.281  1.00 94.00           C
ATOM   1045  N   ILE A 378       2.953   7.734  14.531  1.00 94.00           N
ATOM   1046  CA  ILE A 378       1.705   6.977  14.492  1.00 94.00           C
ATOM   1047  C   ILE A 378       1.986   5.543  14.055  1.00 94.00           C
ATOM   1048  CB  ILE A 378       0.677   7.633  13.547  1.00 94.00           C
ATOM   1049  O   ILE A 378       1.474   4.594  14.656  1.00 94.00           O
ATOM   1050  CG1 ILE A 378       0.184   8.961  14.125  1.00 94.00           C
ATOM   1051  CG2 ILE A 378      -0.494   6.684  13.281  1.00 94.00           C
ATOM   1052  CD1 ILE A 378      -0.599   9.820  13.141  1.00 94.00           C
ATOM   1053  N   GLU A 379       2.826   5.387  13.102  1.00 89.50           N
ATOM   1054  CA  GLU A 379       3.176   4.066  12.586  1.00 89.50           C
ATOM   1055  C   GLU A 379       3.801   3.195  13.664  1.00 89.50           C
ATOM   1056  CB  GLU A 379       4.129   4.191  11.391  1.00 89.50           C
ATOM   1057  O   GLU A 379       3.467   2.016  13.789  1.00 89.50           O
ATOM   1058  CG  GLU A 379       4.391   2.879  10.672  1.00 89.50           C
ATOM   1059  CD  GLU A 379       3.135   2.270  10.062  1.00 89.50           C
ATOM   1060  OE1 GLU A 379       3.072   1.028   9.914  1.00 89.50           O
ATOM   1061  OE2 GLU A 379       2.205   3.041   9.734  1.00 89.50           O
ATOM   1062  N   LYS A 380       4.609   3.695  14.469  1.00 91.00           N
ATOM   1063  CA  LYS A 380       5.312   2.965  15.523  1.00 91.00           C
ATOM   1064  C   LYS A 380       4.363   2.578  16.656  1.00 91.00           C
ATOM   1065  CB  LYS A 380       6.469   3.801  16.078  1.00 91.00           C
ATOM   1066  O   LYS A 380       4.684   1.714  17.469  1.00 91.00           O
ATOM   1067  CG  LYS A 380       7.660   3.906  15.133  1.00 91.00           C
ATOM   1068  CD  LYS A 380       8.766   4.773  15.719  1.00 91.00           C
ATOM   1069  CE  LYS A 380       9.891   5.000  14.719  1.00 91.00           C
ATOM   1070  NZ  LYS A 380      10.961   5.883  15.281  1.00 91.00           N
ATOM   1071  N   ARG A 381       3.312   3.125  16.656  1.00 92.25           N
ATOM   1072  CA  ARG A 381       2.383   2.904  17.766  1.00 92.25           C
ATOM   1073  C   ARG A 381       1.249   1.975  17.344  1.00 92.25           C
ATOM   1074  CB  ARG A 381       1.814   4.234  18.266  1.00 92.25           C
ATOM   1075  O   ARG A 381       0.319   1.736  18.125  1.00 92.25           O
ATOM   1076  CG  ARG A 381       2.758   5.004  19.172  1.00 92.25           C
ATOM   1077  CD  ARG A 381       2.209   6.383  19.516  1.00 92.25           C
ATOM   1078  NE  ARG A 381       2.961   7.008  20.609  1.00 92.25           N
ATOM   1079  NH1 ARG A 381       4.859   7.398  19.344  1.00 92.25           N
ATOM   1080  NH2 ARG A 381       4.789   8.023  21.547  1.00 92.25           N
ATOM   1081  CZ  ARG A 381       4.203   7.473  20.500  1.00 92.25           C
ATOM   1082  N   ARG A 382       1.249   1.524  16.141  1.00 90.56           N
ATOM   1083  CA  ARG A 382       0.263   0.533  15.719  1.00 90.56           C
ATOM   1084  C   ARG A 382       0.355  -0.727  16.578  1.00 90.56           C
ATOM   1085  CB  ARG A 382       0.451   0.181  14.242  1.00 90.56           C
ATOM   1086  O   ARG A 382       1.435  -1.304  16.719  1.00 90.56           O
ATOM   1087  CG  ARG A 382       0.136   1.324  13.289  1.00 90.56           C
ATOM   1088  CD  ARG A 382       0.194   0.879  11.836  1.00 90.56           C
ATOM   1089  NE  ARG A 382       0.006   2.002  10.922  1.00 90.56           N
ATOM   1090  NH1 ARG A 382      -2.301   1.877  10.906  1.00 90.56           N
ATOM   1091  NH2 ARG A 382      -1.229   3.479   9.672  1.00 90.56           N
ATOM   1092  CZ  ARG A 382      -1.174   2.451  10.500  1.00 90.56           C
ATOM   1093  N   GLY A 383      -0.796  -1.147  17.125  1.00 85.69           N
ATOM   1094  CA  GLY A 383      -0.829  -2.330  17.969  1.00 85.69           C
ATOM   1095  C   GLY A 383      -0.438  -2.049  19.406  1.00 85.69           C
ATOM   1096  O   GLY A 383      -0.426  -2.955  20.250  1.00 85.69           O
ATOM   1097  N   GLU A 384      -0.008  -0.801  19.688  1.00 89.75           N
ATOM   1098  CA  GLU A 384       0.380  -0.414  21.047  1.00 89.75           C
ATOM   1099  C   GLU A 384      -0.776   0.257  21.781  1.00 89.75           C
ATOM   1100  CB  GLU A 384       1.594   0.518  21.016  1.00 89.75           C
ATOM   1101  O   GLU A 384      -1.783   0.619  21.172  1.00 89.75           O
ATOM   1102  CG  GLU A 384       2.834  -0.111  20.391  1.00 89.75           C
ATOM   1103  CD  GLU A 384       4.105   0.673  20.672  1.00 89.75           C
ATOM   1104  OE1 GLU A 384       5.211   0.177  20.344  1.00 89.75           O
ATOM   1105  OE2 GLU A 384       4.000   1.792  21.219  1.00 89.75           O
ATOM   1106  N   LYS A 385      -0.567   0.257  23.062  1.00 90.12           N
ATOM   1107  CA  LYS A 385      -1.561   0.958  23.875  1.00 90.12           C
ATOM   1108  C   LYS A 385      -1.507   2.463  23.625  1.00 90.12           C
ATOM   1109  CB  LYS A 385      -1.351   0.663  25.359  1.00 90.12           C
ATOM   1110  O   LYS A 385      -0.427   3.059  23.625  1.00 90.12           O
ATOM   1111  CG  LYS A 385      -2.490   1.133  26.250  1.00 90.12           C
ATOM   1112  CD  LYS A 385      -2.252   0.755  27.703  1.00 90.12           C
ATOM   1113  CE  LYS A 385      -3.367   1.269  28.609  1.00 90.12           C
ATOM   1114  NZ  LYS A 385      -3.102   0.965  30.047  1.00 90.12           N
ATOM   1115  N   LEU A 386      -2.564   3.084  23.438  1.00 87.88           N
ATOM   1116  CA  LEU A 386      -2.682   4.500  23.109  1.00 87.88           C
ATOM   1117  C   LEU A 386      -2.438   5.363  24.344  1.00 87.88           C
ATOM   1118  CB  LEU A 386      -4.066   4.805  22.516  1.00 87.88           C
ATOM   1119  O   LEU A 386      -2.986   5.094  25.406  1.00 87.88           O
ATOM   1120  CG  LEU A 386      -4.312   6.246  22.078  1.00 87.88           C
ATOM   1121  CD1 LEU A 386      -3.506   6.559  20.828  1.00 87.88           C
ATOM   1122  CD2 LEU A 386      -5.797   6.488  21.844  1.00 87.88           C
ATOM   1123  N   ASP A 387      -1.548   6.262  24.266  1.00 91.25           N
ATOM   1124  CA  ASP A 387      -1.377   7.344  25.234  1.00 91.25           C
ATOM   1125  C   ASP A 387      -2.189   8.570  24.828  1.00 91.25           C
ATOM   1126  CB  ASP A 387       0.101   7.711  25.375  1.00 91.25           C
ATOM   1127  O   ASP A 387      -1.671   9.477  24.172  1.00 91.25           O
ATOM   1128  CG  ASP A 387       0.372   8.656  26.531  1.00 91.25           C
ATOM   1129  OD1 ASP A 387      -0.577   9.297  27.031  1.00 91.25           O
ATOM   1130  OD2 ASP A 387       1.546   8.758  26.938  1.00 91.25           O
ATOM   1131  N   LYS A 388      -3.398   8.641  25.328  1.00 92.06           N
ATOM   1132  CA  LYS A 388      -4.348   9.672  24.922  1.00 92.06           C
ATOM   1133  C   LYS A 388      -3.893  11.055  25.375  1.00 92.06           C
ATOM   1134  CB  LYS A 388      -5.742   9.367  25.469  1.00 92.06           C
ATOM   1135  O   LYS A 388      -4.109  12.047  24.688  1.00 92.06           O
ATOM   1136  CG  LYS A 388      -6.562   8.430  24.594  1.00 92.06           C
ATOM   1137  CD  LYS A 388      -8.008   8.344  25.078  1.00 92.06           C
ATOM   1138  CE  LYS A 388      -8.789   7.281  24.312  1.00 92.06           C
ATOM   1139  NZ  LYS A 388     -10.203   7.191  24.781  1.00 92.06           N
ATOM   1140  N   VAL A 389      -3.369  11.109  26.516  1.00 93.56           N
ATOM   1141  CA  VAL A 389      -2.904  12.375  27.062  1.00 93.56           C
ATOM   1142  C   VAL A 389      -1.816  12.961  26.172  1.00 93.56           C
ATOM   1143  CB  VAL A 389      -2.373  12.211  28.500  1.00 93.56           C
ATOM   1144  O   VAL A 389      -1.873  14.141  25.797  1.00 93.56           O
ATOM   1145  CG1 VAL A 389      -1.729  13.508  29.000  1.00 93.56           C
ATOM   1146  CG2 VAL A 389      -3.500  11.781  29.438  1.00 93.56           C
ATOM   1147  N   LEU A 390      -0.857  12.195  25.844  1.00 94.69           N
ATOM   1148  CA  LEU A 390       0.213  12.633  24.953  1.00 94.69           C
ATOM   1149  C   LEU A 390      -0.342  13.016  23.578  1.00 94.69           C
ATOM   1150  CB  LEU A 390       1.261  11.523  24.797  1.00 94.69           C
ATOM   1151  O   LEU A 390       0.062  14.031  23.000  1.00 94.69           O
ATOM   1152  CG  LEU A 390       2.416  11.820  23.828  1.00 94.69           C
ATOM   1153  CD1 LEU A 390       3.182  13.055  24.281  1.00 94.69           C
ATOM   1154  CD2 LEU A 390       3.346  10.609  23.734  1.00 94.69           C
ATOM   1155  N   ALA A 391      -1.271  12.258  23.078  1.00 95.56           N
ATOM   1156  CA  ALA A 391      -1.896  12.523  21.781  1.00 95.56           C
ATOM   1157  C   ALA A 391      -2.586  13.883  21.781  1.00 95.56           C
ATOM   1158  CB  ALA A 391      -2.895  11.422  21.438  1.00 95.56           C
ATOM   1159  O   ALA A 391      -2.432  14.664  20.844  1.00 95.56           O
ATOM   1160  N   LEU A 392      -3.305  14.156  22.859  1.00 96.12           N
ATOM   1161  CA  LEU A 392      -4.035  15.414  22.953  1.00 96.12           C
ATOM   1162  C   LEU A 392      -3.074  16.578  23.141  1.00 96.12           C
ATOM   1163  CB  LEU A 392      -5.031  15.367  24.109  1.00 96.12           C
ATOM   1164  O   LEU A 392      -3.336  17.688  22.656  1.00 96.12           O
ATOM   1165  CG  LEU A 392      -6.293  14.531  23.891  1.00 96.12           C
ATOM   1166  CD1 LEU A 392      -7.102  14.438  25.172  1.00 96.12           C
ATOM   1167  CD2 LEU A 392      -7.133  15.125  22.766  1.00 96.12           C
ATOM   1168  N   GLU A 393      -1.992  16.375  23.781  1.00 96.31           N
ATOM   1169  CA  GLU A 393      -0.962  17.391  23.938  1.00 96.31           C
ATOM   1170  C   GLU A 393      -0.340  17.750  22.578  1.00 96.31           C
ATOM   1171  CB  GLU A 393       0.123  16.922  24.906  1.00 96.31           C
ATOM   1172  O   GLU A 393      -0.148  18.938  22.281  1.00 96.31           O
ATOM   1173  CG  GLU A 393       1.099  18.016  25.312  1.00 96.31           C
ATOM   1174  CD  GLU A 393       2.074  17.578  26.391  1.00 96.31           C
ATOM   1175  OE1 GLU A 393       2.926  18.406  26.812  1.00 96.31           O
ATOM   1176  OE2 GLU A 393       1.988  16.422  26.828  1.00 96.31           O
ATOM   1177  N   LEU A 394      -0.010  16.766  21.844  1.00 97.25           N
ATOM   1178  CA  LEU A 394       0.528  17.000  20.516  1.00 97.25           C
ATOM   1179  C   LEU A 394      -0.485  17.719  19.641  1.00 97.25           C
ATOM   1180  CB  LEU A 394       0.927  15.672  19.859  1.00 97.25           C
ATOM   1181  O   LEU A 394      -0.134  18.672  18.922  1.00 97.25           O
ATOM   1182  CG  LEU A 394       2.086  14.914  20.516  1.00 97.25           C
ATOM   1183  CD1 LEU A 394       2.348  13.602  19.781  1.00 97.25           C
ATOM   1184  CD2 LEU A 394       3.342  15.781  20.547  1.00 97.25           C
ATOM   1185  N   PHE A 395      -1.712  17.281  19.750  1.00 98.25           N
ATOM   1186  CA  PHE A 395      -2.775  17.891  18.953  1.00 98.25           C
ATOM   1187  C   PHE A 395      -2.943  19.359  19.328  1.00 98.25           C
ATOM   1188  CB  PHE A 395      -4.098  17.141  19.172  1.00 98.25           C
ATOM   1189  O   PHE A 395      -3.168  20.203  18.453  1.00 98.25           O
ATOM   1190  CG  PHE A 395      -5.242  17.703  18.375  1.00 98.25           C
ATOM   1191  CD1 PHE A 395      -6.254  18.438  19.000  1.00 98.25           C
ATOM   1192  CD2 PHE A 395      -5.312  17.516  17.000  1.00 98.25           C
ATOM   1193  CE1 PHE A 395      -7.316  18.953  18.266  1.00 98.25           C
ATOM   1194  CE2 PHE A 395      -6.371  18.031  16.250  1.00 98.25           C
ATOM   1195  CZ  PHE A 395      -7.371  18.750  16.891  1.00 98.25           C
ATOM   1196  N   GLU A 396      -2.908  19.641  20.578  1.00 98.19           N
ATOM   1197  CA  GLU A 396      -2.996  21.031  21.047  1.00 98.19           C
ATOM   1198  C   GLU A 396      -1.903  21.891  20.438  1.00 98.19           C
ATOM   1199  CB  GLU A 396      -2.906  21.078  22.578  1.00 98.19           C
ATOM   1200  O   GLU A 396      -2.166  23.016  20.000  1.00 98.19           O
ATOM   1201  CG  GLU A 396      -3.080  22.484  23.156  1.00 98.19           C
ATOM   1202  CD  GLU A 396      -2.918  22.531  24.672  1.00 98.19           C
ATOM   1203  OE1 GLU A 396      -2.920  23.641  25.234  1.00 98.19           O
ATOM   1204  OE2 GLU A 396      -2.783  21.453  25.281  1.00 98.19           O
ATOM   1205  N   GLN A 397      -0.736  21.422  20.391  1.00 98.19           N
ATOM   1206  CA  GLN A 397       0.391  22.141  19.797  1.00 98.19           C
ATOM   1207  C   GLN A 397       0.174  22.375  18.312  1.00 98.19           C
ATOM   1208  CB  GLN A 397       1.693  21.375  20.031  1.00 98.19           C
ATOM   1209  O   GLN A 397       0.458  23.453  17.797  1.00 98.19           O
ATOM   1210  CG  GLN A 397       2.172  21.391  21.469  1.00 98.19           C
ATOM   1211  CD  GLN A 397       3.475  20.641  21.672  1.00 98.19           C
ATOM   1212  NE2 GLN A 397       3.512  19.766  22.672  1.00 98.19           N
ATOM   1213  OE1 GLN A 397       4.438  20.828  20.922  1.00 98.19           O
ATOM   1214  N   ILE A 398      -0.302  21.375  17.609  1.00 98.56           N
ATOM   1215  CA  ILE A 398      -0.601  21.500  16.188  1.00 98.56           C
ATOM   1216  C   ILE A 398      -1.650  22.594  15.984  1.00 98.56           C
ATOM   1217  CB  ILE A 398      -1.091  20.156  15.586  1.00 98.56           C
ATOM   1218  O   ILE A 398      -1.499  23.453  15.109  1.00 98.56           O
ATOM   1219  CG1 ILE A 398      -0.018  19.078  15.750  1.00 98.56           C
ATOM   1220  CG2 ILE A 398      -1.472  20.344  14.117  1.00 98.56           C
ATOM   1221  CD1 ILE A 398      -0.525  17.672  15.508  1.00 98.56           C
ATOM   1222  N   THR A 399      -2.641  22.531  16.844  1.00 98.62           N
ATOM   1223  CA  THR A 399      -3.727  23.500  16.766  1.00 98.62           C
ATOM   1224  C   THR A 399      -3.213  24.906  17.031  1.00 98.62           C
ATOM   1225  CB  THR A 399      -4.852  23.172  17.766  1.00 98.62           C
ATOM   1226  O   THR A 399      -3.625  25.859  16.359  1.00 98.62           O
ATOM   1227  CG2 THR A 399      -6.012  24.141  17.625  1.00 98.62           C
ATOM   1228  OG1 THR A 399      -5.332  21.844  17.500  1.00 98.62           O
ATOM   1229  N   LYS A 400      -2.318  25.078  17.953  1.00 98.38           N
ATOM   1230  CA  LYS A 400      -1.700  26.359  18.234  1.00 98.38           C
ATOM   1231  C   LYS A 400      -0.911  26.875  17.031  1.00 98.38           C
ATOM   1232  CB  LYS A 400      -0.787  26.281  19.453  1.00 98.38           C
ATOM   1233  O   LYS A 400      -0.940  28.062  16.719  1.00 98.38           O
ATOM   1234  CG  LYS A 400      -1.532  26.188  20.781  1.00 98.38           C
ATOM   1235  CD  LYS A 400      -0.573  26.031  21.953  1.00 98.38           C
ATOM   1236  CE  LYS A 400      -1.316  25.969  23.281  1.00 98.38           C
ATOM   1237  NZ  LYS A 400      -0.386  25.734  24.422  1.00 98.38           N
ATOM   1238  N   GLY A 401      -0.175  25.953  16.391  1.00 98.19           N
ATOM   1239  CA  GLY A 401       0.535  26.312  15.172  1.00 98.19           C
ATOM   1240  C   GLY A 401      -0.385  26.797  14.062  1.00 98.19           C
ATOM   1241  O   GLY A 401      -0.121  27.812  13.430  1.00 98.19           O
ATOM   1242  N   VAL A 402      -1.472  26.078  13.906  1.00 98.12           N
ATOM   1243  CA  VAL A 402      -2.438  26.453  12.875  1.00 98.12           C
ATOM   1244  C   VAL A 402      -3.094  27.781  13.227  1.00 98.12           C
ATOM   1245  CB  VAL A 402      -3.516  25.359  12.695  1.00 98.12           C
ATOM   1246  O   VAL A 402      -3.348  28.609  12.344  1.00 98.12           O
ATOM   1247  CG1 VAL A 402      -4.605  25.812  11.734  1.00 98.12           C
ATOM   1248  CG2 VAL A 402      -2.879  24.047  12.203  1.00 98.12           C
ATOM   1249  N   ASP A 403      -3.402  27.984  14.477  1.00 98.06           N
ATOM   1250  CA  ASP A 403      -3.949  29.250  14.938  1.00 98.06           C
ATOM   1251  C   ASP A 403      -3.033  30.422  14.562  1.00 98.06           C
ATOM   1252  CB  ASP A 403      -4.168  29.219  16.453  1.00 98.06           C
ATOM   1253  O   ASP A 403      -3.500  31.438  14.070  1.00 98.06           O
ATOM   1254  CG  ASP A 403      -4.812  30.500  16.984  1.00 98.06           C
ATOM   1255  OD1 ASP A 403      -5.902  30.875  16.500  1.00 98.06           O
ATOM   1256  OD2 ASP A 403      -4.223  31.125  17.891  1.00 98.06           O
ATOM   1257  N   TYR A 404      -1.774  30.266  14.758  1.00 97.38           N
ATOM   1258  CA  TYR A 404      -0.787  31.281  14.414  1.00 97.38           C
ATOM   1259  C   TYR A 404      -0.738  31.516  12.906  1.00 97.38           C
ATOM   1260  CB  TYR A 404       0.599  30.891  14.922  1.00 97.38           C
ATOM   1261  O   TYR A 404      -0.712  32.656  12.445  1.00 97.38           O
ATOM   1262  CG  TYR A 404       1.655  31.938  14.711  1.00 97.38           C
ATOM   1263  CD1 TYR A 404       2.623  31.797  13.719  1.00 97.38           C
ATOM   1264  CD2 TYR A 404       1.688  33.094  15.508  1.00 97.38           C
ATOM   1265  CE1 TYR A 404       3.600  32.781  13.523  1.00 97.38           C
ATOM   1266  CE2 TYR A 404       2.660  34.062  15.320  1.00 97.38           C
ATOM   1267  OH  TYR A 404       4.574  34.844  14.133  1.00 97.38           O
ATOM   1268  CZ  TYR A 404       3.609  33.906  14.328  1.00 97.38           C
ATOM   1269  N   ILE A 405      -0.732  30.500  12.125  1.00 96.12           N
ATOM   1270  CA  ILE A 405      -0.727  30.594  10.672  1.00 96.12           C
ATOM   1271  C   ILE A 405      -1.935  31.406  10.203  1.00 96.12           C
ATOM   1272  CB  ILE A 405      -0.731  29.188  10.016  1.00 96.12           C
ATOM   1273  O   ILE A 405      -1.797  32.312   9.391  1.00 96.12           O
ATOM   1274  CG1 ILE A 405       0.593  28.469  10.289  1.00 96.12           C
ATOM   1275  CG2 ILE A 405      -0.996  29.312   8.508  1.00 96.12           C
ATOM   1276  CD1 ILE A 405       0.575  26.984   9.938  1.00 96.12           C
ATOM   1277  N   HIS A 406      -3.088  31.062  10.742  1.00 95.94           N
ATOM   1278  CA  HIS A 406      -4.324  31.750  10.367  1.00 95.94           C
ATOM   1279  C   HIS A 406      -4.305  33.188  10.820  1.00 95.94           C
ATOM   1280  CB  HIS A 406      -5.535  31.031  10.969  1.00 95.94           C
ATOM   1281  O   HIS A 406      -4.859  34.062  10.148  1.00 95.94           O
ATOM   1282  CG  HIS A 406      -5.832  29.719  10.312  1.00 95.94           C
ATOM   1283  CD2 HIS A 406      -5.230  29.078   9.281  1.00 95.94           C
ATOM   1284  ND1 HIS A 406      -6.863  28.891  10.719  1.00 95.94           N
ATOM   1285  CE1 HIS A 406      -6.887  27.812   9.961  1.00 95.94           C
ATOM   1286  NE2 HIS A 406      -5.906  27.891   9.078  1.00 95.94           N
ATOM   1287  N   SER A 407      -3.693  33.469  11.969  1.00 95.38           N
ATOM   1288  CA  SER A 407      -3.578  34.844  12.469  1.00 95.38           C
ATOM   1289  C   SER A 407      -2.746  35.719  11.531  1.00 95.38           C
ATOM   1290  CB  SER A 407      -2.957  34.844  13.867  1.00 95.38           C
ATOM   1291  O   SER A 407      -2.910  36.938  11.492  1.00 95.38           O
ATOM   1292  OG  SER A 407      -1.555  34.656  13.797  1.00 95.38           O
ATOM   1293  N   LYS A 408      -1.839  35.094  10.781  1.00 93.81           N
ATOM   1294  CA  LYS A 408      -1.026  35.781   9.789  1.00 93.81           C
ATOM   1295  C   LYS A 408      -1.706  35.781   8.422  1.00 93.81           C
ATOM   1296  CB  LYS A 408       0.360  35.125   9.688  1.00 93.81           C
ATOM   1297  O   LYS A 408      -1.062  36.031   7.402  1.00 93.81           O
ATOM   1298  CG  LYS A 408       1.168  35.219  10.977  1.00 93.81           C
ATOM   1299  CD  LYS A 408       1.498  36.656  11.352  1.00 93.81           C
ATOM   1300  CE  LYS A 408       2.361  36.719  12.602  1.00 93.81           C
ATOM   1301  NZ  LYS A 408       2.625  38.125  13.016  1.00 93.81           N
ATOM   1302  N   LYS A 409      -2.992  35.344   8.352  1.00 92.94           N
ATOM   1303  CA  LYS A 409      -3.828  35.344   7.152  1.00 92.94           C
ATOM   1304  C   LYS A 409      -3.275  34.375   6.098  1.00 92.94           C
ATOM   1305  CB  LYS A 409      -3.945  36.750   6.578  1.00 92.94           C
ATOM   1306  O   LYS A 409      -3.291  34.688   4.902  1.00 92.94           O
ATOM   1307  CG  LYS A 409      -4.598  37.750   7.520  1.00 92.94           C
ATOM   1308  CD  LYS A 409      -5.207  38.906   6.754  1.00 92.94           C
ATOM   1309  CE  LYS A 409      -5.906  39.875   7.691  1.00 92.94           C
ATOM   1310  NZ  LYS A 409      -6.527  41.031   6.945  1.00 92.94           N
ATOM   1311  N   LEU A 410      -2.732  33.312   6.543  1.00 93.06           N
ATOM   1312  CA  LEU A 410      -2.217  32.250   5.676  1.00 93.06           C
ATOM   1313  C   LEU A 410      -2.994  30.953   5.879  1.00 93.06           C
ATOM   1314  CB  LEU A 410      -0.729  32.000   5.949  1.00 93.06           C
ATOM   1315  O   LEU A 410      -3.551  30.719   6.953  1.00 93.06           O
ATOM   1316  CG  LEU A 410       0.212  33.188   5.621  1.00 93.06           C
ATOM   1317  CD1 LEU A 410       1.609  32.906   6.168  1.00 93.06           C
ATOM   1318  CD2 LEU A 410       0.258  33.406   4.117  1.00 93.06           C
ATOM   1319  N   ILE A 411      -3.047  30.156   4.855  1.00 92.69           N
ATOM   1320  CA  ILE A 411      -3.648  28.828   4.855  1.00 92.69           C
ATOM   1321  C   ILE A 411      -2.611  27.797   4.426  1.00 92.69           C
ATOM   1322  CB  ILE A 411      -4.883  28.766   3.930  1.00 92.69           C
ATOM   1323  O   ILE A 411      -1.945  27.953   3.400  1.00 92.69           O
ATOM   1324  CG1 ILE A 411      -5.836  29.922   4.227  1.00 92.69           C
ATOM   1325  CG2 ILE A 411      -5.602  27.422   4.078  1.00 92.69           C
ATOM   1326  CD1 ILE A 411      -6.953  30.094   3.211  1.00 92.69           C
ATOM   1327  N   HIS A 412      -2.359  26.734   5.211  1.00 92.94           N
ATOM   1328  CA  HIS A 412      -1.340  25.734   4.930  1.00 92.94           C
ATOM   1329  C   HIS A 412      -1.721  24.891   3.719  1.00 92.94           C
ATOM   1330  CB  HIS A 412      -1.119  24.844   6.148  1.00 92.94           C
ATOM   1331  O   HIS A 412      -0.942  24.766   2.770  1.00 92.94           O
ATOM   1332  CG  HIS A 412       0.069  23.938   6.023  1.00 92.94           C
ATOM   1333  CD2 HIS A 412       1.303  24.016   6.578  1.00 92.94           C
ATOM   1334  ND1 HIS A 412       0.063  22.797   5.246  1.00 92.94           N
ATOM   1335  CE1 HIS A 412       1.244  22.219   5.328  1.00 92.94           C
ATOM   1336  NE2 HIS A 412       2.016  22.922   6.129  1.00 92.94           N
ATOM   1337  N   ARG A 413      -2.979  24.188   3.736  1.00 90.81           N
ATOM   1338  CA  ARG A 413      -3.650  23.500   2.641  1.00 90.81           C
ATOM   1339  C   ARG A 413      -3.088  22.094   2.447  1.00 90.81           C
ATOM   1340  CB  ARG A 413      -3.520  24.297   1.342  1.00 90.81           C
ATOM   1341  O   ARG A 413      -3.496  21.375   1.533  1.00 90.81           O
ATOM   1342  CG  ARG A 413      -4.301  25.594   1.340  1.00 90.81           C
ATOM   1343  CD  ARG A 413      -4.395  26.203  -0.056  1.00 90.81           C
ATOM   1344  NE  ARG A 413      -3.080  26.578  -0.569  1.00 90.81           N
ATOM   1345  NH1 ARG A 413      -3.844  27.188  -2.660  1.00 90.81           N
ATOM   1346  NH2 ARG A 413      -1.613  27.344  -2.156  1.00 90.81           N
ATOM   1347  CZ  ARG A 413      -2.850  27.031  -1.795  1.00 90.81           C
ATOM   1348  N   ASP A 414      -2.125  21.719   3.234  1.00 90.38           N
ATOM   1349  CA  ASP A 414      -1.569  20.375   3.148  1.00 90.38           C
ATOM   1350  C   ASP A 414      -1.156  19.859   4.527  1.00 90.38           C
ATOM   1351  CB  ASP A 414      -0.371  20.344   2.197  1.00 90.38           C
ATOM   1352  O   ASP A 414      -0.050  19.344   4.695  1.00 90.38           O
ATOM   1353  CG  ASP A 414      -0.011  18.953   1.737  1.00 90.38           C
ATOM   1354  OD1 ASP A 414      -0.898  18.062   1.709  1.00 90.38           O
ATOM   1355  OD2 ASP A 414       1.172  18.719   1.403  1.00 90.38           O
ATOM   1356  N   LEU A 415      -1.971  20.141   5.523  1.00 94.81           N
ATOM   1357  CA  LEU A 415      -1.759  19.641   6.879  1.00 94.81           C
ATOM   1358  C   LEU A 415      -1.980  18.141   6.945  1.00 94.81           C
ATOM   1359  CB  LEU A 415      -2.693  20.359   7.863  1.00 94.81           C
ATOM   1360  O   LEU A 415      -3.057  17.656   6.594  1.00 94.81           O
ATOM   1361  CG  LEU A 415      -2.266  20.344   9.328  1.00 94.81           C
ATOM   1362  CD1 LEU A 415      -1.064  21.266   9.539  1.00 94.81           C
ATOM   1363  CD2 LEU A 415      -3.424  20.766  10.227  1.00 94.81           C
ATOM   1364  N   LYS A 416      -0.964  17.453   7.355  1.00 94.62           N
ATOM   1365  CA  LYS A 416      -0.982  15.992   7.508  1.00 94.62           C
ATOM   1366  C   LYS A 416       0.165  15.523   8.391  1.00 94.62           C
ATOM   1367  CB  LYS A 416      -0.906  15.312   6.141  1.00 94.62           C
ATOM   1368  O   LYS A 416       1.161  16.234   8.562  1.00 94.62           O
ATOM   1369  CG  LYS A 416       0.336  15.664   5.340  1.00 94.62           C
ATOM   1370  CD  LYS A 416       0.271  15.102   3.926  1.00 94.62           C
ATOM   1371  CE  LYS A 416       1.486  15.508   3.104  1.00 94.62           C
ATOM   1372  NZ  LYS A 416       1.317  15.164   1.660  1.00 94.62           N
ATOM   1373  N   PRO A 417       0.029  14.422   8.922  1.00 95.56           N
ATOM   1374  CA  PRO A 417       1.037  13.922   9.867  1.00 95.56           C
ATOM   1375  C   PRO A 417       2.441  13.891   9.266  1.00 95.56           C
ATOM   1376  CB  PRO A 417       0.551  12.508  10.195  1.00 95.56           C
ATOM   1377  O   PRO A 417       3.424  14.125   9.969  1.00 95.56           O
ATOM   1378  CG  PRO A 417      -0.939  12.594  10.117  1.00 95.56           C
ATOM   1379  CD  PRO A 417      -1.312  13.508   8.984  1.00 95.56           C
ATOM   1380  N   SER A 418       2.574  13.680   7.977  1.00 91.00           N
ATOM   1381  CA  SER A 418       3.887  13.617   7.344  1.00 91.00           C
ATOM   1382  C   SER A 418       4.520  15.000   7.246  1.00 91.00           C
ATOM   1383  CB  SER A 418       3.779  12.992   5.949  1.00 91.00           C
ATOM   1384  O   SER A 418       5.723  15.117   7.012  1.00 91.00           O
ATOM   1385  OG  SER A 418       2.895  13.742   5.133  1.00 91.00           O
ATOM   1386  N   ASN A 419       3.754  16.000   7.430  1.00 92.56           N
ATOM   1387  CA  ASN A 419       4.254  17.375   7.398  1.00 92.56           C
ATOM   1388  C   ASN A 419       4.363  17.953   8.805  1.00 92.56           C
ATOM   1389  CB  ASN A 419       3.357  18.250   6.527  1.00 92.56           C
ATOM   1390  O   ASN A 419       4.496  19.172   8.969  1.00 92.56           O
ATOM   1391  CG  ASN A 419       3.566  18.016   5.043  1.00 92.56           C
ATOM   1392  ND2 ASN A 419       2.650  18.516   4.227  1.00 92.56           N
ATOM   1393  OD1 ASN A 419       4.543  17.375   4.641  1.00 92.56           O
ATOM   1394  N   ILE A 420       4.168  17.172   9.812  1.00 96.81           N
ATOM   1395  CA  ILE A 420       4.348  17.531  11.219  1.00 96.81           C
ATOM   1396  C   ILE A 420       5.551  16.797  11.789  1.00 96.81           C
ATOM   1397  CB  ILE A 420       3.080  17.219  12.047  1.00 96.81           C
ATOM   1398  O   ILE A 420       5.598  15.562  11.773  1.00 96.81           O
ATOM   1399  CG1 ILE A 420       1.881  18.016  11.508  1.00 96.81           C
ATOM   1400  CG2 ILE A 420       3.316  17.531  13.531  1.00 96.81           C
ATOM   1401  CD1 ILE A 420       0.539  17.547  12.055  1.00 96.81           C
ATOM   1402  N   PHE A 421       6.461  17.500  12.375  1.00 96.62           N
ATOM   1403  CA  PHE A 421       7.738  16.938  12.781  1.00 96.62           C
ATOM   1404  C   PHE A 421       7.863  16.922  14.305  1.00 96.62           C
ATOM   1405  CB  PHE A 421       8.898  17.719  12.164  1.00 96.62           C
ATOM   1406  O   PHE A 421       7.457  17.875  14.969  1.00 96.62           O
ATOM   1407  CG  PHE A 421       8.883  17.750  10.664  1.00 96.62           C
ATOM   1408  CD1 PHE A 421       9.438  16.703   9.930  1.00 96.62           C
ATOM   1409  CD2 PHE A 421       8.320  18.812   9.977  1.00 96.62           C
ATOM   1410  CE1 PHE A 421       9.422  16.719   8.539  1.00 96.62           C
ATOM   1411  CE2 PHE A 421       8.297  18.844   8.586  1.00 96.62           C
ATOM   1412  CZ  PHE A 421       8.852  17.797   7.867  1.00 96.62           C
ATOM   1413  N   LEU A 422       8.430  15.914  14.797  1.00 95.88           N
ATOM   1414  CA  LEU A 422       8.734  15.805  16.219  1.00 95.88           C
ATOM   1415  C   LEU A 422      10.125  16.344  16.531  1.00 95.88           C
ATOM   1416  CB  LEU A 422       8.617  14.352  16.688  1.00 95.88           C
ATOM   1417  O   LEU A 422      11.094  15.977  15.859  1.00 95.88           O
ATOM   1418  CG  LEU A 422       7.207  13.773  16.781  1.00 95.88           C
ATOM   1419  CD1 LEU A 422       6.902  12.930  15.547  1.00 95.88           C
ATOM   1420  CD2 LEU A 422       7.043  12.953  18.047  1.00 95.88           C
ATOM   1421  N   VAL A 423      10.250  17.250  17.438  1.00 92.75           N
ATOM   1422  CA  VAL A 423      11.531  17.781  17.875  1.00 92.75           C
ATOM   1423  C   VAL A 423      11.945  17.125  19.188  1.00 92.75           C
ATOM   1424  CB  VAL A 423      11.461  19.328  18.062  1.00 92.75           C
ATOM   1425  O   VAL A 423      13.133  17.078  19.516  1.00 92.75           O
ATOM   1426  CG1 VAL A 423      11.352  20.016  16.703  1.00 92.75           C
ATOM   1427  CG2 VAL A 423      10.289  19.703  18.969  1.00 92.75           C
ATOM   1428  N   ASP A 424      10.938  16.656  19.922  1.00 89.94           N
ATOM   1429  CA  ASP A 424      11.094  15.914  21.172  1.00 89.94           C
ATOM   1430  C   ASP A 424       9.914  14.961  21.391  1.00 89.94           C
ATOM   1431  CB  ASP A 424      11.234  16.859  22.359  1.00 89.94           C
ATOM   1432  O   ASP A 424       9.031  14.859  20.531  1.00 89.94           O
ATOM   1433  CG  ASP A 424      11.891  16.219  23.562  1.00 89.94           C
ATOM   1434  OD1 ASP A 424      12.156  14.992  23.531  1.00 89.94           O
ATOM   1435  OD2 ASP A 424      12.148  16.922  24.547  1.00 89.94           O
ATOM   1436  N   THR A 425       9.938  14.242  22.453  1.00 86.56           N
ATOM   1437  CA  THR A 425       8.875  13.289  22.766  1.00 86.56           C
ATOM   1438  C   THR A 425       7.527  13.992  22.875  1.00 86.56           C
ATOM   1439  CB  THR A 425       9.172  12.547  24.078  1.00 86.56           C
ATOM   1440  O   THR A 425       6.500  13.438  22.484  1.00 86.56           O
ATOM   1441  CG2 THR A 425      10.266  11.492  23.891  1.00 86.56           C
ATOM   1442  OG1 THR A 425       9.609  13.484  25.078  1.00 86.56           O
ATOM   1443  N   LYS A 426       7.520  15.211  23.250  1.00 91.56           N
ATOM   1444  CA  LYS A 426       6.254  15.891  23.516  1.00 91.56           C
ATOM   1445  C   LYS A 426       6.148  17.203  22.734  1.00 91.56           C
ATOM   1446  CB  LYS A 426       6.109  16.156  25.016  1.00 91.56           C
ATOM   1447  O   LYS A 426       5.355  18.078  23.094  1.00 91.56           O
ATOM   1448  CG  LYS A 426       5.988  14.906  25.875  1.00 91.56           C
ATOM   1449  CD  LYS A 426       5.738  15.242  27.328  1.00 91.56           C
ATOM   1450  CE  LYS A 426       5.590  13.984  28.172  1.00 91.56           C
ATOM   1451  NZ  LYS A 426       5.266  14.305  29.594  1.00 91.56           N
ATOM   1452  N   GLN A 427       6.961  17.453  21.781  1.00 95.12           N
ATOM   1453  CA  GLN A 427       6.945  18.703  21.031  1.00 95.12           C
ATOM   1454  C   GLN A 427       6.922  18.453  19.516  1.00 95.12           C
ATOM   1455  CB  GLN A 427       8.156  19.562  21.391  1.00 95.12           C
ATOM   1456  O   GLN A 427       7.719  17.656  19.016  1.00 95.12           O
ATOM   1457  CG  GLN A 427       8.070  21.000  20.875  1.00 95.12           C
ATOM   1458  CD  GLN A 427       9.250  21.859  21.312  1.00 95.12           C
ATOM   1459  NE2 GLN A 427       9.234  23.125  20.938  1.00 95.12           N
ATOM   1460  OE1 GLN A 427      10.156  21.375  22.000  1.00 95.12           O
ATOM   1461  N   VAL A 428       6.070  19.188  18.844  1.00 97.31           N
ATOM   1462  CA  VAL A 428       5.926  19.031  17.406  1.00 97.31           C
ATOM   1463  C   VAL A 428       5.988  20.391  16.719  1.00 97.31           C
ATOM   1464  CB  VAL A 428       4.609  18.312  17.047  1.00 97.31           C
ATOM   1465  O   VAL A 428       5.770  21.422  17.359  1.00 97.31           O
ATOM   1466  CG1 VAL A 428       4.605  16.875  17.594  1.00 97.31           C
ATOM   1467  CG2 VAL A 428       3.410  19.094  17.594  1.00 97.31           C
ATOM   1468  N   LYS A 429       6.316  20.375  15.484  1.00 97.56           N
ATOM   1469  CA  LYS A 429       6.375  21.562  14.633  1.00 97.56           C
ATOM   1470  C   LYS A 429       5.781  21.281  13.258  1.00 97.56           C
ATOM   1471  CB  LYS A 429       7.816  22.047  14.492  1.00 97.56           C
ATOM   1472  O   LYS A 429       6.020  20.219  12.680  1.00 97.56           O
ATOM   1473  CG  LYS A 429       8.430  22.547  15.797  1.00 97.56           C
ATOM   1474  CD  LYS A 429       9.812  23.141  15.570  1.00 97.56           C
ATOM   1475  CE  LYS A 429      10.406  23.688  16.859  1.00 97.56           C
ATOM   1476  NZ  LYS A 429      10.953  25.062  16.672  1.00 97.56           N
ATOM   1477  N   ILE A 430       5.016  22.234  12.781  1.00 97.00           N
ATOM   1478  CA  ILE A 430       4.418  22.141  11.453  1.00 97.00           C
ATOM   1479  C   ILE A 430       5.438  22.578  10.398  1.00 97.00           C
ATOM   1480  CB  ILE A 430       3.143  23.016  11.344  1.00 97.00           C
ATOM   1481  O   ILE A 430       6.109  23.609  10.555  1.00 97.00           O
ATOM   1482  CG1 ILE A 430       2.105  22.562  12.383  1.00 97.00           C
ATOM   1483  CG2 ILE A 430       2.562  22.953   9.930  1.00 97.00           C
ATOM   1484  CD1 ILE A 430       0.936  23.516  12.547  1.00 97.00           C
ATOM   1485  N   GLY A 431       5.566  21.750   9.438  1.00 93.06           N
ATOM   1486  CA  GLY A 431       6.461  22.078   8.336  1.00 93.06           C
ATOM   1487  C   GLY A 431       5.809  21.922   6.977  1.00 93.06           C
ATOM   1488  O   GLY A 431       4.582  21.906   6.867  1.00 93.06           O
ATOM   1489  N   ASP A 432       6.617  22.078   5.945  1.00 87.19           N
ATOM   1490  CA  ASP A 432       6.238  21.938   4.539  1.00 87.19           C
ATOM   1491  C   ASP A 432       5.164  22.953   4.164  1.00 87.19           C
ATOM   1492  CB  ASP A 432       5.746  20.516   4.246  1.00 87.19           C
ATOM   1493  O   ASP A 432       3.979  22.625   4.117  1.00 87.19           O
ATOM   1494  CG  ASP A 432       5.691  20.219   2.762  1.00 87.19           C
ATOM   1495  OD1 ASP A 432       5.863  21.141   1.937  1.00 87.19           O
ATOM   1496  OD2 ASP A 432       5.465  19.031   2.412  1.00 87.19           O
ATOM   1497  N   PHE A 433       5.484  24.047   3.748  1.00 88.75           N
ATOM   1498  CA  PHE A 433       4.598  25.125   3.350  1.00 88.75           C
ATOM   1499  C   PHE A 433       4.570  25.281   1.832  1.00 88.75           C
ATOM   1500  CB  PHE A 433       5.031  26.453   3.996  1.00 88.75           C
ATOM   1501  O   PHE A 433       4.430  26.391   1.313  1.00 88.75           O
ATOM   1502  CG  PHE A 433       4.711  26.547   5.465  1.00 88.75           C
ATOM   1503  CD1 PHE A 433       3.551  27.172   5.898  1.00 88.75           C
ATOM   1504  CD2 PHE A 433       5.570  26.000   6.410  1.00 88.75           C
ATOM   1505  CE1 PHE A 433       3.252  27.250   7.258  1.00 88.75           C
ATOM   1506  CE2 PHE A 433       5.277  26.078   7.770  1.00 88.75           C
ATOM   1507  CZ  PHE A 433       4.121  26.703   8.188  1.00 88.75           C
ATOM   1508  N   GLY A 434       4.824  24.234   1.113  1.00 83.75           N
ATOM   1509  CA  GLY A 434       4.871  24.203  -0.340  1.00 83.75           C
ATOM   1510  C   GLY A 434       3.562  24.609  -0.988  1.00 83.75           C
ATOM   1511  O   GLY A 434       3.553  25.141  -2.100  1.00 83.75           O
ATOM   1512  N   LEU A 435       2.451  24.438  -0.331  1.00 77.94           N
ATOM   1513  CA  LEU A 435       1.144  24.734  -0.902  1.00 77.94           C
ATOM   1514  C   LEU A 435       0.500  25.922  -0.187  1.00 77.94           C
ATOM   1515  CB  LEU A 435       0.225  23.516  -0.821  1.00 77.94           C
ATOM   1516  O   LEU A 435      -0.678  26.219  -0.402  1.00 77.94           O
ATOM   1517  CG  LEU A 435       0.601  22.328  -1.703  1.00 77.94           C
ATOM   1518  CD1 LEU A 435      -0.424  21.203  -1.549  1.00 77.94           C
ATOM   1519  CD2 LEU A 435       0.715  22.750  -3.162  1.00 77.94           C
ATOM   1520  N   VAL A 436       1.175  26.594   0.566  1.00 82.56           N
ATOM   1521  CA  VAL A 436       0.647  27.672   1.392  1.00 82.56           C
ATOM   1522  C   VAL A 436       0.132  28.812   0.500  1.00 82.56           C
ATOM   1523  CB  VAL A 436       1.713  28.219   2.371  1.00 82.56           C
ATOM   1524  O   VAL A 436       0.691  29.062  -0.568  1.00 82.56           O
ATOM   1525  CG1 VAL A 436       2.826  28.938   1.613  1.00 82.56           C
ATOM   1526  CG2 VAL A 436       1.071  29.156   3.398  1.00 82.56           C
ATOM   1527  N   THR A 437      -0.961  29.422   0.890  1.00 80.69           N
ATOM   1528  CA  THR A 437      -1.527  30.547   0.159  1.00 80.69           C
ATOM   1529  C   THR A 437      -2.131  31.562   1.120  1.00 80.69           C
ATOM   1530  CB  THR A 437      -2.602  30.078  -0.841  1.00 80.69           C
ATOM   1531  O   THR A 437      -2.350  31.266   2.297  1.00 80.69           O
ATOM   1532  CG2 THR A 437      -3.854  29.594  -0.118  1.00 80.69           C
ATOM   1533  OG1 THR A 437      -2.951  31.172  -1.700  1.00 80.69           O
ATOM   1534  N   SER A 438      -2.270  32.781   0.609  1.00 76.00           N
ATOM   1535  CA  SER A 438      -2.883  33.844   1.385  1.00 76.00           C
ATOM   1536  C   SER A 438      -4.402  33.750   1.371  1.00 76.00           C
ATOM   1537  CB  SER A 438      -2.455  35.219   0.845  1.00 76.00           C
ATOM   1538  O   SER A 438      -4.984  33.219   0.421  1.00 76.00           O
ATOM   1539  OG  SER A 438      -3.146  36.250   1.509  1.00 76.00           O
ATOM   1540  N   LEU A 439      -5.035  34.125   2.457  1.00 68.25           N
ATOM   1541  CA  LEU A 439      -6.488  34.156   2.568  1.00 68.25           C
ATOM   1542  C   LEU A 439      -7.098  35.094   1.523  1.00 68.25           C
ATOM   1543  CB  LEU A 439      -6.914  34.594   3.971  1.00 68.25           C
ATOM   1544  O   LEU A 439      -8.211  34.844   1.051  1.00 68.25           O
ATOM   1545  CG  LEU A 439      -6.953  33.500   5.043  1.00 68.25           C
ATOM   1546  CD1 LEU A 439      -6.723  34.125   6.422  1.00 68.25           C
ATOM   1547  CD2 LEU A 439      -8.281  32.750   4.996  1.00 68.25           C
ATOM   1548  N   LYS A 440      -6.418  36.250   1.235  1.00 59.75           N
ATOM   1549  CA  LYS A 440      -6.953  37.250   0.344  1.00 59.75           C
ATOM   1550  C   LYS A 440      -6.902  36.812  -1.111  1.00 59.75           C
ATOM   1551  CB  LYS A 440      -6.180  38.562   0.507  1.00 59.75           C
ATOM   1552  O   LYS A 440      -7.633  37.344  -1.957  1.00 59.75           O
ATOM   1553  CG  LYS A 440      -6.543  39.344   1.765  1.00 59.75           C
ATOM   1554  CD  LYS A 440      -5.832  40.688   1.811  1.00 59.75           C
ATOM   1555  CE  LYS A 440      -6.172  41.469   3.082  1.00 59.75           C
ATOM   1556  NZ  LYS A 440      -5.469  42.781   3.139  1.00 59.75           N
ATOM   1557  N   ASN A 441      -5.914  36.094  -1.524  1.00 52.53           N
ATOM   1558  CA  ASN A 441      -5.727  35.844  -2.951  1.00 52.53           C
ATOM   1559  C   ASN A 441      -6.773  34.875  -3.500  1.00 52.53           C
ATOM   1560  CB  ASN A 441      -4.316  35.312  -3.225  1.00 52.53           C
ATOM   1561  O   ASN A 441      -6.840  33.719  -3.076  1.00 52.53           O
ATOM   1562  CG  ASN A 441      -3.445  36.312  -3.955  1.00 52.53           C
ATOM   1563  ND2 ASN A 441      -2.152  36.031  -4.039  1.00 52.53           N
ATOM   1564  OD1 ASN A 441      -3.932  37.344  -4.441  1.00 52.53           O
ATOM   1565  N   ASP A 442      -7.945  35.438  -3.971  1.00 46.97           N
ATOM   1566  CA  ASP A 442      -9.094  34.938  -4.734  1.00 46.97           C
ATOM   1567  C   ASP A 442      -8.641  34.094  -5.914  1.00 46.97           C
ATOM   1568  CB  ASP A 442      -9.938  36.125  -5.234  1.00 46.97           C
ATOM   1569  O   ASP A 442      -9.430  33.781  -6.812  1.00 46.97           O
ATOM   1570  CG  ASP A 442     -10.867  36.656  -4.168  1.00 46.97           C
ATOM   1571  OD1 ASP A 442     -11.094  36.000  -3.143  1.00 46.97           O
ATOM   1572  OD2 ASP A 442     -11.375  37.781  -4.359  1.00 46.97           O
ATOM   1573  N   GLY A 443      -7.391  34.031  -6.320  1.00 49.38           N
ATOM   1574  CA  GLY A 443      -7.281  33.312  -7.582  1.00 49.38           C
ATOM   1575  C   GLY A 443      -7.531  31.844  -7.441  1.00 49.38           C
ATOM   1576  O   GLY A 443      -7.688  31.328  -6.332  1.00 49.38           O
ATOM   1577  N   LYS A 444      -7.836  31.172  -8.648  1.00 48.19           N
ATOM   1578  CA  LYS A 444      -8.203  29.766  -8.820  1.00 48.19           C
ATOM   1579  C   LYS A 444      -7.238  28.844  -8.070  1.00 48.19           C
ATOM   1580  CB  LYS A 444      -8.234  29.391 -10.305  1.00 48.19           C
ATOM   1581  O   LYS A 444      -6.023  28.938  -8.258  1.00 48.19           O
ATOM   1582  CG  LYS A 444      -9.484  29.859 -11.031  1.00 48.19           C
ATOM   1583  CD  LYS A 444      -9.508  29.359 -12.469  1.00 48.19           C
ATOM   1584  CE  LYS A 444     -10.750  29.859 -13.211  1.00 48.19           C
ATOM   1585  NZ  LYS A 444     -10.758  29.391 -14.633  1.00 48.19           N
ATOM   1586  N   ARG A 445      -7.570  28.625  -6.848  1.00 57.69           N
ATOM   1587  CA  ARG A 445      -6.820  27.609  -6.117  1.00 57.69           C
ATOM   1588  C   ARG A 445      -6.707  26.328  -6.930  1.00 57.69           C
ATOM   1589  CB  ARG A 445      -7.477  27.328  -4.766  1.00 57.69           C
ATOM   1590  O   ARG A 445      -7.539  26.062  -7.797  1.00 57.69           O
ATOM   1591  CG  ARG A 445      -7.492  28.516  -3.824  1.00 57.69           C
ATOM   1592  CD  ARG A 445      -8.164  28.188  -2.502  1.00 57.69           C
ATOM   1593  NE  ARG A 445      -8.164  29.328  -1.590  1.00 57.69           N
ATOM   1594  NH1 ARG A 445      -9.883  28.531  -0.261  1.00 57.69           N
ATOM   1595  NH2 ARG A 445      -8.891  30.547   0.218  1.00 57.69           N
ATOM   1596  CZ  ARG A 445      -8.977  29.469  -0.546  1.00 57.69           C
ATOM   1597  N   THR A 446      -5.504  25.891  -7.234  1.00 53.53           N
ATOM   1598  CA  THR A 446      -5.242  24.734  -8.078  1.00 53.53           C
ATOM   1599  C   THR A 446      -5.969  23.500  -7.543  1.00 53.53           C
ATOM   1600  CB  THR A 446      -3.732  24.438  -8.172  1.00 53.53           C
ATOM   1601  O   THR A 446      -5.859  23.172  -6.359  1.00 53.53           O
ATOM   1602  CG2 THR A 446      -3.273  24.391  -9.625  1.00 53.53           C
ATOM   1603  OG1 THR A 446      -3.008  25.469  -7.488  1.00 53.53           O
ATOM   1604  N   ARG A 447      -6.832  23.031  -8.414  1.00 53.12           N
ATOM   1605  CA  ARG A 447      -7.574  21.797  -8.156  1.00 53.12           C
ATOM   1606  C   ARG A 447      -6.625  20.641  -7.887  1.00 53.12           C
ATOM   1607  CB  ARG A 447      -8.484  21.469  -9.344  1.00 53.12           C
ATOM   1608  O   ARG A 447      -5.555  20.547  -8.492  1.00 53.12           O
ATOM   1609  CG  ARG A 447      -9.961  21.719  -9.070  1.00 53.12           C
ATOM   1610  CD  ARG A 447     -10.828  21.297 -10.250  1.00 53.12           C
ATOM   1611  NE  ARG A 447     -12.211  21.734 -10.086  1.00 53.12           N
ATOM   1612  NH1 ARG A 447     -12.914  20.953 -12.141  1.00 53.12           N
ATOM   1613  NH2 ARG A 447     -14.391  22.000 -10.742  1.00 53.12           N
ATOM   1614  CZ  ARG A 447     -13.172  21.562 -10.992  1.00 53.12           C
ATOM   1615  N   SER A 448      -6.914  19.922  -6.867  1.00 56.91           N
ATOM   1616  CA  SER A 448      -6.383  18.578  -6.660  1.00 56.91           C
ATOM   1617  C   SER A 448      -4.945  18.625  -6.160  1.00 56.91           C
ATOM   1618  CB  SER A 448      -6.453  17.766  -7.953  1.00 56.91           C
ATOM   1619  O   SER A 448      -4.125  17.766  -6.527  1.00 56.91           O
ATOM   1620  OG  SER A 448      -7.801  17.469  -8.297  1.00 56.91           O
ATOM   1621  N   LYS A 449      -4.605  19.906  -5.508  1.00 59.12           N
ATOM   1622  CA  LYS A 449      -3.281  19.969  -4.895  1.00 59.12           C
ATOM   1623  C   LYS A 449      -3.340  19.578  -3.420  1.00 59.12           C
ATOM   1624  CB  LYS A 449      -2.680  21.375  -5.047  1.00 59.12           C
ATOM   1625  O   LYS A 449      -4.312  19.891  -2.730  1.00 59.12           O
ATOM   1626  CG  LYS A 449      -2.334  21.734  -6.480  1.00 59.12           C
ATOM   1627  CD  LYS A 449      -1.467  22.984  -6.543  1.00 59.12           C
ATOM   1628  CE  LYS A 449      -1.116  23.359  -7.977  1.00 59.12           C
ATOM   1629  NZ  LYS A 449      -0.251  24.578  -8.039  1.00 59.12           N
ATOM   1630  N   GLY A 450      -2.459  18.750  -2.939  1.00 64.69           N
ATOM   1631  CA  GLY A 450      -2.424  18.250  -1.577  1.00 64.69           C
ATOM   1632  C   GLY A 450      -2.584  16.734  -1.498  1.00 64.69           C
ATOM   1633  O   GLY A 450      -2.547  16.047  -2.521  1.00 64.69           O
ATOM   1634  N   THR A 451      -2.664  16.359  -0.279  1.00 73.25           N
ATOM   1635  CA  THR A 451      -2.842  14.930  -0.032  1.00 73.25           C
ATOM   1636  C   THR A 451      -4.320  14.586   0.105  1.00 73.25           C
ATOM   1637  CB  THR A 451      -2.088  14.484   1.234  1.00 73.25           C
ATOM   1638  O   THR A 451      -4.961  14.953   1.094  1.00 73.25           O
ATOM   1639  CG2 THR A 451      -2.113  12.969   1.383  1.00 73.25           C
ATOM   1640  OG1 THR A 451      -0.727  14.922   1.153  1.00 73.25           O
ATOM   1641  N   LEU A 452      -4.875  13.922  -0.827  1.00 78.19           N
ATOM   1642  CA  LEU A 452      -6.297  13.641  -0.972  1.00 78.19           C
ATOM   1643  C   LEU A 452      -6.883  13.109   0.332  1.00 78.19           C
ATOM   1644  CB  LEU A 452      -6.531  12.633  -2.100  1.00 78.19           C
ATOM   1645  O   LEU A 452      -7.996  13.477   0.713  1.00 78.19           O
ATOM   1646  CG  LEU A 452      -7.977  12.469  -2.572  1.00 78.19           C
ATOM   1647  CD1 LEU A 452      -8.250  13.375  -3.771  1.00 78.19           C
ATOM   1648  CD2 LEU A 452      -8.266  11.016  -2.920  1.00 78.19           C
ATOM   1649  N   ARG A 453      -6.102  12.398   1.006  1.00 84.31           N
ATOM   1650  CA  ARG A 453      -6.559  11.742   2.225  1.00 84.31           C
ATOM   1651  C   ARG A 453      -6.941  12.758   3.291  1.00 84.31           C
ATOM   1652  CB  ARG A 453      -5.477  10.797   2.764  1.00 84.31           C
ATOM   1653  O   ARG A 453      -7.832  12.508   4.105  1.00 84.31           O
ATOM   1654  CG  ARG A 453      -5.910  10.000   3.982  1.00 84.31           C
ATOM   1655  CD  ARG A 453      -4.805   9.070   4.465  1.00 84.31           C
ATOM   1656  NE  ARG A 453      -5.211   8.320   5.652  1.00 84.31           N
ATOM   1657  NH1 ARG A 453      -3.189   7.234   5.910  1.00 84.31           N
ATOM   1658  NH2 ARG A 453      -4.902   6.844   7.383  1.00 84.31           N
ATOM   1659  CZ  ARG A 453      -4.434   7.469   6.312  1.00 84.31           C
ATOM   1660  N   TYR A 454      -6.324  13.883   3.285  1.00 91.19           N
ATOM   1661  CA  TYR A 454      -6.535  14.859   4.348  1.00 91.19           C
ATOM   1662  C   TYR A 454      -7.238  16.094   3.814  1.00 91.19           C
ATOM   1663  CB  TYR A 454      -5.203  15.250   4.992  1.00 91.19           C
ATOM   1664  O   TYR A 454      -7.461  17.062   4.555  1.00 91.19           O
ATOM   1665  CG  TYR A 454      -4.566  14.141   5.793  1.00 91.19           C
ATOM   1666  CD1 TYR A 454      -4.875  13.961   7.141  1.00 91.19           C
ATOM   1667  CD2 TYR A 454      -3.652  13.273   5.207  1.00 91.19           C
ATOM   1668  CE1 TYR A 454      -4.289  12.945   7.883  1.00 91.19           C
ATOM   1669  CE2 TYR A 454      -3.061  12.250   5.941  1.00 91.19           C
ATOM   1670  OH  TYR A 454      -2.801  11.086   8.008  1.00 91.19           O
ATOM   1671  CZ  TYR A 454      -3.385  12.094   7.277  1.00 91.19           C
ATOM   1672  N   MET A 455      -7.613  16.047   2.551  1.00 88.62           N
ATOM   1673  CA  MET A 455      -8.266  17.188   1.915  1.00 88.62           C
ATOM   1674  C   MET A 455      -9.734  17.266   2.330  1.00 88.62           C
ATOM   1675  CB  MET A 455      -8.164  17.094   0.392  1.00 88.62           C
ATOM   1676  O   MET A 455     -10.414  16.250   2.426  1.00 88.62           O
ATOM   1677  CG  MET A 455      -6.797  17.469  -0.153  1.00 88.62           C
ATOM   1678  SD  MET A 455      -6.762  17.531  -1.987  1.00 88.62           S
ATOM   1679  CE  MET A 455      -4.973  17.516  -2.275  1.00 88.62           C
ATOM   1680  N   SER A 456     -10.156  18.500   2.471  1.00 91.56           N
ATOM   1681  CA  SER A 456     -11.562  18.734   2.742  1.00 91.56           C
ATOM   1682  C   SER A 456     -12.406  18.562   1.484  1.00 91.56           C
ATOM   1683  CB  SER A 456     -11.766  20.156   3.309  1.00 91.56           C
ATOM   1684  O   SER A 456     -11.883  18.594   0.369  1.00 91.56           O
ATOM   1685  OG  SER A 456     -11.422  21.125   2.348  1.00 91.56           O
ATOM   1686  N   PRO A 457     -13.719  18.359   1.689  1.00 90.12           N
ATOM   1687  CA  PRO A 457     -14.609  18.219   0.536  1.00 90.12           C
ATOM   1688  C   PRO A 457     -14.547  19.422  -0.402  1.00 90.12           C
ATOM   1689  CB  PRO A 457     -15.992  18.094   1.175  1.00 90.12           C
ATOM   1690  O   PRO A 457     -14.531  19.250  -1.624  1.00 90.12           O
ATOM   1691  CG  PRO A 457     -15.734  17.531   2.539  1.00 90.12           C
ATOM   1692  CD  PRO A 457     -14.422  18.062   3.027  1.00 90.12           C
ATOM   1693  N   GLU A 458     -14.500  20.641   0.160  1.00 88.31           N
ATOM   1694  CA  GLU A 458     -14.477  21.844  -0.667  1.00 88.31           C
ATOM   1695  C   GLU A 458     -13.133  22.000  -1.379  1.00 88.31           C
ATOM   1696  CB  GLU A 458     -14.766  23.078   0.179  1.00 88.31           C
ATOM   1697  O   GLU A 458     -13.055  22.594  -2.455  1.00 88.31           O
ATOM   1698  CG  GLU A 458     -13.703  23.375   1.231  1.00 88.31           C
ATOM   1699  CD  GLU A 458     -13.992  22.719   2.570  1.00 88.31           C
ATOM   1700  OE1 GLU A 458     -13.594  23.266   3.619  1.00 88.31           O
ATOM   1701  OE2 GLU A 458     -14.617  21.625   2.570  1.00 88.31           O
ATOM   1702  N   GLN A 459     -12.070  21.562  -0.800  1.00 84.62           N
ATOM   1703  CA  GLN A 459     -10.758  21.594  -1.447  1.00 84.62           C
ATOM   1704  C   GLN A 459     -10.734  20.688  -2.672  1.00 84.62           C
ATOM   1705  CB  GLN A 459      -9.664  21.188  -0.463  1.00 84.62           C
ATOM   1706  O   GLN A 459     -10.023  20.969  -3.643  1.00 84.62           O
ATOM   1707  CG  GLN A 459      -8.258  21.562  -0.918  1.00 84.62           C
ATOM   1708  CD  GLN A 459      -7.203  21.250   0.129  1.00 84.62           C
ATOM   1709  NE2 GLN A 459      -5.938  21.406  -0.244  1.00 84.62           N
ATOM   1710  OE1 GLN A 459      -7.523  20.891   1.264  1.00 84.62           O
ATOM   1711  N   ILE A 460     -11.516  19.609  -2.596  1.00 82.81           N
ATOM   1712  CA  ILE A 460     -11.594  18.641  -3.686  1.00 82.81           C
ATOM   1713  C   ILE A 460     -12.523  19.156  -4.773  1.00 82.81           C
ATOM   1714  CB  ILE A 460     -12.070  17.266  -3.184  1.00 82.81           C
ATOM   1715  O   ILE A 460     -12.219  19.062  -5.965  1.00 82.81           O
ATOM   1716  CG1 ILE A 460     -11.047  16.672  -2.205  1.00 82.81           C
ATOM   1717  CG2 ILE A 460     -12.312  16.312  -4.363  1.00 82.81           C
ATOM   1718  CD1 ILE A 460     -11.539  15.422  -1.479  1.00 82.81           C
ATOM   1719  N   SER A 461     -13.617  19.766  -4.461  1.00 80.19           N
ATOM   1720  CA  SER A 461     -14.703  20.094  -5.391  1.00 80.19           C
ATOM   1721  C   SER A 461     -14.594  21.516  -5.891  1.00 80.19           C
ATOM   1722  CB  SER A 461     -16.062  19.875  -4.723  1.00 80.19           C
ATOM   1723  O   SER A 461     -15.094  21.844  -6.973  1.00 80.19           O
ATOM   1724  OG  SER A 461     -16.203  20.719  -3.586  1.00 80.19           O
ATOM   1725  N   SER A 462     -14.117  22.297  -5.062  1.00 68.81           N
ATOM   1726  CA  SER A 462     -14.227  23.719  -5.387  1.00 68.81           C
ATOM   1727  C   SER A 462     -12.852  24.375  -5.438  1.00 68.81           C
ATOM   1728  CB  SER A 462     -15.109  24.438  -4.367  1.00 68.81           C
ATOM   1729  O   SER A 462     -11.875  23.844  -4.898  1.00 68.81           O
ATOM   1730  OG  SER A 462     -15.219  25.812  -4.688  1.00 68.81           O
ATOM   1731  N   GLN A 463     -12.875  25.453  -6.230  1.00 67.00           N
ATOM   1732  CA  GLN A 463     -11.664  26.250  -6.305  1.00 67.00           C
ATOM   1733  C   GLN A 463     -11.664  27.344  -5.246  1.00 67.00           C
ATOM   1734  CB  GLN A 463     -11.508  26.859  -7.695  1.00 67.00           C
ATOM   1735  O   GLN A 463     -10.617  27.938  -4.957  1.00 67.00           O
ATOM   1736  CG  GLN A 463     -11.164  25.844  -8.781  1.00 67.00           C
ATOM   1737  CD  GLN A 463     -10.859  26.500 -10.117  1.00 67.00           C
ATOM   1738  NE2 GLN A 463     -10.477  25.688 -11.094  1.00 67.00           N
ATOM   1739  OE1 GLN A 463     -10.977  27.719 -10.273  1.00 67.00           O
ATOM   1740  N   ASP A 464     -12.867  27.500  -4.613  1.00 76.62           N
ATOM   1741  CA  ASP A 464     -12.961  28.594  -3.641  1.00 76.62           C
ATOM   1742  C   ASP A 464     -13.141  28.047  -2.227  1.00 76.62           C
ATOM   1743  CB  ASP A 464     -14.109  29.531  -3.992  1.00 76.62           C
ATOM   1744  O   ASP A 464     -14.180  27.453  -1.911  1.00 76.62           O
ATOM   1745  CG  ASP A 464     -13.641  30.938  -4.355  1.00 76.62           C
ATOM   1746  OD1 ASP A 464     -12.453  31.250  -4.129  1.00 76.62           O
ATOM   1747  OD2 ASP A 464     -14.461  31.719  -4.867  1.00 76.62           O
ATOM   1748  N   TYR A 465     -12.062  28.062  -1.514  1.00 81.25           N
ATOM   1749  CA  TYR A 465     -12.117  27.625  -0.125  1.00 81.25           C
ATOM   1750  C   TYR A 465     -11.219  28.484   0.757  1.00 81.25           C
ATOM   1751  CB  TYR A 465     -11.703  26.156  -0.015  1.00 81.25           C
ATOM   1752  O   TYR A 465     -10.344  29.188   0.258  1.00 81.25           O
ATOM   1753  CG  TYR A 465     -10.352  25.859  -0.630  1.00 81.25           C
ATOM   1754  CD1 TYR A 465     -10.250  25.391  -1.941  1.00 81.25           C
ATOM   1755  CD2 TYR A 465      -9.180  26.031   0.099  1.00 81.25           C
ATOM   1756  CE1 TYR A 465      -9.016  25.109  -2.512  1.00 81.25           C
ATOM   1757  CE2 TYR A 465      -7.938  25.750  -0.461  1.00 81.25           C
ATOM   1758  OH  TYR A 465      -6.637  25.031  -2.324  1.00 81.25           O
ATOM   1759  CZ  TYR A 465      -7.863  25.297  -1.765  1.00 81.25           C
ATOM   1760  N   GLY A 466     -11.570  28.516   2.041  1.00 87.19           N
ATOM   1761  CA  GLY A 466     -10.859  29.328   3.014  1.00 87.19           C
ATOM   1762  C   GLY A 466     -10.062  28.500   4.008  1.00 87.19           C
ATOM   1763  O   GLY A 466      -9.586  27.406   3.686  1.00 87.19           O
ATOM   1764  N   LYS A 467      -9.750  29.141   5.133  1.00 92.06           N
ATOM   1765  CA  LYS A 467      -8.898  28.562   6.168  1.00 92.06           C
ATOM   1766  C   LYS A 467      -9.531  27.312   6.758  1.00 92.06           C
ATOM   1767  CB  LYS A 467      -8.625  29.578   7.273  1.00 92.06           C
ATOM   1768  O   LYS A 467      -8.859  26.531   7.441  1.00 92.06           O
ATOM   1769  CG  LYS A 467      -9.883  30.078   7.988  1.00 92.06           C
ATOM   1770  CD  LYS A 467      -9.547  31.109   9.055  1.00 92.06           C
ATOM   1771  CE  LYS A 467     -10.797  31.578   9.781  1.00 92.06           C
ATOM   1772  NZ  LYS A 467     -10.477  32.594  10.836  1.00 92.06           N
ATOM   1773  N   GLU A 468     -10.828  27.078   6.457  1.00 94.31           N
ATOM   1774  CA  GLU A 468     -11.578  25.953   7.008  1.00 94.31           C
ATOM   1775  C   GLU A 468     -11.016  24.625   6.508  1.00 94.31           C
ATOM   1776  CB  GLU A 468     -13.062  26.062   6.648  1.00 94.31           C
ATOM   1777  O   GLU A 468     -11.242  23.578   7.121  1.00 94.31           O
ATOM   1778  CG  GLU A 468     -13.766  27.234   7.309  1.00 94.31           C
ATOM   1779  CD  GLU A 468     -13.531  28.562   6.602  1.00 94.31           C
ATOM   1780  OE1 GLU A 468     -13.977  29.609   7.109  1.00 94.31           O
ATOM   1781  OE2 GLU A 468     -12.883  28.547   5.527  1.00 94.31           O
ATOM   1782  N   VAL A 469     -10.305  24.641   5.406  1.00 93.62           N
ATOM   1783  CA  VAL A 469      -9.711  23.422   4.871  1.00 93.62           C
ATOM   1784  C   VAL A 469      -8.688  22.859   5.863  1.00 93.62           C
ATOM   1785  CB  VAL A 469      -9.047  23.656   3.498  1.00 93.62           C
ATOM   1786  O   VAL A 469      -8.555  21.641   6.012  1.00 93.62           O
ATOM   1787  CG1 VAL A 469     -10.070  24.141   2.477  1.00 93.62           C
ATOM   1788  CG2 VAL A 469      -7.906  24.672   3.631  1.00 93.62           C
ATOM   1789  N   ASP A 470      -7.957  23.766   6.543  1.00 96.25           N
ATOM   1790  CA  ASP A 470      -7.000  23.344   7.566  1.00 96.25           C
ATOM   1791  C   ASP A 470      -7.715  22.766   8.781  1.00 96.25           C
ATOM   1792  CB  ASP A 470      -6.121  24.531   7.988  1.00 96.25           C
ATOM   1793  O   ASP A 470      -7.203  21.844   9.430  1.00 96.25           O
ATOM   1794  CG  ASP A 470      -5.148  24.953   6.906  1.00 96.25           C
ATOM   1795  OD1 ASP A 470      -4.938  24.203   5.934  1.00 96.25           O
ATOM   1796  OD2 ASP A 470      -4.586  26.078   7.023  1.00 96.25           O
ATOM   1797  N   LEU A 471      -8.883  23.297   9.055  1.00 97.81           N
ATOM   1798  CA  LEU A 471      -9.664  22.812  10.195  1.00 97.81           C
ATOM   1799  C   LEU A 471     -10.156  21.391   9.953  1.00 97.81           C
ATOM   1800  CB  LEU A 471     -10.852  23.734  10.461  1.00 97.81           C
ATOM   1801  O   LEU A 471     -10.164  20.562  10.867  1.00 97.81           O
ATOM   1802  CG  LEU A 471     -10.516  25.203  10.727  1.00 97.81           C
ATOM   1803  CD1 LEU A 471     -11.797  26.031  10.852  1.00 97.81           C
ATOM   1804  CD2 LEU A 471      -9.656  25.344  11.977  1.00 97.81           C
ATOM   1805  N   TYR A 472     -10.586  21.156   8.758  1.00 97.12           N
ATOM   1806  CA  TYR A 472     -10.984  19.812   8.383  1.00 97.12           C
ATOM   1807  C   TYR A 472      -9.820  18.828   8.547  1.00 97.12           C
ATOM   1808  CB  TYR A 472     -11.492  19.781   6.941  1.00 97.12           C
ATOM   1809  O   TYR A 472      -9.984  17.750   9.117  1.00 97.12           O
ATOM   1810  CG  TYR A 472     -12.156  18.484   6.559  1.00 97.12           C
ATOM   1811  CD1 TYR A 472     -11.422  17.438   5.980  1.00 97.12           C
ATOM   1812  CD2 TYR A 472     -13.516  18.281   6.773  1.00 97.12           C
ATOM   1813  CE1 TYR A 472     -12.031  16.234   5.625  1.00 97.12           C
ATOM   1814  CE2 TYR A 472     -14.133  17.094   6.418  1.00 97.12           C
ATOM   1815  OH  TYR A 472     -14.000  14.891   5.500  1.00 97.12           O
ATOM   1816  CZ  TYR A 472     -13.391  16.078   5.848  1.00 97.12           C
ATOM   1817  N   ALA A 473      -8.672  19.172   8.055  1.00 97.06           N
ATOM   1818  CA  ALA A 473      -7.473  18.359   8.195  1.00 97.06           C
ATOM   1819  C   ALA A 473      -7.148  18.109   9.672  1.00 97.06           C
ATOM   1820  CB  ALA A 473      -6.289  19.016   7.504  1.00 97.06           C
ATOM   1821  O   ALA A 473      -6.723  17.016  10.039  1.00 97.06           O
ATOM   1822  N   LEU A 474      -7.328  19.141  10.516  1.00 98.31           N
ATOM   1823  CA  LEU A 474      -7.137  18.984  11.953  1.00 98.31           C
ATOM   1824  C   LEU A 474      -8.062  17.906  12.516  1.00 98.31           C
ATOM   1825  CB  LEU A 474      -7.391  20.312  12.672  1.00 98.31           C
ATOM   1826  O   LEU A 474      -7.664  17.141  13.391  1.00 98.31           O
ATOM   1827  CG  LEU A 474      -6.230  21.312  12.672  1.00 98.31           C
ATOM   1828  CD1 LEU A 474      -6.633  22.594  13.391  1.00 98.31           C
ATOM   1829  CD2 LEU A 474      -4.992  20.703  13.312  1.00 98.31           C
ATOM   1830  N   GLY A 475      -9.289  17.891  12.062  1.00 98.31           N
ATOM   1831  CA  GLY A 475     -10.227  16.859  12.477  1.00 98.31           C
ATOM   1832  C   GLY A 475      -9.734  15.453  12.172  1.00 98.31           C
ATOM   1833  O   GLY A 475      -9.828  14.562  13.016  1.00 98.31           O
ATOM   1834  N   LEU A 476      -9.242  15.297  10.977  1.00 97.69           N
ATOM   1835  CA  LEU A 476      -8.727  14.000  10.555  1.00 97.69           C
ATOM   1836  C   LEU A 476      -7.500  13.609  11.375  1.00 97.69           C
ATOM   1837  CB  LEU A 476      -8.383  14.008   9.070  1.00 97.69           C
ATOM   1838  O   LEU A 476      -7.355  12.453  11.773  1.00 97.69           O
ATOM   1839  CG  LEU A 476      -9.562  14.102   8.102  1.00 97.69           C
ATOM   1840  CD1 LEU A 476      -9.062  14.305   6.672  1.00 97.69           C
ATOM   1841  CD2 LEU A 476     -10.438  12.859   8.195  1.00 97.69           C
ATOM   1842  N   ILE A 477      -6.652  14.539  11.609  1.00 98.12           N
ATOM   1843  CA  ILE A 477      -5.457  14.297  12.406  1.00 98.12           C
ATOM   1844  C   ILE A 477      -5.855  13.938  13.836  1.00 98.12           C
ATOM   1845  CB  ILE A 477      -4.520  15.523  12.406  1.00 98.12           C
ATOM   1846  O   ILE A 477      -5.293  13.016  14.430  1.00 98.12           O
ATOM   1847  CG1 ILE A 477      -3.902  15.727  11.023  1.00 98.12           C
ATOM   1848  CG2 ILE A 477      -3.428  15.367  13.477  1.00 98.12           C
ATOM   1849  CD1 ILE A 477      -3.168  17.047  10.859  1.00 98.12           C
ATOM   1850  N   LEU A 478      -6.793  14.664  14.422  1.00 98.31           N
ATOM   1851  CA  LEU A 478      -7.285  14.367  15.766  1.00 98.31           C
ATOM   1852  C   LEU A 478      -7.805  12.938  15.844  1.00 98.31           C
ATOM   1853  CB  LEU A 478      -8.391  15.344  16.156  1.00 98.31           C
ATOM   1854  O   LEU A 478      -7.473  12.203  16.781  1.00 98.31           O
ATOM   1855  CG  LEU A 478      -9.062  15.102  17.516  1.00 98.31           C
ATOM   1856  CD1 LEU A 478      -8.047  15.219  18.641  1.00 98.31           C
ATOM   1857  CD2 LEU A 478     -10.219  16.078  17.719  1.00 98.31           C
ATOM   1858  N   ALA A 479      -8.656  12.562  14.906  1.00 97.75           N
ATOM   1859  CA  ALA A 479      -9.211  11.211  14.875  1.00 97.75           C
ATOM   1860  C   ALA A 479      -8.102  10.164  14.820  1.00 97.75           C
ATOM   1861  CB  ALA A 479     -10.148  11.047  13.680  1.00 97.75           C
ATOM   1862  O   ALA A 479      -8.164   9.148  15.523  1.00 97.75           O
ATOM   1863  N   GLU A 480      -7.105  10.383  13.992  1.00 96.19           N
ATOM   1864  CA  GLU A 480      -5.992   9.445  13.828  1.00 96.19           C
ATOM   1865  C   GLU A 480      -5.156   9.359  15.102  1.00 96.19           C
ATOM   1866  CB  GLU A 480      -5.109   9.867  12.648  1.00 96.19           C
ATOM   1867  O   GLU A 480      -4.602   8.297  15.406  1.00 96.19           O
ATOM   1868  CG  GLU A 480      -4.223   8.750  12.117  1.00 96.19           C
ATOM   1869  CD  GLU A 480      -3.535   9.094  10.805  1.00 96.19           C
ATOM   1870  OE1 GLU A 480      -3.100   8.172  10.086  1.00 96.19           O
ATOM   1871  OE2 GLU A 480      -3.430  10.305  10.500  1.00 96.19           O
ATOM   1872  N   LEU A 481      -5.027  10.461  15.805  1.00 97.00           N
ATOM   1873  CA  LEU A 481      -4.250  10.492  17.031  1.00 97.00           C
ATOM   1874  C   LEU A 481      -4.996   9.789  18.172  1.00 97.00           C
ATOM   1875  CB  LEU A 481      -3.939  11.938  17.438  1.00 97.00           C
ATOM   1876  O   LEU A 481      -4.375   9.188  19.047  1.00 97.00           O
ATOM   1877  CG  LEU A 481      -2.826  12.641  16.656  1.00 97.00           C
ATOM   1878  CD1 LEU A 481      -2.732  14.102  17.062  1.00 97.00           C
ATOM   1879  CD2 LEU A 481      -1.493  11.930  16.875  1.00 97.00           C
ATOM   1880  N   LEU A 482      -6.285   9.852  18.156  1.00 96.25           N
ATOM   1881  CA  LEU A 482      -7.098   9.297  19.234  1.00 96.25           C
ATOM   1882  C   LEU A 482      -7.387   7.820  18.984  1.00 96.25           C
ATOM   1883  CB  LEU A 482      -8.414  10.070  19.375  1.00 96.25           C
ATOM   1884  O   LEU A 482      -7.793   7.098  19.891  1.00 96.25           O
ATOM   1885  CG  LEU A 482      -8.305  11.492  19.922  1.00 96.25           C
ATOM   1886  CD1 LEU A 482      -9.672  12.172  19.906  1.00 96.25           C
ATOM   1887  CD2 LEU A 482      -7.711  11.492  21.312  1.00 96.25           C
ATOM   1888  N   HIS A 483      -7.246   7.398  17.750  1.00 95.38           N
ATOM   1889  CA  HIS A 483      -7.449   5.996  17.406  1.00 95.38           C
ATOM   1890  C   HIS A 483      -6.461   5.555  16.328  1.00 95.38           C
ATOM   1891  CB  HIS A 483      -8.883   5.770  16.922  1.00 95.38           C
ATOM   1892  O   HIS A 483      -6.734   5.684  15.133  1.00 95.38           O
ATOM   1893  CG  HIS A 483      -9.172   4.348  16.562  1.00 95.38           C
ATOM   1894  CD2 HIS A 483      -9.500   3.775  15.383  1.00 95.38           C
ATOM   1895  ND1 HIS A 483      -9.148   3.326  17.484  1.00 95.38           N
ATOM   1896  CE1 HIS A 483      -9.445   2.186  16.891  1.00 95.38           C
ATOM   1897  NE2 HIS A 483      -9.664   2.432  15.609  1.00 95.38           N
ATOM   1898  N   VAL A 484      -5.402   4.883  16.766  1.00 94.50           N
ATOM   1899  CA  VAL A 484      -4.391   4.340  15.875  1.00 94.50           C
ATOM   1900  C   VAL A 484      -4.758   2.906  15.492  1.00 94.50           C
ATOM   1901  CB  VAL A 484      -2.984   4.379  16.500  1.00 94.50           C
ATOM   1902  O   VAL A 484      -4.680   1.997  16.312  1.00 94.50           O
ATOM   1903  CG1 VAL A 484      -1.942   3.803  15.547  1.00 94.50           C
ATOM   1904  CG2 VAL A 484      -2.617   5.805  16.906  1.00 94.50           C
ATOM   1905  N   CYS A 485      -5.125   2.754  14.242  1.00 93.56           N
ATOM   1906  CA  CYS A 485      -5.500   1.433  13.750  1.00 93.56           C
ATOM   1907  C   CYS A 485      -4.289   0.507  13.703  1.00 93.56           C
ATOM   1908  CB  CYS A 485      -6.129   1.536  12.359  1.00 93.56           C
ATOM   1909  O   CYS A 485      -3.164   0.959  13.484  1.00 93.56           O
ATOM   1910  SG  CYS A 485      -7.652   2.508  12.328  1.00 93.56           S
ATOM   1911  N   ASP A 486      -4.512  -0.751  13.852  1.00 92.81           N
ATOM   1912  CA  ASP A 486      -3.455  -1.756  13.852  1.00 92.81           C
ATOM   1913  C   ASP A 486      -2.836  -1.905  12.461  1.00 92.81           C
ATOM   1914  CB  ASP A 486      -3.994  -3.104  14.336  1.00 92.81           C
ATOM   1915  O   ASP A 486      -1.657  -2.244  12.336  1.00 92.81           O
ATOM   1916  CG  ASP A 486      -4.320  -3.115  15.820  1.00 92.81           C
ATOM   1917  OD1 ASP A 486      -3.947  -2.156  16.531  1.00 92.81           O
ATOM   1918  OD2 ASP A 486      -4.949  -4.090  16.281  1.00 92.81           O
ATOM   1919  N   THR A 487      -3.705  -1.647  11.398  1.00 92.44           N
ATOM   1920  CA  THR A 487      -3.234  -1.798  10.023  1.00 92.44           C
ATOM   1921  C   THR A 487      -3.539  -0.546   9.211  1.00 92.44           C
ATOM   1922  CB  THR A 487      -3.871  -3.025   9.352  1.00 92.44           C
ATOM   1923  O   THR A 487      -4.418   0.239   9.570  1.00 92.44           O
ATOM   1924  CG2 THR A 487      -3.635  -4.289  10.164  1.00 92.44           C
ATOM   1925  OG1 THR A 487      -5.281  -2.812   9.219  1.00 92.44           O
ATOM   1926  N   ALA A 488      -2.766  -0.370   8.172  1.00 89.50           N
ATOM   1927  CA  ALA A 488      -3.021   0.728   7.238  1.00 89.50           C
ATOM   1928  C   ALA A 488      -4.340   0.526   6.500  1.00 89.50           C
ATOM   1929  CB  ALA A 488      -1.872   0.859   6.242  1.00 89.50           C
ATOM   1930  O   ALA A 488      -5.043   1.493   6.195  1.00 89.50           O
ATOM   1931  N   PHE A 489      -4.594  -0.743   6.219  1.00 91.44           N
ATOM   1932  CA  PHE A 489      -5.859  -1.074   5.578  1.00 91.44           C
ATOM   1933  C   PHE A 489      -7.039  -0.617   6.430  1.00 91.44           C
ATOM   1934  CB  PHE A 489      -5.957  -2.582   5.316  1.00 91.44           C
ATOM   1935  O   PHE A 489      -7.965   0.025   5.930  1.00 91.44           O
ATOM   1936  CG  PHE A 489      -7.199  -2.994   4.578  1.00 91.44           C
ATOM   1937  CD1 PHE A 489      -7.648  -4.309   4.625  1.00 91.44           C
ATOM   1938  CD2 PHE A 489      -7.922  -2.066   3.838  1.00 91.44           C
ATOM   1939  CE1 PHE A 489      -8.805  -4.691   3.943  1.00 91.44           C
ATOM   1940  CE2 PHE A 489      -9.070  -2.443   3.154  1.00 91.44           C
ATOM   1941  CZ  PHE A 489      -9.508  -3.756   3.207  1.00 91.44           C
ATOM   1942  N   GLU A 490      -7.020  -0.927   7.648  1.00 93.56           N
ATOM   1943  CA  GLU A 490      -8.070  -0.473   8.555  1.00 93.56           C
ATOM   1944  C   GLU A 490      -8.156   1.050   8.578  1.00 93.56           C
ATOM   1945  CB  GLU A 490      -7.836  -1.012   9.969  1.00 93.56           C
ATOM   1946  O   GLU A 490      -9.258   1.614   8.648  1.00 93.56           O
ATOM   1947  CG  GLU A 490      -8.969  -0.701  10.938  1.00 93.56           C
ATOM   1948  CD  GLU A 490      -8.664  -1.134  12.367  1.00 93.56           C
ATOM   1949  OE1 GLU A 490      -9.562  -1.032  13.234  1.00 93.56           O
ATOM   1950  OE2 GLU A 490      -7.523  -1.578  12.617  1.00 93.56           O
ATOM   1951  N   THR A 491      -7.000   1.682   8.609  1.00 92.88           N
ATOM   1952  CA  THR A 491      -6.941   3.139   8.617  1.00 92.88           C
ATOM   1953  C   THR A 491      -7.680   3.711   7.406  1.00 92.88           C
ATOM   1954  CB  THR A 491      -5.484   3.641   8.617  1.00 92.88           C
ATOM   1955  O   THR A 491      -8.383   4.719   7.523  1.00 92.88           O
ATOM   1956  CG2 THR A 491      -5.430   5.164   8.688  1.00 92.88           C
ATOM   1957  OG1 THR A 491      -4.797   3.090   9.742  1.00 92.88           O
ATOM   1958  N   SER A 492      -7.488   3.127   6.266  1.00 89.81           N
ATOM   1959  CA  SER A 492      -8.164   3.576   5.055  1.00 89.81           C
ATOM   1960  C   SER A 492      -9.680   3.494   5.199  1.00 89.81           C
ATOM   1961  CB  SER A 492      -7.711   2.746   3.852  1.00 89.81           C
ATOM   1962  O   SER A 492     -10.391   4.438   4.855  1.00 89.81           O
ATOM   1963  OG  SER A 492      -8.406   3.139   2.680  1.00 89.81           O
ATOM   1964  N   LYS A 493     -10.141   2.414   5.684  1.00 91.31           N
ATOM   1965  CA  LYS A 493     -11.570   2.258   5.918  1.00 91.31           C
ATOM   1966  C   LYS A 493     -12.070   3.238   6.977  1.00 91.31           C
ATOM   1967  CB  LYS A 493     -11.898   0.824   6.340  1.00 91.31           C
ATOM   1968  O   LYS A 493     -13.141   3.828   6.832  1.00 91.31           O
ATOM   1969  CG  LYS A 493     -11.648  -0.212   5.250  1.00 91.31           C
ATOM   1970  CD  LYS A 493     -12.625  -0.048   4.090  1.00 91.31           C
ATOM   1971  CE  LYS A 493     -12.430  -1.132   3.039  1.00 91.31           C
ATOM   1972  NZ  LYS A 493     -13.336  -0.934   1.867  1.00 91.31           N
ATOM   1973  N   PHE A 494     -11.305   3.350   8.000  1.00 94.44           N
ATOM   1974  CA  PHE A 494     -11.578   4.285   9.086  1.00 94.44           C
ATOM   1975  C   PHE A 494     -11.734   5.703   8.547  1.00 94.44           C
ATOM   1976  CB  PHE A 494     -10.461   4.242  10.133  1.00 94.44           C
ATOM   1977  O   PHE A 494     -12.695   6.398   8.891  1.00 94.44           O
ATOM   1978  CG  PHE A 494     -10.602   5.273  11.219  1.00 94.44           C
ATOM   1979  CD1 PHE A 494      -9.609   6.223  11.430  1.00 94.44           C
ATOM   1980  CD2 PHE A 494     -11.727   5.293  12.023  1.00 94.44           C
ATOM   1981  CE1 PHE A 494      -9.734   7.176  12.438  1.00 94.44           C
ATOM   1982  CE2 PHE A 494     -11.867   6.246  13.031  1.00 94.44           C
ATOM   1983  CZ  PHE A 494     -10.867   7.184  13.234  1.00 94.44           C
ATOM   1984  N   PHE A 495     -10.906   6.172   7.648  1.00 93.50           N
ATOM   1985  CA  PHE A 495     -10.945   7.500   7.047  1.00 93.50           C
ATOM   1986  C   PHE A 495     -12.156   7.652   6.145  1.00 93.50           C
ATOM   1987  CB  PHE A 495      -9.664   7.770   6.254  1.00 93.50           C
ATOM   1988  O   PHE A 495     -12.758   8.727   6.074  1.00 93.50           O
ATOM   1989  CG  PHE A 495      -8.602   8.500   7.035  1.00 93.50           C
ATOM   1990  CD1 PHE A 495      -8.250   9.805   6.711  1.00 93.50           C
ATOM   1991  CD2 PHE A 495      -7.957   7.879   8.094  1.00 93.50           C
ATOM   1992  CE1 PHE A 495      -7.273  10.484   7.434  1.00 93.50           C
ATOM   1993  CE2 PHE A 495      -6.977   8.547   8.828  1.00 93.50           C
ATOM   1994  CZ  PHE A 495      -6.637   9.852   8.492  1.00 93.50           C
ATOM   1995  N   THR A 496     -12.453   6.609   5.422  1.00 91.31           N
ATOM   1996  CA  THR A 496     -13.648   6.641   4.586  1.00 91.31           C
ATOM   1997  C   THR A 496     -14.898   6.871   5.434  1.00 91.31           C
ATOM   1998  CB  THR A 496     -13.805   5.332   3.785  1.00 91.31           C
ATOM   1999  O   THR A 496     -15.742   7.707   5.094  1.00 91.31           O
ATOM   2000  CG2 THR A 496     -15.055   5.367   2.908  1.00 91.31           C
ATOM   2001  OG1 THR A 496     -12.656   5.152   2.949  1.00 91.31           O
ATOM   2002  N   ASP A 497     -14.992   6.141   6.520  1.00 95.12           N
ATOM   2003  CA  ASP A 497     -16.109   6.312   7.438  1.00 95.12           C
ATOM   2004  C   ASP A 497     -16.156   7.738   7.984  1.00 95.12           C
ATOM   2005  CB  ASP A 497     -16.016   5.312   8.594  1.00 95.12           C
ATOM   2006  O   ASP A 497     -17.219   8.367   8.008  1.00 95.12           O
ATOM   2007  CG  ASP A 497     -16.344   3.889   8.172  1.00 95.12           C
ATOM   2008  OD1 ASP A 497     -16.875   3.689   7.055  1.00 95.12           O
ATOM   2009  OD2 ASP A 497     -16.062   2.959   8.953  1.00 95.12           O
ATOM   2010  N   LEU A 498     -15.047   8.258   8.406  1.00 96.19           N
ATOM   2011  CA  LEU A 498     -14.969   9.617   8.930  1.00 96.19           C
ATOM   2012  C   LEU A 498     -15.461  10.625   7.895  1.00 96.19           C
ATOM   2013  CB  LEU A 498     -13.531   9.953   9.344  1.00 96.19           C
ATOM   2014  O   LEU A 498     -16.234  11.531   8.227  1.00 96.19           O
ATOM   2015  CG  LEU A 498     -13.008   9.258  10.602  1.00 96.19           C
ATOM   2016  CD1 LEU A 498     -11.531   9.570  10.805  1.00 96.19           C
ATOM   2017  CD2 LEU A 498     -13.828   9.672  11.820  1.00 96.19           C
ATOM   2018  N   ARG A 499     -15.062  10.469   6.680  1.00 93.06           N
ATOM   2019  CA  ARG A 499     -15.422  11.391   5.605  1.00 93.06           C
ATOM   2020  C   ARG A 499     -16.906  11.297   5.270  1.00 93.06           C
ATOM   2021  CB  ARG A 499     -14.578  11.109   4.359  1.00 93.06           C
ATOM   2022  O   ARG A 499     -17.500  12.266   4.812  1.00 93.06           O
ATOM   2023  CG  ARG A 499     -13.117  11.500   4.504  1.00 93.06           C
ATOM   2024  CD  ARG A 499     -12.336  11.266   3.213  1.00 93.06           C
ATOM   2025  NE  ARG A 499     -10.984  11.797   3.297  1.00 93.06           N
ATOM   2026  NH1 ARG A 499     -11.375  13.586   1.887  1.00 93.06           N
ATOM   2027  NH2 ARG A 499      -9.297  13.281   2.812  1.00 93.06           N
ATOM   2028  CZ  ARG A 499     -10.555  12.891   2.666  1.00 93.06           C
ATOM   2029  N   ASP A 500     -17.453  10.180   5.527  1.00 93.44           N
ATOM   2030  CA  ASP A 500     -18.875   9.984   5.285  1.00 93.44           C
ATOM   2031  C   ASP A 500     -19.703  10.414   6.496  1.00 93.44           C
ATOM   2032  CB  ASP A 500     -19.156   8.523   4.941  1.00 93.44           C
ATOM   2033  O   ASP A 500     -20.922  10.242   6.512  1.00 93.44           O
ATOM   2034  CG  ASP A 500     -18.672   8.125   3.561  1.00 93.44           C
ATOM   2035  OD1 ASP A 500     -18.391   9.023   2.730  1.00 93.44           O
ATOM   2036  OD2 ASP A 500     -18.547   6.910   3.299  1.00 93.44           O
ATOM   2037  N   GLY A 501     -19.047  10.875   7.520  1.00 92.94           N
ATOM   2038  CA  GLY A 501     -19.734  11.383   8.695  1.00 92.94           C
ATOM   2039  C   GLY A 501     -20.031  10.312   9.719  1.00 92.94           C
ATOM   2040  O   GLY A 501     -20.828  10.531  10.641  1.00 92.94           O
ATOM   2041  N   ILE A 502     -19.422   9.148   9.578  1.00 95.00           N
ATOM   2042  CA  ILE A 502     -19.609   8.039  10.508  1.00 95.00           C
ATOM   2043  C   ILE A 502     -18.484   8.047  11.547  1.00 95.00           C
ATOM   2044  CB  ILE A 502     -19.656   6.684   9.773  1.00 95.00           C
ATOM   2045  O   ILE A 502     -17.344   7.734  11.234  1.00 95.00           O
ATOM   2046  CG1 ILE A 502     -20.750   6.691   8.703  1.00 95.00           C
ATOM   2047  CG2 ILE A 502     -19.859   5.539  10.766  1.00 95.00           C
ATOM   2048  CD1 ILE A 502     -20.703   5.500   7.758  1.00 95.00           C
ATOM   2049  N   ILE A 503     -18.875   8.383  12.711  1.00 94.56           N
ATOM   2050  CA  ILE A 503     -17.922   8.422  13.812  1.00 94.56           C
ATOM   2051  C   ILE A 503     -18.156   7.223  14.734  1.00 94.56           C
ATOM   2052  CB  ILE A 503     -18.031   9.742  14.609  1.00 94.56           C
ATOM   2053  O   ILE A 503     -19.219   7.086  15.336  1.00 94.56           O
ATOM   2054  CG1 ILE A 503     -17.922  10.945  13.664  1.00 94.56           C
ATOM   2055  CG2 ILE A 503     -16.969   9.797  15.703  1.00 94.56           C
ATOM   2056  CD1 ILE A 503     -16.531  11.125  13.062  1.00 94.56           C
ATOM   2057  N   SER A 504     -17.219   6.449  14.883  1.00 90.62           N
ATOM   2058  CA  SER A 504     -17.266   5.188  15.617  1.00 90.62           C
ATOM   2059  C   SER A 504     -17.500   5.422  17.109  1.00 90.62           C
ATOM   2060  CB  SER A 504     -15.977   4.395  15.406  1.00 90.62           C
ATOM   2061  O   SER A 504     -17.203   6.504  17.625  1.00 90.62           O
ATOM   2062  OG  SER A 504     -15.938   3.266  16.266  1.00 90.62           O
ATOM   2063  N   ASP A 505     -17.891   4.395  17.812  1.00 92.06           N
ATOM   2064  CA  ASP A 505     -18.156   4.441  19.250  1.00 92.06           C
ATOM   2065  C   ASP A 505     -16.859   4.258  20.047  1.00 92.06           C
ATOM   2066  CB  ASP A 505     -19.172   3.369  19.656  1.00 92.06           C
ATOM   2067  O   ASP A 505     -16.891   4.266  21.281  1.00 92.06           O
ATOM   2068  CG  ASP A 505     -20.594   3.703  19.203  1.00 92.06           C
ATOM   2069  OD1 ASP A 505     -20.938   4.898  19.156  1.00 92.06           O
ATOM   2070  OD2 ASP A 505     -21.344   2.760  18.906  1.00 92.06           O
ATOM   2071  N   ILE A 506     -15.805   4.168  19.328  1.00 91.44           N
ATOM   2072  CA  ILE A 506     -14.508   4.078  20.000  1.00 91.44           C
ATOM   2073  C   ILE A 506     -14.172   5.414  20.656  1.00 91.44           C
ATOM   2074  CB  ILE A 506     -13.391   3.676  19.000  1.00 91.44           C
ATOM   2075  O   ILE A 506     -13.367   5.465  21.594  1.00 91.44           O
ATOM   2076  CG1 ILE A 506     -13.555   4.434  17.688  1.00 91.44           C
ATOM   2077  CG2 ILE A 506     -13.398   2.162  18.766  1.00 91.44           C
ATOM   2078  CD1 ILE A 506     -12.320   4.402  16.797  1.00 91.44           C
ATOM   2079  N   PHE A 507     -14.766   6.492  20.172  1.00 95.25           N
ATOM   2080  CA  PHE A 507     -14.570   7.828  20.734  1.00 95.25           C
ATOM   2081  C   PHE A 507     -15.602   8.117  21.812  1.00 95.25           C
ATOM   2082  CB  PHE A 507     -14.656   8.891  19.625  1.00 95.25           C
ATOM   2083  O   PHE A 507     -16.750   7.691  21.719  1.00 95.25           O
ATOM   2084  CG  PHE A 507     -13.672   8.688  18.516  1.00 95.25           C
ATOM   2085  CD1 PHE A 507     -12.336   9.000  18.672  1.00 95.25           C
ATOM   2086  CD2 PHE A 507     -14.094   8.172  17.281  1.00 95.25           C
ATOM   2087  CE1 PHE A 507     -11.414   8.812  17.641  1.00 95.25           C
ATOM   2088  CE2 PHE A 507     -13.180   7.984  16.250  1.00 95.25           C
ATOM   2089  CZ  PHE A 507     -11.844   8.305  16.422  1.00 95.25           C
ATOM   2090  N   ASP A 508     -15.172   8.773  22.828  1.00 93.50           N
ATOM   2091  CA  ASP A 508     -16.125   9.180  23.844  1.00 93.50           C
ATOM   2092  C   ASP A 508     -17.016  10.312  23.359  1.00 93.50           C
ATOM   2093  CB  ASP A 508     -15.391   9.594  25.125  1.00 93.50           C
ATOM   2094  O   ASP A 508     -16.859  10.789  22.219  1.00 93.50           O
ATOM   2095  CG  ASP A 508     -14.531  10.828  24.938  1.00 93.50           C
ATOM   2096  OD1 ASP A 508     -14.867  11.695  24.094  1.00 93.50           O
ATOM   2097  OD2 ASP A 508     -13.492  10.945  25.625  1.00 93.50           O
ATOM   2098  N   LYS A 509     -18.000  10.680  24.109  1.00 94.12           N
ATOM   2099  CA  LYS A 509     -19.031  11.625  23.688  1.00 94.12           C
ATOM   2100  C   LYS A 509     -18.422  12.977  23.328  1.00 94.12           C
ATOM   2101  CB  LYS A 509     -20.078  11.805  24.797  1.00 94.12           C
ATOM   2102  O   LYS A 509     -18.781  13.570  22.312  1.00 94.12           O
ATOM   2103  CG  LYS A 509     -21.312  12.570  24.375  1.00 94.12           C
ATOM   2104  CD  LYS A 509     -22.344  12.633  25.484  1.00 94.12           C
ATOM   2105  CE  LYS A 509     -23.562  13.445  25.078  1.00 94.12           C
ATOM   2106  NZ  LYS A 509     -24.578  13.516  26.156  1.00 94.12           N
ATOM   2107  N   LYS A 510     -17.547  13.531  24.172  1.00 95.06           N
ATOM   2108  CA  LYS A 510     -16.922  14.836  23.922  1.00 95.06           C
ATOM   2109  C   LYS A 510     -16.078  14.797  22.641  1.00 95.06           C
ATOM   2110  CB  LYS A 510     -16.062  15.273  25.109  1.00 95.06           C
ATOM   2111  O   LYS A 510     -16.109  15.734  21.844  1.00 95.06           O
ATOM   2112  CG  LYS A 510     -14.961  14.297  25.453  1.00 95.06           C
ATOM   2113  CD  LYS A 510     -14.180  14.750  26.688  1.00 95.06           C
ATOM   2114  CE  LYS A 510     -13.047  13.789  27.016  1.00 95.06           C
ATOM   2115  NZ  LYS A 510     -12.234  14.273  28.172  1.00 95.06           N
ATOM   2116  N   GLU A 511     -15.344  13.727  22.453  1.00 96.06           N
ATOM   2117  CA  GLU A 511     -14.531  13.531  21.250  1.00 96.06           C
ATOM   2118  C   GLU A 511     -15.398  13.445  20.000  1.00 96.06           C
ATOM   2119  CB  GLU A 511     -13.672  12.266  21.391  1.00 96.06           C
ATOM   2120  O   GLU A 511     -15.086  14.070  18.984  1.00 96.06           O
ATOM   2121  CG  GLU A 511     -12.594  12.367  22.453  1.00 96.06           C
ATOM   2122  CD  GLU A 511     -12.000  11.016  22.828  1.00 96.06           C
ATOM   2123  OE1 GLU A 511     -10.977  10.984  23.562  1.00 96.06           O
ATOM   2124  OE2 GLU A 511     -12.555   9.984  22.391  1.00 96.06           O
ATOM   2125  N   LYS A 512     -16.453  12.703  20.109  1.00 96.62           N
ATOM   2126  CA  LYS A 512     -17.391  12.547  19.000  1.00 96.62           C
ATOM   2127  C   LYS A 512     -17.953  13.898  18.578  1.00 96.62           C
ATOM   2128  CB  LYS A 512     -18.516  11.594  19.375  1.00 96.62           C
ATOM   2129  O   LYS A 512     -18.031  14.203  17.391  1.00 96.62           O
ATOM   2130  CG  LYS A 512     -19.266  11.023  18.172  1.00 96.62           C
ATOM   2131  CD  LYS A 512     -20.234   9.922  18.594  1.00 96.62           C
ATOM   2132  CE  LYS A 512     -20.984   9.352  17.391  1.00 96.62           C
ATOM   2133  NZ  LYS A 512     -21.875   8.219  17.781  1.00 96.62           N
ATOM   2134  N   THR A 513     -18.328  14.648  19.547  1.00 96.19           N
ATOM   2135  CA  THR A 513     -18.906  15.961  19.281  1.00 96.19           C
ATOM   2136  C   THR A 513     -17.906  16.844  18.531  1.00 96.19           C
ATOM   2137  CB  THR A 513     -19.344  16.656  20.578  1.00 96.19           C
ATOM   2138  O   THR A 513     -18.266  17.469  17.516  1.00 96.19           O
ATOM   2139  CG2 THR A 513     -19.922  18.031  20.297  1.00 96.19           C
ATOM   2140  OG1 THR A 513     -20.328  15.852  21.234  1.00 96.19           O
ATOM   2141  N   LEU A 514     -16.703  16.969  19.016  1.00 97.31           N
ATOM   2142  CA  LEU A 514     -15.688  17.797  18.375  1.00 97.31           C
ATOM   2143  C   LEU A 514     -15.383  17.281  16.969  1.00 97.31           C
ATOM   2144  CB  LEU A 514     -14.406  17.812  19.203  1.00 97.31           C
ATOM   2145  O   LEU A 514     -15.281  18.078  16.016  1.00 97.31           O
ATOM   2146  CG  LEU A 514     -13.250  18.641  18.656  1.00 97.31           C
ATOM   2147  CD1 LEU A 514     -13.688  20.078  18.438  1.00 97.31           C
ATOM   2148  CD2 LEU A 514     -12.047  18.578  19.594  1.00 97.31           C
ATOM   2149  N   LEU A 515     -15.250  15.969  16.812  1.00 98.00           N
ATOM   2150  CA  LEU A 515     -14.953  15.359  15.516  1.00 98.00           C
ATOM   2151  C   LEU A 515     -16.078  15.609  14.523  1.00 98.00           C
ATOM   2152  CB  LEU A 515     -14.711  13.859  15.664  1.00 98.00           C
ATOM   2153  O   LEU A 515     -15.836  15.906  13.352  1.00 98.00           O
ATOM   2154  CG  LEU A 515     -13.359  13.438  16.234  1.00 98.00           C
ATOM   2155  CD1 LEU A 515     -13.352  11.945  16.547  1.00 98.00           C
ATOM   2156  CD2 LEU A 515     -12.234  13.805  15.281  1.00 98.00           C
ATOM   2157  N   GLN A 516     -17.297  15.516  14.953  1.00 97.25           N
ATOM   2158  CA  GLN A 516     -18.453  15.773  14.094  1.00 97.25           C
ATOM   2159  C   GLN A 516     -18.422  17.203  13.562  1.00 97.25           C
ATOM   2160  CB  GLN A 516     -19.750  15.516  14.859  1.00 97.25           C
ATOM   2161  O   GLN A 516     -18.734  17.438  12.398  1.00 97.25           O
ATOM   2162  CG  GLN A 516     -20.125  14.039  14.953  1.00 97.25           C
ATOM   2163  CD  GLN A 516     -21.297  13.797  15.867  1.00 97.25           C
ATOM   2164  NE2 GLN A 516     -21.891  12.609  15.766  1.00 97.25           N
ATOM   2165  OE1 GLN A 516     -21.688  14.664  16.656  1.00 97.25           O
ATOM   2166  N   LYS A 517     -18.078  18.094  14.422  1.00 97.44           N
ATOM   2167  CA  LYS A 517     -18.000  19.500  14.023  1.00 97.44           C
ATOM   2168  C   LYS A 517     -16.844  19.750  13.055  1.00 97.44           C
ATOM   2169  CB  LYS A 517     -17.859  20.406  15.250  1.00 97.44           C
ATOM   2170  O   LYS A 517     -17.031  20.375  12.008  1.00 97.44           O
ATOM   2171  CG  LYS A 517     -19.109  20.484  16.109  1.00 97.44           C
ATOM   2172  CD  LYS A 517     -18.922  21.438  17.297  1.00 97.44           C
ATOM   2173  CE  LYS A 517     -20.188  21.578  18.109  1.00 97.44           C
ATOM   2174  NZ  LYS A 517     -20.016  22.547  19.234  1.00 97.44           N
ATOM   2175  N   LEU A 518     -15.703  19.250  13.359  1.00 97.88           N
ATOM   2176  CA  LEU A 518     -14.500  19.469  12.570  1.00 97.88           C
ATOM   2177  C   LEU A 518     -14.641  18.844  11.180  1.00 97.88           C
ATOM   2178  CB  LEU A 518     -13.273  18.875  13.281  1.00 97.88           C
ATOM   2179  O   LEU A 518     -14.125  19.391  10.203  1.00 97.88           O
ATOM   2180  CG  LEU A 518     -12.672  19.734  14.398  1.00 97.88           C
ATOM   2181  CD1 LEU A 518     -11.656  18.906  15.195  1.00 97.88           C
ATOM   2182  CD2 LEU A 518     -12.016  20.984  13.820  1.00 97.88           C
ATOM   2183  N   LEU A 519     -15.359  17.703  11.125  1.00 97.50           N
ATOM   2184  CA  LEU A 519     -15.445  16.953   9.875  1.00 97.50           C
ATOM   2185  C   LEU A 519     -16.781  17.219   9.180  1.00 97.50           C
ATOM   2186  CB  LEU A 519     -15.281  15.453  10.148  1.00 97.50           C
ATOM   2187  O   LEU A 519     -17.219  16.406   8.359  1.00 97.50           O
ATOM   2188  CG  LEU A 519     -13.938  15.008  10.711  1.00 97.50           C
ATOM   2189  CD1 LEU A 519     -13.961  13.523  11.039  1.00 97.50           C
ATOM   2190  CD2 LEU A 519     -12.812  15.328   9.734  1.00 97.50           C
ATOM   2191  N   SER A 520     -17.391  18.266   9.539  1.00 96.62           N
ATOM   2192  CA  SER A 520     -18.609  18.703   8.859  1.00 96.62           C
ATOM   2193  C   SER A 520     -18.344  19.000   7.387  1.00 96.62           C
ATOM   2194  CB  SER A 520     -19.203  19.922   9.547  1.00 96.62           C
ATOM   2195  O   SER A 520     -17.328  19.578   7.039  1.00 96.62           O
ATOM   2196  OG  SER A 520     -20.344  20.391   8.844  1.00 96.62           O
ATOM   2197  N   LYS A 521     -19.297  18.719   6.535  1.00 93.50           N
ATOM   2198  CA  LYS A 521     -19.203  19.016   5.109  1.00 93.50           C
ATOM   2199  C   LYS A 521     -19.328  20.516   4.844  1.00 93.50           C
ATOM   2200  CB  LYS A 521     -20.266  18.250   4.332  1.00 93.50           C
ATOM   2201  O   LYS A 521     -18.828  21.016   3.842  1.00 93.50           O
ATOM   2202  CG  LYS A 521     -20.047  16.734   4.289  1.00 93.50           C
ATOM   2203  CD  LYS A 521     -21.094  16.047   3.424  1.00 93.50           C
ATOM   2204  CE  LYS A 521     -20.859  14.539   3.383  1.00 93.50           C
ATOM   2205  NZ  LYS A 521     -21.906  13.844   2.559  1.00 93.50           N
ATOM   2206  N   LYS A 522     -19.984  21.141   5.734  1.00 93.62           N
ATOM   2207  CA  LYS A 522     -20.141  22.578   5.645  1.00 93.62           C
ATOM   2208  C   LYS A 522     -19.016  23.297   6.375  1.00 93.62           C
ATOM   2209  CB  LYS A 522     -21.484  23.016   6.211  1.00 93.62           C
ATOM   2210  O   LYS A 522     -18.922  23.234   7.602  1.00 93.62           O
ATOM   2211  CG  LYS A 522     -22.688  22.531   5.410  1.00 93.62           C
ATOM   2212  CD  LYS A 522     -24.000  23.047   5.988  1.00 93.62           C
ATOM   2213  CE  LYS A 522     -25.203  22.500   5.219  1.00 93.62           C
ATOM   2214  NZ  LYS A 522     -26.484  23.000   5.797  1.00 93.62           N
ATOM   2215  N   PRO A 523     -18.203  24.047   5.660  1.00 94.06           N
ATOM   2216  CA  PRO A 523     -17.062  24.719   6.270  1.00 94.06           C
ATOM   2217  C   PRO A 523     -17.453  25.641   7.422  1.00 94.06           C
ATOM   2218  CB  PRO A 523     -16.469  25.516   5.109  1.00 94.06           C
ATOM   2219  O   PRO A 523     -16.719  25.750   8.406  1.00 94.06           O
ATOM   2220  CG  PRO A 523     -16.906  24.797   3.877  1.00 94.06           C
ATOM   2221  CD  PRO A 523     -18.250  24.172   4.148  1.00 94.06           C
ATOM   2222  N   GLU A 524     -18.609  26.234   7.398  1.00 93.94           N
ATOM   2223  CA  GLU A 524     -19.062  27.203   8.391  1.00 93.94           C
ATOM   2224  C   GLU A 524     -19.391  26.531   9.719  1.00 93.94           C
ATOM   2225  CB  GLU A 524     -20.281  27.984   7.875  1.00 93.94           C
ATOM   2226  O   GLU A 524     -19.406  27.188  10.758  1.00 93.94           O
ATOM   2227  CG  GLU A 524     -20.031  28.750   6.594  1.00 93.94           C
ATOM   2228  CD  GLU A 524     -21.297  29.328   5.973  1.00 93.94           C
ATOM   2229  OE1 GLU A 524     -21.234  29.812   4.824  1.00 93.94           O
ATOM   2230  OE2 GLU A 524     -22.344  29.281   6.645  1.00 93.94           O
ATOM   2231  N   ASP A 525     -19.625  25.312   9.711  1.00 95.50           N
ATOM   2232  CA  ASP A 525     -19.969  24.578  10.922  1.00 95.50           C
ATOM   2233  C   ASP A 525     -18.719  24.188  11.711  1.00 95.50           C
ATOM   2234  CB  ASP A 525     -20.797  23.344  10.586  1.00 95.50           C
ATOM   2235  O   ASP A 525     -18.812  23.750  12.859  1.00 95.50           O
ATOM   2236  CG  ASP A 525     -22.203  23.672  10.094  1.00 95.50           C
ATOM   2237  OD1 ASP A 525     -22.672  24.797  10.312  1.00 95.50           O
ATOM   2238  OD2 ASP A 525     -22.828  22.781   9.492  1.00 95.50           O
ATOM   2239  N   ARG A 526     -17.578  24.359  11.188  1.00 97.12           N
ATOM   2240  CA  ARG A 526     -16.344  23.938  11.828  1.00 97.12           C
ATOM   2241  C   ARG A 526     -15.844  25.000  12.805  1.00 97.12           C
ATOM   2242  CB  ARG A 526     -15.266  23.656  10.773  1.00 97.12           C
ATOM   2243  O   ARG A 526     -15.797  26.188  12.484  1.00 97.12           O
ATOM   2244  CG  ARG A 526     -15.648  22.578   9.773  1.00 97.12           C
ATOM   2245  CD  ARG A 526     -14.625  22.453   8.648  1.00 97.12           C
ATOM   2246  NE  ARG A 526     -15.180  21.781   7.488  1.00 97.12           N
ATOM   2247  NH1 ARG A 526     -13.742  22.750   5.969  1.00 97.12           N
ATOM   2248  NH2 ARG A 526     -15.328  21.266   5.254  1.00 97.12           N
ATOM   2249  CZ  ARG A 526     -14.750  21.938   6.238  1.00 97.12           C
ATOM   2250  N   PRO A 527     -15.531  24.562  13.938  1.00 97.56           N
ATOM   2251  CA  PRO A 527     -14.992  25.531  14.906  1.00 97.56           C
ATOM   2252  C   PRO A 527     -13.641  26.094  14.477  1.00 97.56           C
ATOM   2253  CB  PRO A 527     -14.852  24.703  16.188  1.00 97.56           C
ATOM   2254  O   PRO A 527     -12.852  25.406  13.820  1.00 97.56           O
ATOM   2255  CG  PRO A 527     -14.602  23.312  15.711  1.00 97.56           C
ATOM   2256  CD  PRO A 527     -15.359  23.094  14.438  1.00 97.56           C
ATOM   2257  N   ASN A 528     -13.391  27.328  14.812  1.00 96.62           N
ATOM   2258  CA  ASN A 528     -12.078  27.891  14.570  1.00 96.62           C
ATOM   2259  C   ASN A 528     -11.047  27.391  15.578  1.00 96.62           C
ATOM   2260  CB  ASN A 528     -12.141  29.422  14.578  1.00 96.62           C
ATOM   2261  O   ASN A 528     -11.391  26.641  16.500  1.00 96.62           O
ATOM   2262  CG  ASN A 528     -12.562  29.969  15.930  1.00 96.62           C
ATOM   2263  ND2 ASN A 528     -13.367  31.031  15.906  1.00 96.62           N
ATOM   2264  OD1 ASN A 528     -12.172  29.453  16.984  1.00 96.62           O
ATOM   2265  N   THR A 529      -9.828  27.734  15.359  1.00 97.44           N
ATOM   2266  CA  THR A 529      -8.734  27.219  16.172  1.00 97.44           C
ATOM   2267  C   THR A 529      -8.883  27.641  17.625  1.00 97.44           C
ATOM   2268  CB  THR A 529      -7.367  27.688  15.641  1.00 97.44           C
ATOM   2269  O   THR A 529      -8.594  26.859  18.547  1.00 97.44           O
ATOM   2270  CG2 THR A 529      -7.027  27.016  14.312  1.00 97.44           C
ATOM   2271  OG1 THR A 529      -7.402  29.109  15.445  1.00 97.44           O
ATOM   2272  N   SER A 530      -9.328  28.859  17.922  1.00 96.75           N
ATOM   2273  CA  SER A 530      -9.539  29.344  19.281  1.00 96.75           C
ATOM   2274  C   SER A 530     -10.594  28.500  20.000  1.00 96.75           C
ATOM   2275  CB  SER A 530      -9.961  30.812  19.281  1.00 96.75           C
ATOM   2276  O   SER A 530     -10.438  28.172  21.188  1.00 96.75           O
ATOM   2277  OG  SER A 530      -8.938  31.625  18.750  1.00 96.75           O
ATOM   2278  N   GLU A 531     -11.641  28.203  19.328  1.00 97.12           N
ATOM   2279  CA  GLU A 531     -12.695  27.359  19.891  1.00 97.12           C
ATOM   2280  C   GLU A 531     -12.188  25.953  20.188  1.00 97.12           C
ATOM   2281  CB  GLU A 531     -13.891  27.297  18.938  1.00 97.12           C
ATOM   2282  O   GLU A 531     -12.531  25.359  21.219  1.00 97.12           O
ATOM   2283  CG  GLU A 531     -14.672  28.594  18.828  1.00 97.12           C
ATOM   2284  CD  GLU A 531     -15.750  28.562  17.766  1.00 97.12           C
ATOM   2285  OE1 GLU A 531     -16.672  29.406  17.797  1.00 97.12           O
ATOM   2286  OE2 GLU A 531     -15.664  27.688  16.859  1.00 97.12           O
ATOM   2287  N   ILE A 532     -11.398  25.375  19.312  1.00 97.94           N
ATOM   2288  CA  ILE A 532     -10.805  24.062  19.516  1.00 97.94           C
ATOM   2289  C   ILE A 532      -9.930  24.078  20.766  1.00 97.94           C
ATOM   2290  CB  ILE A 532      -9.977  23.625  18.281  1.00 97.94           C
ATOM   2291  O   ILE A 532     -10.039  23.188  21.625  1.00 97.94           O
ATOM   2292  CG1 ILE A 532     -10.859  23.578  17.031  1.00 97.94           C
ATOM   2293  CG2 ILE A 532      -9.312  22.266  18.547  1.00 97.94           C
ATOM   2294  CD1 ILE A 532     -10.086  23.422  15.734  1.00 97.94           C
ATOM   2295  N   LEU A 533      -9.078  25.094  20.891  1.00 97.56           N
ATOM   2296  CA  LEU A 533      -8.164  25.219  22.031  1.00 97.56           C
ATOM   2297  C   LEU A 533      -8.930  25.375  23.328  1.00 97.56           C
ATOM   2298  CB  LEU A 533      -7.219  26.406  21.828  1.00 97.56           C
ATOM   2299  O   LEU A 533      -8.539  24.812  24.359  1.00 97.56           O
ATOM   2300  CG  LEU A 533      -6.160  26.250  20.734  1.00 97.56           C
ATOM   2301  CD1 LEU A 533      -5.453  27.578  20.484  1.00 97.56           C
ATOM   2302  CD2 LEU A 533      -5.152  25.172  21.109  1.00 97.56           C
ATOM   2303  N   ARG A 534      -9.992  26.141  23.297  1.00 96.62           N
ATOM   2304  CA  ARG A 534     -10.844  26.266  24.484  1.00 96.62           C
ATOM   2305  C   ARG A 534     -11.461  24.938  24.875  1.00 96.62           C
ATOM   2306  CB  ARG A 534     -11.945  27.297  24.234  1.00 96.62           C
ATOM   2307  O   ARG A 534     -11.516  24.594  26.062  1.00 96.62           O
ATOM   2308  CG  ARG A 534     -12.727  27.688  25.484  1.00 96.62           C
ATOM   2309  CD  ARG A 534     -13.742  28.781  25.188  1.00 96.62           C
ATOM   2310  NE  ARG A 534     -14.773  28.344  24.266  1.00 96.62           N
ATOM   2311  NH1 ARG A 534     -15.680  30.438  23.938  1.00 96.62           N
ATOM   2312  NH2 ARG A 534     -16.562  28.625  22.859  1.00 96.62           N
ATOM   2313  CZ  ARG A 534     -15.672  29.141  23.688  1.00 96.62           C
ATOM   2314  N   THR A 535     -11.961  24.203  23.906  1.00 96.12           N
ATOM   2315  CA  THR A 535     -12.531  22.875  24.141  1.00 96.12           C
ATOM   2316  C   THR A 535     -11.500  21.953  24.781  1.00 96.12           C
ATOM   2317  CB  THR A 535     -13.055  22.250  22.828  1.00 96.12           C
ATOM   2318  O   THR A 535     -11.805  21.250  25.734  1.00 96.12           O
ATOM   2319  CG2 THR A 535     -13.609  20.859  23.078  1.00 96.12           C
ATOM   2320  OG1 THR A 535     -14.094  23.078  22.297  1.00 96.12           O
ATOM   2321  N   LEU A 536     -10.281  21.938  24.312  1.00 95.56           N
ATOM   2322  CA  LEU A 536      -9.219  21.094  24.844  1.00 95.56           C
ATOM   2323  C   LEU A 536      -8.867  21.500  26.281  1.00 95.56           C
ATOM   2324  CB  LEU A 536      -7.977  21.172  23.953  1.00 95.56           C
ATOM   2325  O   LEU A 536      -8.555  20.641  27.109  1.00 95.56           O
ATOM   2326  CG  LEU A 536      -8.109  20.594  22.547  1.00 95.56           C
ATOM   2327  CD1 LEU A 536      -6.832  20.844  21.750  1.00 95.56           C
ATOM   2328  CD2 LEU A 536      -8.430  19.109  22.609  1.00 95.56           C
ATOM   2329  N   THR A 537      -8.906  22.781  26.547  1.00 94.00           N
ATOM   2330  CA  THR A 537      -8.648  23.281  27.906  1.00 94.00           C
ATOM   2331  C   THR A 537      -9.703  22.766  28.875  1.00 94.00           C
ATOM   2332  CB  THR A 537      -8.609  24.812  27.938  1.00 94.00           C
ATOM   2333  O   THR A 537      -9.383  22.391  30.000  1.00 94.00           O
ATOM   2334  CG2 THR A 537      -8.320  25.328  29.344  1.00 94.00           C
ATOM   2335  OG1 THR A 537      -7.590  25.281  27.047  1.00 94.00           O
ATOM   2336  N   VAL A 538     -10.914  22.750  28.438  1.00 92.25           N
ATOM   2337  CA  VAL A 538     -12.023  22.266  29.250  1.00 92.25           C
ATOM   2338  C   VAL A 538     -11.828  20.766  29.531  1.00 92.25           C
ATOM   2339  CB  VAL A 538     -13.383  22.500  28.562  1.00 92.25           C
ATOM   2340  O   VAL A 538     -12.109  20.297  30.625  1.00 92.25           O
ATOM   2341  CG1 VAL A 538     -14.500  21.781  29.312  1.00 92.25           C
ATOM   2342  CG2 VAL A 538     -13.680  24.000  28.500  1.00 92.25           C
ATOM   2343  N   TRP A 539     -11.383  20.000  28.547  1.00 90.06           N
ATOM   2344  CA  TRP A 539     -11.148  18.562  28.703  1.00 90.06           C
ATOM   2345  C   TRP A 539     -10.086  18.312  29.781  1.00 90.06           C
ATOM   2346  CB  TRP A 539     -10.719  17.938  27.375  1.00 90.06           C
ATOM   2347  O   TRP A 539     -10.172  17.328  30.516  1.00 90.06           O
ATOM   2348  CG  TRP A 539     -11.797  17.906  26.344  1.00 90.06           C
ATOM   2349  CD1 TRP A 539     -13.047  18.453  26.438  1.00 90.06           C
ATOM   2350  CD2 TRP A 539     -11.734  17.266  25.062  1.00 90.06           C
ATOM   2351  CE2 TRP A 539     -12.977  17.469  24.438  1.00 90.06           C
ATOM   2352  CE3 TRP A 539     -10.742  16.531  24.391  1.00 90.06           C
ATOM   2353  NE1 TRP A 539     -13.758  18.203  25.281  1.00 90.06           N
ATOM   2354  CH2 TRP A 539     -12.266  16.266  22.516  1.00 90.06           C
ATOM   2355  CZ2 TRP A 539     -13.258  16.984  23.156  1.00 90.06           C
ATOM   2356  CZ3 TRP A 539     -11.023  16.047  23.125  1.00 90.06           C
ATOM   2357  N   LYS A 540      -9.078  19.109  29.812  1.00 85.50           N
ATOM   2358  CA  LYS A 540      -7.980  18.953  30.766  1.00 85.50           C
ATOM   2359  C   LYS A 540      -8.445  19.234  32.188  1.00 85.50           C
ATOM   2360  CB  LYS A 540      -6.820  19.875  30.406  1.00 85.50           C
ATOM   2361  O   LYS A 540      -7.973  18.594  33.125  1.00 85.50           O
ATOM   2362  CG  LYS A 540      -5.969  19.375  29.250  1.00 85.50           C
ATOM   2363  CD  LYS A 540      -4.793  20.312  28.969  1.00 85.50           C
ATOM   2364  CE  LYS A 540      -4.012  19.891  27.734  1.00 85.50           C
ATOM   2365  NZ  LYS A 540      -2.895  20.828  27.438  1.00 85.50           N
ATOM   2366  N   LYS A 541      -9.336  20.125  32.438  1.00 80.69           N
ATOM   2367  CA  LYS A 541      -9.820  20.500  33.750  1.00 80.69           C
ATOM   2368  C   LYS A 541     -10.852  19.500  34.281  1.00 80.69           C
ATOM   2369  CB  LYS A 541     -10.430  21.906  33.719  1.00 80.69           C
ATOM   2370  O   LYS A 541     -11.016  19.344  35.500  1.00 80.69           O
ATOM   2371  CG  LYS A 541      -9.406  23.016  33.531  1.00 80.69           C
ATOM   2372  CD  LYS A 541     -10.055  24.391  33.594  1.00 80.69           C
ATOM   2373  CE  LYS A 541      -9.039  25.500  33.375  1.00 80.69           C
ATOM   2374  NZ  LYS A 541      -9.680  26.859  33.375  1.00 80.69           N
ATOM   2375  N   SER A 542     -11.742  18.938  33.469  1.00 66.06           N
ATOM   2376  CA  SER A 542     -12.781  18.000  33.875  1.00 66.06           C
ATOM   2377  C   SER A 542     -12.469  16.594  33.406  1.00 66.06           C
ATOM   2378  CB  SER A 542     -14.148  18.438  33.344  1.00 66.06           C
ATOM   2379  O   SER A 542     -13.062  16.094  32.438  1.00 66.06           O
ATOM   2380  OG  SER A 542     -14.539  19.688  33.906  1.00 66.06           O
ATOM   2381  N   PRO A 543     -11.484  15.945  33.906  1.00 55.03           N
ATOM   2382  CA  PRO A 543     -11.258  14.586  33.438  1.00 55.03           C
ATOM   2383  C   PRO A 543     -12.477  13.688  33.594  1.00 55.03           C
ATOM   2384  CB  PRO A 543     -10.086  14.094  34.281  1.00 55.03           C
ATOM   2385  O   PRO A 543     -13.289  13.906  34.500  1.00 55.03           O
ATOM   2386  CG  PRO A 543      -9.906  15.148  35.312  1.00 55.03           C
ATOM   2387  CD  PRO A 543     -10.836  16.281  35.031  1.00 55.03           C
ATOM   2388  N   GLU A 544     -13.156  13.219  32.594  1.00 50.88           N
ATOM   2389  CA  GLU A 544     -14.305  12.320  32.750  1.00 50.88           C
ATOM   2390  C   GLU A 544     -14.156  11.453  34.000  1.00 50.88           C
ATOM   2391  CB  GLU A 544     -14.469  11.445  31.516  1.00 50.88           C
ATOM   2392  O   GLU A 544     -13.102  10.859  34.219  1.00 50.88           O
ATOM   2393  CG  GLU A 544     -15.266  12.102  30.391  1.00 50.88           C
ATOM   2394  CD  GLU A 544     -15.406  11.219  29.156  1.00 50.88           C
ATOM   2395  OE1 GLU A 544     -16.094  11.633  28.203  1.00 50.88           O
ATOM   2396  OE2 GLU A 544     -14.828  10.109  29.156  1.00 50.88           O
ATOM   2397  N   LYS A 545     -14.773  11.641  35.094  1.00 44.62           N
ATOM   2398  CA  LYS A 545     -14.961  10.703  36.188  1.00 44.62           C
ATOM   2399  C   LYS A 545     -15.148   9.281  35.688  1.00 44.62           C
ATOM   2400  CB  LYS A 545     -16.156  11.109  37.062  1.00 44.62           C
ATOM   2401  O   LYS A 545     -15.906   9.055  34.750  1.00 44.62           O
ATOM   2402  CG  LYS A 545     -15.805  12.039  38.219  1.00 44.62           C
ATOM   2403  CD  LYS A 545     -17.016  12.328  39.094  1.00 44.62           C
ATOM   2404  CE  LYS A 545     -16.672  13.312  40.219  1.00 44.62           C
ATOM   2405  NZ  LYS A 545     -17.859  13.586  41.062  1.00 44.62           N
ATOM   2406  N   ASN A 546     -14.125   8.344  35.656  1.00 39.81           N
ATOM   2407  CA  ASN A 546     -14.383   6.910  35.500  1.00 39.81           C
ATOM   2408  C   ASN A 546     -15.688   6.500  36.156  1.00 39.81           C
ATOM   2409  CB  ASN A 546     -13.219   6.098  36.062  1.00 39.81           C
ATOM   2410  O   ASN A 546     -15.852   6.641  37.375  1.00 39.81           O
ATOM   2411  CG  ASN A 546     -12.172   5.762  35.031  1.00 39.81           C
ATOM   2412  ND2 ASN A 546     -10.984   5.379  35.469  1.00 39.81           N
ATOM   2413  OD1 ASN A 546     -12.422   5.852  33.812  1.00 39.81           O
ATOM   2414  N   GLU A 547     -16.844   6.719  35.750  1.00 36.78           N
ATOM   2415  CA  GLU A 547     -17.984   6.109  36.406  1.00 36.78           C
ATOM   2416  C   GLU A 547     -17.703   4.652  36.781  1.00 36.78           C
ATOM   2417  CB  GLU A 547     -19.250   6.203  35.531  1.00 36.78           C
ATOM   2418  O   GLU A 547     -17.344   3.855  35.906  1.00 36.78           O
ATOM   2419  CG  GLU A 547     -19.953   7.551  35.625  1.00 36.78           C
ATOM   2420  CD  GLU A 547     -21.219   7.613  34.781  1.00 36.78           C
ATOM   2421  OE1 GLU A 547     -21.938   8.633  34.875  1.00 36.78           O
ATOM   2422  OE2 GLU A 547     -21.500   6.629  34.062  1.00 36.78           O
ATOM   2423  N   ARG A 548     -17.109   4.324  37.969  1.00 33.84           N
ATOM   2424  CA  ARG A 548     -17.094   3.027  38.625  1.00 33.84           C
ATOM   2425  C   ARG A 548     -18.406   2.289  38.438  1.00 33.84           C
ATOM   2426  CB  ARG A 548     -16.781   3.199  40.125  1.00 33.84           C
ATOM   2427  O   ARG A 548     -19.469   2.789  38.844  1.00 33.84           O
ATOM   2428  CG  ARG A 548     -15.305   3.344  40.438  1.00 33.84           C
ATOM   2429  CD  ARG A 548     -15.055   3.402  41.938  1.00 33.84           C
ATOM   2430  NE  ARG A 548     -13.656   3.715  42.219  1.00 33.84           N
ATOM   2431  NH1 ARG A 548     -13.938   3.740  44.531  1.00 33.84           N
ATOM   2432  NH2 ARG A 548     -11.875   4.152  43.625  1.00 33.84           N
ATOM   2433  CZ  ARG A 548     -13.164   3.867  43.469  1.00 33.84           C
ATOM   2434  N   HIS A 549     -18.719   1.637  37.281  1.00 31.31           N
ATOM   2435  CA  HIS A 549     -19.812   0.688  37.438  1.00 31.31           C
ATOM   2436  C   HIS A 549     -19.672  -0.142  38.719  1.00 31.31           C
ATOM   2437  CB  HIS A 549     -19.891  -0.231  36.219  1.00 31.31           C
ATOM   2438  O   HIS A 549     -18.625  -0.757  38.938  1.00 31.31           O
ATOM   2439  CG  HIS A 549     -20.625   0.364  35.062  1.00 31.31           C
ATOM   2440  CD2 HIS A 549     -20.188   0.745  33.812  1.00 31.31           C
ATOM   2441  ND1 HIS A 549     -21.969   0.633  35.094  1.00 31.31           N
ATOM   2442  CE1 HIS A 549     -22.344   1.153  33.938  1.00 31.31           C
ATOM   2443  NE2 HIS A 549     -21.281   1.232  33.156  1.00 31.31           N
ATOM   2444  N   THR A 550     -20.188   0.291  39.781  1.00 28.39           N
ATOM   2445  CA  THR A 550     -20.484  -0.536  40.969  1.00 28.39           C
ATOM   2446  C   THR A 550     -21.078  -1.876  40.531  1.00 28.39           C
ATOM   2447  CB  THR A 550     -21.453   0.177  41.906  1.00 28.39           C
ATOM   2448  O   THR A 550     -22.125  -1.919  39.875  1.00 28.39           O
ATOM   2449  CG2 THR A 550     -20.703   1.033  42.938  1.00 28.39           C
ATOM   2450  OG1 THR A 550     -22.344   1.018  41.156  1.00 28.39           O
ATOM   2451  N   CYS A 551     -20.219  -2.889  40.312  1.00 24.66           N
ATOM   2452  CA  CYS A 551     -20.719  -4.160  40.812  1.00 24.66           C
ATOM   2453  C   CYS A 551     -20.750  -4.176  42.312  1.00 24.66           C
ATOM   2454  CB  CYS A 551     -19.875  -5.320  40.281  1.00 24.66           C
ATOM   2455  O   CYS A 551     -19.844  -3.641  42.969  1.00 24.66           O
ATOM   2456  SG  CYS A 551     -20.156  -5.711  38.531  1.00 24.66           S
TER    2457      CYS A 551
ATOM   2458  N   MET B   1     -24.828 -20.984 -10.852  1.00 40.66           N
ATOM   2459  CA  MET B   1     -24.812 -21.250  -9.414  1.00 40.66           C
ATOM   2460  C   MET B   1     -23.625 -20.562  -8.742  1.00 40.66           C
ATOM   2461  CB  MET B   1     -24.766 -22.750  -9.148  1.00 40.66           C
ATOM   2462  O   MET B   1     -22.531 -20.516  -9.305  1.00 40.66           O
ATOM   2463  CG  MET B   1     -26.141 -23.406  -9.125  1.00 40.66           C
ATOM   2464  SD  MET B   1     -26.062 -25.172  -8.617  1.00 40.66           S
ATOM   2465  CE  MET B   1     -27.828 -25.578  -8.586  1.00 40.66           C
ATOM   2466  N   PRO B   2     -23.766 -19.672  -7.918  1.00 56.09           N
ATOM   2467  CA  PRO B   2     -22.609 -18.984  -7.359  1.00 56.09           C
ATOM   2468  C   PRO B   2     -21.500 -19.938  -6.941  1.00 56.09           C
ATOM   2469  CB  PRO B   2     -23.172 -18.250  -6.145  1.00 56.09           C
ATOM   2470  O   PRO B   2     -21.781 -21.000  -6.383  1.00 56.09           O
ATOM   2471  CG  PRO B   2     -24.594 -18.719  -6.051  1.00 56.09           C
ATOM   2472  CD  PRO B   2     -24.875 -19.609  -7.215  1.00 56.09           C
ATOM   2473  N   GLY B   3     -20.328 -20.141  -7.719  1.00 73.56           N
ATOM   2474  CA  GLY B   3     -19.297 -21.156  -7.648  1.00 73.56           C
ATOM   2475  C   GLY B   3     -18.703 -21.312  -6.258  1.00 73.56           C
ATOM   2476  O   GLY B   3     -18.766 -20.391  -5.445  1.00 73.56           O
ATOM   2477  N   LEU B   4     -18.656 -22.562  -5.586  1.00 88.88           N
ATOM   2478  CA  LEU B   4     -18.031 -22.969  -4.336  1.00 88.88           C
ATOM   2479  C   LEU B   4     -16.609 -22.391  -4.227  1.00 88.88           C
ATOM   2480  CB  LEU B   4     -17.984 -24.484  -4.223  1.00 88.88           C
ATOM   2481  O   LEU B   4     -15.891 -22.328  -5.223  1.00 88.88           O
ATOM   2482  CG  LEU B   4     -19.328 -25.203  -4.148  1.00 88.88           C
ATOM   2483  CD1 LEU B   4     -19.141 -26.703  -4.367  1.00 88.88           C
ATOM   2484  CD2 LEU B   4     -20.000 -24.938  -2.812  1.00 88.88           C
ATOM   2485  N   SER B   5     -16.375 -21.828  -3.074  1.00 92.94           N
ATOM   2486  CA  SER B   5     -15.039 -21.281  -2.857  1.00 92.94           C
ATOM   2487  C   SER B   5     -14.523 -21.609  -1.462  1.00 92.94           C
ATOM   2488  CB  SER B   5     -15.031 -19.766  -3.061  1.00 92.94           C
ATOM   2489  O   SER B   5     -15.312 -21.797  -0.533  1.00 92.94           O
ATOM   2490  OG  SER B   5     -15.727 -19.109  -2.010  1.00 92.94           O
ATOM   2491  N   CYS B   6     -13.227 -21.781  -1.398  1.00 94.06           N
ATOM   2492  CA  CYS B   6     -12.547 -22.094  -0.146  1.00 94.06           C
ATOM   2493  C   CYS B   6     -11.094 -21.625  -0.189  1.00 94.06           C
ATOM   2494  CB  CYS B   6     -12.609 -23.594   0.147  1.00 94.06           C
ATOM   2495  O   CYS B   6     -10.547 -21.391  -1.266  1.00 94.06           O
ATOM   2496  SG  CYS B   6     -11.812 -24.062   1.699  1.00 94.06           S
ATOM   2497  N   ARG B   7     -10.586 -21.484   0.972  1.00 95.56           N
ATOM   2498  CA  ARG B   7      -9.164 -21.156   1.060  1.00 95.56           C
ATOM   2499  C   ARG B   7      -8.297 -22.375   0.753  1.00 95.56           C
ATOM   2500  CB  ARG B   7      -8.828 -20.609   2.447  1.00 95.56           C
ATOM   2501  O   ARG B   7      -8.734 -23.516   0.932  1.00 95.56           O
ATOM   2502  CG  ARG B   7      -9.141 -21.562   3.584  1.00 95.56           C
ATOM   2503  CD  ARG B   7      -9.000 -20.891   4.941  1.00 95.56           C
ATOM   2504  NE  ARG B   7      -9.234 -21.828   6.035  1.00 95.56           N
ATOM   2505  NH1 ARG B   7     -11.523 -21.516   6.098  1.00 95.56           N
ATOM   2506  NH2 ARG B   7     -10.523 -22.984   7.551  1.00 95.56           N
ATOM   2507  CZ  ARG B   7     -10.422 -22.109   6.559  1.00 95.56           C
ATOM   2508  N   PHE B   8      -7.090 -22.109   0.330  1.00 95.44           N
ATOM   2509  CA  PHE B   8      -6.148 -23.156  -0.021  1.00 95.44           C
ATOM   2510  C   PHE B   8      -5.547 -23.781   1.231  1.00 95.44           C
ATOM   2511  CB  PHE B   8      -5.035 -22.609  -0.920  1.00 95.44           C
ATOM   2512  O   PHE B   8      -5.281 -24.984   1.263  1.00 95.44           O
ATOM   2513  CG  PHE B   8      -5.500 -22.250  -2.307  1.00 95.44           C
ATOM   2514  CD1 PHE B   8      -6.844 -22.328  -2.646  1.00 95.44           C
ATOM   2515  CD2 PHE B   8      -4.586 -21.844  -3.270  1.00 95.44           C
ATOM   2516  CE1 PHE B   8      -7.273 -22.000  -3.928  1.00 95.44           C
ATOM   2517  CE2 PHE B   8      -5.008 -21.500  -4.551  1.00 95.44           C
ATOM   2518  CZ  PHE B   8      -6.352 -21.578  -4.879  1.00 95.44           C
ATOM   2519  N   TYR B   9      -5.324 -22.953   2.244  1.00 94.31           N
ATOM   2520  CA  TYR B   9      -4.602 -23.375   3.438  1.00 94.31           C
ATOM   2521  C   TYR B   9      -5.531 -23.453   4.641  1.00 94.31           C
ATOM   2522  CB  TYR B   9      -3.438 -22.422   3.732  1.00 94.31           C
ATOM   2523  O   TYR B   9      -6.602 -22.828   4.645  1.00 94.31           O
ATOM   2524  CG  TYR B   9      -2.590 -22.109   2.523  1.00 94.31           C
ATOM   2525  CD1 TYR B   9      -2.080 -23.125   1.724  1.00 94.31           C
ATOM   2526  CD2 TYR B   9      -2.297 -20.797   2.182  1.00 94.31           C
ATOM   2527  CE1 TYR B   9      -1.295 -22.844   0.610  1.00 94.31           C
ATOM   2528  CE2 TYR B   9      -1.514 -20.500   1.070  1.00 94.31           C
ATOM   2529  OH  TYR B   9      -0.243 -21.234  -0.809  1.00 94.31           O
ATOM   2530  CZ  TYR B   9      -1.019 -21.531   0.292  1.00 94.31           C
ATOM   2531  N   GLN B  10      -5.098 -24.203   5.570  1.00 94.00           N
ATOM   2532  CA  GLN B  10      -5.898 -24.438   6.766  1.00 94.00           C
ATOM   2533  C   GLN B  10      -6.098 -23.156   7.562  1.00 94.00           C
ATOM   2534  CB  GLN B  10      -5.246 -25.516   7.645  1.00 94.00           C
ATOM   2535  O   GLN B  10      -7.191 -22.891   8.078  1.00 94.00           O
ATOM   2536  CG  GLN B  10      -6.062 -25.875   8.883  1.00 94.00           C
ATOM   2537  CD  GLN B  10      -5.441 -27.000   9.680  1.00 94.00           C
ATOM   2538  NE2 GLN B  10      -6.109 -27.391  10.758  1.00 94.00           N
ATOM   2539  OE1 GLN B  10      -4.375 -27.516   9.336  1.00 94.00           O
ATOM   2540  N   HIS B  11      -5.070 -22.375   7.688  1.00 93.00           N
ATOM   2541  CA  HIS B  11      -5.152 -21.141   8.453  1.00 93.00           C
ATOM   2542  C   HIS B  11      -5.977 -20.094   7.711  1.00 93.00           C
ATOM   2543  CB  HIS B  11      -3.752 -20.594   8.742  1.00 93.00           C
ATOM   2544  O   HIS B  11      -5.832 -19.922   6.500  1.00 93.00           O
ATOM   2545  CG  HIS B  11      -2.912 -21.516   9.570  1.00 93.00           C
ATOM   2546  CD2 HIS B  11      -1.761 -22.172   9.289  1.00 93.00           C
ATOM   2547  ND1 HIS B  11      -3.236 -21.859  10.867  1.00 93.00           N
ATOM   2548  CE1 HIS B  11      -2.318 -22.672  11.344  1.00 93.00           C
ATOM   2549  NE2 HIS B  11      -1.411 -22.875  10.406  1.00 93.00           N
ATOM   2550  N   LYS B  12      -6.785 -19.406   8.430  1.00 93.62           N
ATOM   2551  CA  LYS B  12      -7.703 -18.422   7.859  1.00 93.62           C
ATOM   2552  C   LYS B  12      -6.949 -17.203   7.355  1.00 93.62           C
ATOM   2553  CB  LYS B  12      -8.750 -18.016   8.891  1.00 93.62           C
ATOM   2554  O   LYS B  12      -7.371 -16.562   6.391  1.00 93.62           O
ATOM   2555  CG  LYS B  12      -9.836 -19.047   9.133  1.00 93.62           C
ATOM   2556  CD  LYS B  12     -10.906 -18.547  10.086  1.00 93.62           C
ATOM   2557  CE  LYS B  12     -11.961 -19.594  10.359  1.00 93.62           C
ATOM   2558  NZ  LYS B  12     -13.008 -19.109  11.312  1.00 93.62           N
ATOM   2559  N   PHE B  13      -5.906 -16.875   8.070  1.00 95.81           N
ATOM   2560  CA  PHE B  13      -5.117 -15.703   7.730  1.00 95.81           C
ATOM   2561  C   PHE B  13      -3.652 -16.062   7.539  1.00 95.81           C
ATOM   2562  CB  PHE B  13      -5.254 -14.625   8.812  1.00 95.81           C
ATOM   2563  O   PHE B  13      -3.170 -17.047   8.117  1.00 95.81           O
ATOM   2564  CG  PHE B  13      -6.664 -14.133   9.008  1.00 95.81           C
ATOM   2565  CD1 PHE B  13      -7.227 -13.227   8.117  1.00 95.81           C
ATOM   2566  CD2 PHE B  13      -7.426 -14.578  10.078  1.00 95.81           C
ATOM   2567  CE1 PHE B  13      -8.531 -12.773   8.289  1.00 95.81           C
ATOM   2568  CE2 PHE B  13      -8.727 -14.125  10.266  1.00 95.81           C
ATOM   2569  CZ  PHE B  13      -9.281 -13.227   9.367  1.00 95.81           C
ATOM   2570  N   PRO B  14      -2.994 -15.328   6.691  1.00 95.00           N
ATOM   2571  CA  PRO B  14      -1.548 -15.531   6.582  1.00 95.00           C
ATOM   2572  C   PRO B  14      -0.787 -15.008   7.797  1.00 95.00           C
ATOM   2573  CB  PRO B  14      -1.176 -14.742   5.324  1.00 95.00           C
ATOM   2574  O   PRO B  14      -1.369 -14.336   8.656  1.00 95.00           O
ATOM   2575  CG  PRO B  14      -2.137 -13.594   5.289  1.00 95.00           C
ATOM   2576  CD  PRO B  14      -3.461 -14.070   5.816  1.00 95.00           C
ATOM   2577  N   GLU B  15       0.442 -15.375   7.898  1.00 94.50           N
ATOM   2578  CA  GLU B  15       1.327 -14.898   8.961  1.00 94.50           C
ATOM   2579  C   GLU B  15       2.240 -13.789   8.453  1.00 94.50           C
ATOM   2580  CB  GLU B  15       2.162 -16.047   9.523  1.00 94.50           C
ATOM   2581  O   GLU B  15       2.488 -13.680   7.246  1.00 94.50           O
ATOM   2582  CG  GLU B  15       1.336 -17.141  10.180  1.00 94.50           C
ATOM   2583  CD  GLU B  15       0.643 -16.703  11.453  1.00 94.50           C
ATOM   2584  OE1 GLU B  15      -0.389 -17.297  11.828  1.00 94.50           O
ATOM   2585  OE2 GLU B  15       1.136 -15.734  12.078  1.00 94.50           O
ATOM   2586  N   VAL B  16       2.711 -13.031   9.414  1.00 94.50           N
ATOM   2587  CA  VAL B  16       3.650 -11.961   9.094  1.00 94.50           C
ATOM   2588  C   VAL B  16       4.906 -12.555   8.461  1.00 94.50           C
ATOM   2589  CB  VAL B  16       4.027 -11.141  10.352  1.00 94.50           C
ATOM   2590  O   VAL B  16       5.414 -13.586   8.906  1.00 94.50           O
ATOM   2591  CG1 VAL B  16       5.082 -10.094  10.016  1.00 94.50           C
ATOM   2592  CG2 VAL B  16       2.785 -10.484  10.945  1.00 94.50           C
ATOM   2593  N   GLU B  17       5.359 -12.000   7.293  1.00 93.19           N
ATOM   2594  CA  GLU B  17       6.555 -12.383   6.551  1.00 93.19           C
ATOM   2595  C   GLU B  17       6.242 -13.445   5.500  1.00 93.19           C
ATOM   2596  CB  GLU B  17       7.641 -12.891   7.500  1.00 93.19           C
ATOM   2597  O   GLU B  17       7.105 -13.812   4.703  1.00 93.19           O
ATOM   2598  CG  GLU B  17       8.188 -11.820   8.438  1.00 93.19           C
ATOM   2599  CD  GLU B  17       8.883 -10.680   7.703  1.00 93.19           C
ATOM   2600  OE1 GLU B  17       8.766  -9.516   8.156  1.00 93.19           O
ATOM   2601  OE2 GLU B  17       9.531 -10.953   6.672  1.00 93.19           O
ATOM   2602  N   ASP B  18       5.051 -13.945   5.527  1.00 93.69           N
ATOM   2603  CA  ASP B  18       4.648 -14.867   4.465  1.00 93.69           C
ATOM   2604  C   ASP B  18       4.629 -14.156   3.109  1.00 93.69           C
ATOM   2605  CB  ASP B  18       3.273 -15.461   4.762  1.00 93.69           C
ATOM   2606  O   ASP B  18       4.258 -12.984   3.018  1.00 93.69           O
ATOM   2607  CG  ASP B  18       3.318 -16.562   5.812  1.00 93.69           C
ATOM   2608  OD1 ASP B  18       4.430 -16.984   6.211  1.00 93.69           O
ATOM   2609  OD2 ASP B  18       2.236 -17.016   6.242  1.00 93.69           O
ATOM   2610  N   VAL B  19       5.023 -14.898   2.115  1.00 94.88           N
ATOM   2611  CA  VAL B  19       4.883 -14.430   0.741  1.00 94.88           C
ATOM   2612  C   VAL B  19       3.623 -15.023   0.118  1.00 94.88           C
ATOM   2613  CB  VAL B  19       6.121 -14.789  -0.112  1.00 94.88           C
ATOM   2614  O   VAL B  19       3.469 -16.250   0.062  1.00 94.88           O
ATOM   2615  CG1 VAL B  19       6.016 -14.172  -1.504  1.00 94.88           C
ATOM   2616  CG2 VAL B  19       7.398 -14.328   0.585  1.00 94.88           C
ATOM   2617  N   VAL B  20       2.760 -14.148  -0.402  1.00 95.88           N
ATOM   2618  CA  VAL B  20       1.462 -14.609  -0.886  1.00 95.88           C
ATOM   2619  C   VAL B  20       1.200 -14.039  -2.279  1.00 95.88           C
ATOM   2620  CB  VAL B  20       0.323 -14.203   0.077  1.00 95.88           C
ATOM   2621  O   VAL B  20       1.812 -13.047  -2.676  1.00 95.88           O
ATOM   2622  CG1 VAL B  20       0.498 -14.883   1.435  1.00 95.88           C
ATOM   2623  CG2 VAL B  20       0.272 -12.688   0.236  1.00 95.88           C
ATOM   2624  N   MET B  21       0.316 -14.664  -3.000  1.00 95.69           N
ATOM   2625  CA  MET B  21      -0.138 -14.227  -4.316  1.00 95.69           C
ATOM   2626  C   MET B  21      -1.423 -13.406  -4.207  1.00 95.69           C
ATOM   2627  CB  MET B  21      -0.359 -15.422  -5.238  1.00 95.69           C
ATOM   2628  O   MET B  21      -2.408 -13.867  -3.625  1.00 95.69           O
ATOM   2629  CG  MET B  21      -0.642 -15.047  -6.684  1.00 95.69           C
ATOM   2630  SD  MET B  21       0.808 -14.273  -7.504  1.00 95.69           S
ATOM   2631  CE  MET B  21       1.978 -15.664  -7.449  1.00 95.69           C
ATOM   2632  N   VAL B  22      -1.388 -12.242  -4.777  1.00 96.50           N
ATOM   2633  CA  VAL B  22      -2.561 -11.383  -4.684  1.00 96.50           C
ATOM   2634  C   VAL B  22      -2.986 -10.930  -6.078  1.00 96.50           C
ATOM   2635  CB  VAL B  22      -2.289 -10.148  -3.787  1.00 96.50           C
ATOM   2636  O   VAL B  22      -2.188 -10.969  -7.020  1.00 96.50           O
ATOM   2637  CG1 VAL B  22      -1.877 -10.586  -2.383  1.00 96.50           C
ATOM   2638  CG2 VAL B  22      -1.215  -9.266  -4.414  1.00 96.50           C
ATOM   2639  N   ASN B  23      -4.223 -10.586  -6.215  1.00 95.31           N
ATOM   2640  CA  ASN B  23      -4.770  -9.945  -7.402  1.00 95.31           C
ATOM   2641  C   ASN B  23      -5.172  -8.500  -7.117  1.00 95.31           C
ATOM   2642  CB  ASN B  23      -5.969 -10.727  -7.938  1.00 95.31           C
ATOM   2643  O   ASN B  23      -5.930  -8.227  -6.184  1.00 95.31           O
ATOM   2644  CG  ASN B  23      -6.508 -10.164  -9.234  1.00 95.31           C
ATOM   2645  ND2 ASN B  23      -5.938 -10.602 -10.352  1.00 95.31           N
ATOM   2646  OD1 ASN B  23      -7.426  -9.336  -9.234  1.00 95.31           O
ATOM   2647  N   VAL B  24      -4.645  -7.648  -7.902  1.00 92.62           N
ATOM   2648  CA  VAL B  24      -4.887  -6.227  -7.680  1.00 92.62           C
ATOM   2649  C   VAL B  24      -6.289  -5.859  -8.156  1.00 92.62           C
ATOM   2650  CB  VAL B  24      -3.832  -5.352  -8.398  1.00 92.62           C
ATOM   2651  O   VAL B  24      -6.625  -6.059  -9.328  1.00 92.62           O
ATOM   2652  CG1 VAL B  24      -4.105  -3.869  -8.156  1.00 92.62           C
ATOM   2653  CG2 VAL B  24      -2.426  -5.723  -7.930  1.00 92.62           C
ATOM   2654  N   ARG B  25      -7.094  -5.277  -7.266  1.00 92.38           N
ATOM   2655  CA  ARG B  25      -8.477  -4.922  -7.570  1.00 92.38           C
ATOM   2656  C   ARG B  25      -8.602  -3.441  -7.910  1.00 92.38           C
ATOM   2657  CB  ARG B  25      -9.391  -5.270  -6.391  1.00 92.38           C
ATOM   2658  O   ARG B  25      -9.273  -3.074  -8.875  1.00 92.38           O
ATOM   2659  CG  ARG B  25      -9.422  -6.750  -6.051  1.00 92.38           C
ATOM   2660  CD  ARG B  25     -10.109  -7.566  -7.133  1.00 92.38           C
ATOM   2661  NE  ARG B  25     -10.305  -8.953  -6.723  1.00 92.38           N
ATOM   2662  NH1 ARG B  25     -11.641  -9.516  -8.523  1.00 92.38           N
ATOM   2663  NH2 ARG B  25     -11.133 -11.086  -6.926  1.00 92.38           N
ATOM   2664  CZ  ARG B  25     -11.023  -9.852  -7.391  1.00 92.38           C
ATOM   2665  N   SER B  26      -7.949  -2.641  -7.141  1.00 88.06           N
ATOM   2666  CA  SER B  26      -8.031  -1.198  -7.348  1.00 88.06           C
ATOM   2667  C   SER B  26      -6.848  -0.482  -6.703  1.00 88.06           C
ATOM   2668  CB  SER B  26      -9.344  -0.648  -6.785  1.00 88.06           C
ATOM   2669  O   SER B  26      -6.191  -1.033  -5.816  1.00 88.06           O
ATOM   2670  OG  SER B  26      -9.398  -0.819  -5.379  1.00 88.06           O
ATOM   2671  N   ILE B  27      -6.617   0.686  -7.242  1.00 82.75           N
ATOM   2672  CA  ILE B  27      -5.527   1.513  -6.730  1.00 82.75           C
ATOM   2673  C   ILE B  27      -6.098   2.775  -6.090  1.00 82.75           C
ATOM   2674  CB  ILE B  27      -4.527   1.882  -7.848  1.00 82.75           C
ATOM   2675  O   ILE B  27      -6.930   3.461  -6.688  1.00 82.75           O
ATOM   2676  CG1 ILE B  27      -3.939   0.615  -8.477  1.00 82.75           C
ATOM   2677  CG2 ILE B  27      -3.418   2.785  -7.297  1.00 82.75           C
ATOM   2678  CD1 ILE B  27      -3.080   0.876  -9.703  1.00 82.75           C
ATOM   2679  N   ALA B  28      -5.711   2.906  -4.805  1.00 77.88           N
ATOM   2680  CA  ALA B  28      -6.145   4.094  -4.070  1.00 77.88           C
ATOM   2681  C   ALA B  28      -4.945   4.926  -3.625  1.00 77.88           C
ATOM   2682  CB  ALA B  28      -6.992   3.697  -2.865  1.00 77.88           C
ATOM   2683  O   ALA B  28      -3.811   4.664  -4.031  1.00 77.88           O
ATOM   2684  N   GLU B  29      -5.133   6.031  -2.873  1.00 70.25           N
ATOM   2685  CA  GLU B  29      -4.105   6.973  -2.439  1.00 70.25           C
ATOM   2686  C   GLU B  29      -3.141   6.324  -1.450  1.00 70.25           C
ATOM   2687  CB  GLU B  29      -4.746   8.211  -1.812  1.00 70.25           C
ATOM   2688  O   GLU B  29      -1.934   6.562  -1.504  1.00 70.25           O
ATOM   2689  CG  GLU B  29      -3.766   9.352  -1.568  1.00 70.25           C
ATOM   2690  CD  GLU B  29      -4.352  10.484  -0.733  1.00 70.25           C
ATOM   2691  OE1 GLU B  29      -3.590  11.367  -0.291  1.00 70.25           O
ATOM   2692  OE2 GLU B  29      -5.586  10.477  -0.519  1.00 70.25           O
ATOM   2693  N   MET B  30      -3.688   5.488  -0.596  1.00 75.62           N
ATOM   2694  CA  MET B  30      -2.887   4.879   0.462  1.00 75.62           C
ATOM   2695  C   MET B  30      -2.221   3.596  -0.028  1.00 75.62           C
ATOM   2696  CB  MET B  30      -3.750   4.582   1.689  1.00 75.62           C
ATOM   2697  O   MET B  30      -1.317   3.072   0.625  1.00 75.62           O
ATOM   2698  CG  MET B  30      -4.148   5.824   2.471  1.00 75.62           C
ATOM   2699  SD  MET B  30      -4.883   5.422   4.102  1.00 75.62           S
ATOM   2700  CE  MET B  30      -3.516   4.496   4.852  1.00 75.62           C
ATOM   2701  N   GLY B  31      -2.793   3.043  -1.133  1.00 82.31           N
ATOM   2702  CA  GLY B  31      -2.277   1.780  -1.637  1.00 82.31           C
ATOM   2703  C   GLY B  31      -3.215   1.104  -2.619  1.00 82.31           C
ATOM   2704  O   GLY B  31      -4.129   1.738  -3.152  1.00 82.31           O
ATOM   2705  N   ALA B  32      -2.865  -0.126  -2.893  1.00 87.44           N
ATOM   2706  CA  ALA B  32      -3.666  -0.930  -3.812  1.00 87.44           C
ATOM   2707  C   ALA B  32      -4.465  -1.991  -3.062  1.00 87.44           C
ATOM   2708  CB  ALA B  32      -2.771  -1.585  -4.863  1.00 87.44           C
ATOM   2709  O   ALA B  32      -3.906  -2.744  -2.260  1.00 87.44           O
ATOM   2710  N   TYR B  33      -5.715  -1.972  -3.316  1.00 91.44           N
ATOM   2711  CA  TYR B  33      -6.570  -3.027  -2.781  1.00 91.44           C
ATOM   2712  C   TYR B  33      -6.383  -4.324  -3.559  1.00 91.44           C
ATOM   2713  CB  TYR B  33      -8.039  -2.600  -2.822  1.00 91.44           C
ATOM   2714  O   TYR B  33      -6.395  -4.324  -4.793  1.00 91.44           O
ATOM   2715  CG  TYR B  33      -8.375  -1.490  -1.854  1.00 91.44           C
ATOM   2716  CD1 TYR B  33      -8.586  -1.758  -0.504  1.00 91.44           C
ATOM   2717  CD2 TYR B  33      -8.484  -0.174  -2.291  1.00 91.44           C
ATOM   2718  CE1 TYR B  33      -8.898  -0.739   0.391  1.00 91.44           C
ATOM   2719  CE2 TYR B  33      -8.797   0.852  -1.405  1.00 91.44           C
ATOM   2720  OH  TYR B  33      -9.312   1.573   0.812  1.00 91.44           O
ATOM   2721  CZ  TYR B  33      -9.000   0.561  -0.069  1.00 91.44           C
ATOM   2722  N   VAL B  34      -6.270  -5.379  -2.768  1.00 95.25           N
ATOM   2723  CA  VAL B  34      -5.977  -6.648  -3.426  1.00 95.25           C
ATOM   2724  C   VAL B  34      -6.801  -7.762  -2.791  1.00 95.25           C
ATOM   2725  CB  VAL B  34      -4.473  -6.988  -3.350  1.00 95.25           C
ATOM   2726  O   VAL B  34      -7.383  -7.582  -1.718  1.00 95.25           O
ATOM   2727  CG1 VAL B  34      -3.637  -5.906  -4.031  1.00 95.25           C
ATOM   2728  CG2 VAL B  34      -4.035  -7.168  -1.896  1.00 95.25           C
ATOM   2729  N   SER B  35      -6.945  -8.820  -3.535  1.00 96.69           N
ATOM   2730  CA  SER B  35      -7.523 -10.070  -3.047  1.00 96.69           C
ATOM   2731  C   SER B  35      -6.457 -11.141  -2.873  1.00 96.69           C
ATOM   2732  CB  SER B  35      -8.609 -10.562  -4.000  1.00 96.69           C
ATOM   2733  O   SER B  35      -5.703 -11.430  -3.803  1.00 96.69           O
ATOM   2734  OG  SER B  35      -9.672  -9.625  -4.094  1.00 96.69           O
ATOM   2735  N   LEU B  36      -6.363 -11.680  -1.724  1.00 97.12           N
ATOM   2736  CA  LEU B  36      -5.438 -12.781  -1.477  1.00 97.12           C
ATOM   2737  C   LEU B  36      -5.988 -14.094  -2.035  1.00 97.12           C
ATOM   2738  CB  LEU B  36      -5.168 -12.930   0.023  1.00 97.12           C
ATOM   2739  O   LEU B  36      -6.883 -14.695  -1.442  1.00 97.12           O
ATOM   2740  CG  LEU B  36      -4.164 -11.945   0.628  1.00 97.12           C
ATOM   2741  CD1 LEU B  36      -4.770 -10.547   0.708  1.00 97.12           C
ATOM   2742  CD2 LEU B  36      -3.715 -12.422   2.006  1.00 97.12           C
ATOM   2743  N   LEU B  37      -5.434 -14.578  -3.043  1.00 96.38           N
ATOM   2744  CA  LEU B  37      -5.973 -15.680  -3.830  1.00 96.38           C
ATOM   2745  C   LEU B  37      -5.980 -16.969  -3.020  1.00 96.38           C
ATOM   2746  CB  LEU B  37      -5.152 -15.875  -5.109  1.00 96.38           C
ATOM   2747  O   LEU B  37      -6.914 -17.766  -3.127  1.00 96.38           O
ATOM   2748  CG  LEU B  37      -5.121 -14.695  -6.078  1.00 96.38           C
ATOM   2749  CD1 LEU B  37      -4.172 -14.984  -7.238  1.00 96.38           C
ATOM   2750  CD2 LEU B  37      -6.523 -14.383  -6.594  1.00 96.38           C
ATOM   2751  N   GLU B  38      -4.980 -17.203  -2.211  1.00 95.69           N
ATOM   2752  CA  GLU B  38      -4.848 -18.438  -1.440  1.00 95.69           C
ATOM   2753  C   GLU B  38      -5.777 -18.438  -0.230  1.00 95.69           C
ATOM   2754  CB  GLU B  38      -3.400 -18.641  -0.990  1.00 95.69           C
ATOM   2755  O   GLU B  38      -5.996 -19.469   0.396  1.00 95.69           O
ATOM   2756  CG  GLU B  38      -2.410 -18.766  -2.139  1.00 95.69           C
ATOM   2757  CD  GLU B  38      -0.967 -18.531  -1.717  1.00 95.69           C
ATOM   2758  OE1 GLU B  38      -0.167 -19.500  -1.755  1.00 95.69           O
ATOM   2759  OE2 GLU B  38      -0.634 -17.391  -1.343  1.00 95.69           O
ATOM   2760  N   TYR B  39      -6.297 -17.312   0.134  1.00 95.94           N
ATOM   2761  CA  TYR B  39      -7.082 -17.172   1.354  1.00 95.94           C
ATOM   2762  C   TYR B  39      -8.516 -16.750   1.038  1.00 95.94           C
ATOM   2763  CB  TYR B  39      -6.434 -16.141   2.289  1.00 95.94           C
ATOM   2764  O   TYR B  39      -9.039 -15.812   1.646  1.00 95.94           O
ATOM   2765  CG  TYR B  39      -5.105 -16.594   2.854  1.00 95.94           C
ATOM   2766  CD1 TYR B  39      -5.039 -17.297   4.051  1.00 95.94           C
ATOM   2767  CD2 TYR B  39      -3.916 -16.312   2.189  1.00 95.94           C
ATOM   2768  CE1 TYR B  39      -3.818 -17.719   4.574  1.00 95.94           C
ATOM   2769  CE2 TYR B  39      -2.689 -16.719   2.705  1.00 95.94           C
ATOM   2770  OH  TYR B  39      -1.440 -17.828   4.410  1.00 95.94           O
ATOM   2771  CZ  TYR B  39      -2.652 -17.422   3.896  1.00 95.94           C
ATOM   2772  N   ASN B  40      -9.094 -17.469   0.013  1.00 94.62           N
ATOM   2773  CA  ASN B  40     -10.492 -17.297  -0.374  1.00 94.62           C
ATOM   2774  C   ASN B  40     -10.797 -15.836  -0.709  1.00 94.62           C
ATOM   2775  CB  ASN B  40     -11.422 -17.797   0.733  1.00 94.62           C
ATOM   2776  O   ASN B  40     -11.828 -15.305  -0.294  1.00 94.62           O
ATOM   2777  CG  ASN B  40     -12.820 -18.094   0.229  1.00 94.62           C
ATOM   2778  ND2 ASN B  40     -13.797 -18.031   1.123  1.00 94.62           N
ATOM   2779  OD1 ASN B  40     -13.016 -18.375  -0.955  1.00 94.62           O
ATOM   2780  N   ASN B  41      -9.844 -15.117  -1.229  1.00 94.69           N
ATOM   2781  CA  ASN B  41      -9.984 -13.773  -1.794  1.00 94.69           C
ATOM   2782  C   ASN B  41     -10.297 -12.742  -0.716  1.00 94.69           C
ATOM   2783  CB  ASN B  41     -11.070 -13.758  -2.873  1.00 94.69           C
ATOM   2784  O   ASN B  41     -11.086 -11.828  -0.938  1.00 94.69           O
ATOM   2785  CG  ASN B  41     -10.711 -14.602  -4.078  1.00 94.69           C
ATOM   2786  ND2 ASN B  41     -11.641 -15.430  -4.527  1.00 94.69           N
ATOM   2787  OD1 ASN B  41      -9.594 -14.516  -4.602  1.00 94.69           O
ATOM   2788  N   ILE B  42      -9.812 -13.039   0.485  1.00 95.50           N
ATOM   2789  CA  ILE B  42      -9.930 -11.984   1.493  1.00 95.50           C
ATOM   2790  C   ILE B  42      -9.203 -10.734   1.020  1.00 95.50           C
ATOM   2791  CB  ILE B  42      -9.375 -12.445   2.857  1.00 95.50           C
ATOM   2792  O   ILE B  42      -8.273 -10.812   0.217  1.00 95.50           O
ATOM   2793  CG1 ILE B  42      -7.859 -12.688   2.762  1.00 95.50           C
ATOM   2794  CG2 ILE B  42     -10.094 -13.711   3.338  1.00 95.50           C
ATOM   2795  CD1 ILE B  42      -7.195 -12.977   4.102  1.00 95.50           C
ATOM   2796  N   GLU B  43      -9.625  -9.602   1.456  1.00 95.06           N
ATOM   2797  CA  GLU B  43      -9.086  -8.320   1.001  1.00 95.06           C
ATOM   2798  C   GLU B  43      -7.840  -7.938   1.786  1.00 95.06           C
ATOM   2799  CB  GLU B  43     -10.148  -7.223   1.124  1.00 95.06           C
ATOM   2800  O   GLU B  43      -7.723  -8.250   2.973  1.00 95.06           O
ATOM   2801  CG  GLU B  43     -11.312  -7.379   0.155  1.00 95.06           C
ATOM   2802  CD  GLU B  43     -12.297  -6.223   0.217  1.00 95.06           C
ATOM   2803  OE1 GLU B  43     -13.086  -6.051  -0.739  1.00 95.06           O
ATOM   2804  OE2 GLU B  43     -12.281  -5.488   1.229  1.00 95.06           O
ATOM   2805  N   GLY B  44      -6.945  -7.320   1.143  1.00 95.56           N
ATOM   2806  CA  GLY B  44      -5.734  -6.750   1.713  1.00 95.56           C
ATOM   2807  C   GLY B  44      -5.297  -5.469   1.030  1.00 95.56           C
ATOM   2808  O   GLY B  44      -5.957  -5.000   0.099  1.00 95.56           O
ATOM   2809  N   MET B  45      -4.227  -4.879   1.555  1.00 93.25           N
ATOM   2810  CA  MET B  45      -3.744  -3.627   0.980  1.00 93.25           C
ATOM   2811  C   MET B  45      -2.225  -3.637   0.855  1.00 93.25           C
ATOM   2812  CB  MET B  45      -4.191  -2.436   1.830  1.00 93.25           C
ATOM   2813  O   MET B  45      -1.520  -3.941   1.819  1.00 93.25           O
ATOM   2814  CG  MET B  45      -3.770  -1.088   1.267  1.00 93.25           C
ATOM   2815  SD  MET B  45      -4.672   0.310   2.041  1.00 93.25           S
ATOM   2816  CE  MET B  45      -3.854   0.362   3.658  1.00 93.25           C
ATOM   2817  N   ILE B  46      -1.805  -3.270  -0.347  1.00 89.94           N
ATOM   2818  CA  ILE B  46      -0.385  -3.016  -0.564  1.00 89.94           C
ATOM   2819  C   ILE B  46      -0.070  -1.553  -0.261  1.00 89.94           C
ATOM   2820  CB  ILE B  46       0.037  -3.367  -2.010  1.00 89.94           C
ATOM   2821  O   ILE B  46      -0.623  -0.649  -0.892  1.00 89.94           O
ATOM   2822  CG1 ILE B  46      -0.259  -4.840  -2.309  1.00 89.94           C
ATOM   2823  CG2 ILE B  46       1.520  -3.049  -2.230  1.00 89.94           C
ATOM   2824  CD1 ILE B  46      -0.060  -5.227  -3.768  1.00 89.94           C
ATOM   2825  N   LEU B  47       0.750  -1.380   0.613  1.00 84.00           N
ATOM   2826  CA  LEU B  47       1.081  -0.020   1.025  1.00 84.00           C
ATOM   2827  C   LEU B  47       2.012   0.643   0.016  1.00 84.00           C
ATOM   2828  CB  LEU B  47       1.729  -0.022   2.412  1.00 84.00           C
ATOM   2829  O   LEU B  47       2.975   0.025  -0.445  1.00 84.00           O
ATOM   2830  CG  LEU B  47       0.936  -0.697   3.531  1.00 84.00           C
ATOM   2831  CD1 LEU B  47       1.724  -0.662   4.836  1.00 84.00           C
ATOM   2832  CD2 LEU B  47      -0.423  -0.026   3.703  1.00 84.00           C
ATOM   2833  N   LEU B  48       1.625   1.942  -0.375  1.00 73.00           N
ATOM   2834  CA  LEU B  48       2.441   2.707  -1.312  1.00 73.00           C
ATOM   2835  C   LEU B  48       3.727   3.189  -0.646  1.00 73.00           C
ATOM   2836  CB  LEU B  48       1.655   3.904  -1.854  1.00 73.00           C
ATOM   2837  O   LEU B  48       4.730   3.424  -1.322  1.00 73.00           O
ATOM   2838  CG  LEU B  48       0.513   3.584  -2.820  1.00 73.00           C
ATOM   2839  CD1 LEU B  48      -0.365   4.812  -3.029  1.00 73.00           C
ATOM   2840  CD2 LEU B  48       1.063   3.082  -4.148  1.00 73.00           C
ATOM   2841  N   SER B  49       3.572   3.682   0.691  1.00 62.88           N
ATOM   2842  CA  SER B  49       4.773   4.102   1.403  1.00 62.88           C
ATOM   2843  C   SER B  49       5.883   3.064   1.272  1.00 62.88           C
ATOM   2844  CB  SER B  49       4.465   4.344   2.881  1.00 62.88           C
ATOM   2845  O   SER B  49       7.066   3.396   1.371  1.00 62.88           O
ATOM   2846  OG  SER B  49       3.867   3.201   3.465  1.00 62.88           O
ATOM   2847  N   GLU B  50       5.465   1.878   1.143  1.00 54.38           N
ATOM   2848  CA  GLU B  50       6.422   0.788   0.985  1.00 54.38           C
ATOM   2849  C   GLU B  50       6.934   0.706  -0.450  1.00 54.38           C
ATOM   2850  CB  GLU B  50       5.789  -0.546   1.395  1.00 54.38           C
ATOM   2851  O   GLU B  50       7.891  -0.018  -0.733  1.00 54.38           O
ATOM   2852  CG  GLU B  50       5.629  -0.712   2.898  1.00 54.38           C
ATOM   2853  CD  GLU B  50       6.402  -1.893   3.459  1.00 54.38           C
ATOM   2854  OE1 GLU B  50       6.508  -2.018   4.699  1.00 54.38           O
ATOM   2855  OE2 GLU B  50       6.914  -2.699   2.650  1.00 54.38           O
ATOM   2856  N   LEU B  51       6.199   1.608  -1.339  1.00 51.41           N
ATOM   2857  CA  LEU B  51       6.645   1.677  -2.727  1.00 51.41           C
ATOM   2858  C   LEU B  51       7.625   2.826  -2.926  1.00 51.41           C
ATOM   2859  CB  LEU B  51       5.445   1.845  -3.666  1.00 51.41           C
ATOM   2860  O   LEU B  51       7.574   3.824  -2.201  1.00 51.41           O
ATOM   2861  CG  LEU B  51       4.570   0.608  -3.875  1.00 51.41           C
ATOM   2862  CD1 LEU B  51       3.174   1.019  -4.328  1.00 51.41           C
ATOM   2863  CD2 LEU B  51       5.211  -0.337  -4.887  1.00 51.41           C
ATOM   2864  N   SER B  52       8.875   2.730  -3.141  1.00 46.47           N
ATOM   2865  CA  SER B  52       9.797   3.832  -3.402  1.00 46.47           C
ATOM   2866  C   SER B  52       9.102   4.973  -4.133  1.00 46.47           C
ATOM   2867  CB  SER B  52      10.992   3.348  -4.223  1.00 46.47           C
ATOM   2868  O   SER B  52       8.070   4.770  -4.777  1.00 46.47           O
ATOM   2869  OG  SER B  52      10.617   3.092  -5.562  1.00 46.47           O
ATOM   2870  N   ARG B  53       9.398   6.203  -3.631  1.00 46.16           N
ATOM   2871  CA  ARG B  53       8.883   7.414  -4.258  1.00 46.16           C
ATOM   2872  C   ARG B  53       8.812   7.258  -5.773  1.00 46.16           C
ATOM   2873  CB  ARG B  53       9.758   8.617  -3.898  1.00 46.16           C
ATOM   2874  O   ARG B  53       7.859   7.723  -6.402  1.00 46.16           O
ATOM   2875  CG  ARG B  53       9.336   9.336  -2.627  1.00 46.16           C
ATOM   2876  CD  ARG B  53      10.188  10.562  -2.357  1.00 46.16           C
ATOM   2877  NE  ARG B  53       9.859  11.180  -1.073  1.00 46.16           N
ATOM   2878  NH1 ARG B  53      11.352  12.922  -1.293  1.00 46.16           N
ATOM   2879  NH2 ARG B  53      10.047  12.758   0.583  1.00 46.16           N
ATOM   2880  CZ  ARG B  53      10.422  12.281  -0.597  1.00 46.16           C
ATOM   2881  N   ARG B  54       9.898   6.777  -6.375  1.00 43.94           N
ATOM   2882  CA  ARG B  54       9.914   6.551  -7.816  1.00 43.94           C
ATOM   2883  C   ARG B  54       8.766   5.648  -8.242  1.00 43.94           C
ATOM   2884  CB  ARG B  54      11.250   5.934  -8.242  1.00 43.94           C
ATOM   2885  O   ARG B  54       8.125   5.891  -9.273  1.00 43.94           O
ATOM   2886  CG  ARG B  54      12.000   6.758  -9.281  1.00 43.94           C
ATOM   2887  CD  ARG B  54      13.328   6.109  -9.656  1.00 43.94           C
ATOM   2888  NE  ARG B  54      14.086   6.941 -10.586  1.00 43.94           N
ATOM   2889  NH1 ARG B  54      15.992   5.629 -10.523  1.00 43.94           N
ATOM   2890  NH2 ARG B  54      15.938   7.520 -11.820  1.00 43.94           N
ATOM   2891  CZ  ARG B  54      15.336   6.695 -10.977  1.00 43.94           C
ATOM   2892  N   ARG B  55       8.531   4.715  -7.465  1.00 48.38           N
ATOM   2893  CA  ARG B  55       7.551   3.691  -7.809  1.00 48.38           C
ATOM   2894  C   ARG B  55       6.129   4.223  -7.652  1.00 48.38           C
ATOM   2895  CB  ARG B  55       7.746   2.447  -6.938  1.00 48.38           C
ATOM   2896  O   ARG B  55       5.230   3.830  -8.398  1.00 48.38           O
ATOM   2897  CG  ARG B  55       8.797   1.484  -7.465  1.00 48.38           C
ATOM   2898  CD  ARG B  55       8.953   0.268  -6.562  1.00 48.38           C
ATOM   2899  NE  ARG B  55       9.883  -0.707  -7.125  1.00 48.38           N
ATOM   2900  NH1 ARG B  55       9.781  -2.152  -5.324  1.00 48.38           N
ATOM   2901  NH2 ARG B  55      11.102  -2.650  -7.125  1.00 48.38           N
ATOM   2902  CZ  ARG B  55      10.250  -1.834  -6.523  1.00 48.38           C
ATOM   2903  N   ILE B  56       6.000   5.273  -6.746  1.00 52.69           N
ATOM   2904  CA  ILE B  56       4.680   5.883  -6.598  1.00 52.69           C
ATOM   2905  C   ILE B  56       4.250   6.516  -7.918  1.00 52.69           C
ATOM   2906  CB  ILE B  56       4.672   6.938  -5.469  1.00 52.69           C
ATOM   2907  O   ILE B  56       3.090   6.406  -8.312  1.00 52.69           O
ATOM   2908  CG1 ILE B  56       4.883   6.266  -4.105  1.00 52.69           C
ATOM   2909  CG2 ILE B  56       3.367   7.738  -5.488  1.00 52.69           C
ATOM   2910  CD1 ILE B  56       5.125   7.242  -2.965  1.00 52.69           C
ATOM   2911  N   ARG B  57       5.195   7.125  -8.602  1.00 54.44           N
ATOM   2912  CA  ARG B  57       4.867   7.762  -9.875  1.00 54.44           C
ATOM   2913  C   ARG B  57       4.520   6.723 -10.930  1.00 54.44           C
ATOM   2914  CB  ARG B  57       6.035   8.625 -10.359  1.00 54.44           C
ATOM   2915  O   ARG B  57       3.715   6.988 -11.828  1.00 54.44           O
ATOM   2916  CG  ARG B  57       6.125   9.977  -9.664  1.00 54.44           C
ATOM   2917  CD  ARG B  57       7.199  10.859 -10.289  1.00 54.44           C
ATOM   2918  NE  ARG B  57       8.492  10.680  -9.633  1.00 54.44           N
ATOM   2919  NH1 ARG B  57       9.617  12.195 -10.961  1.00 54.44           N
ATOM   2920  NH2 ARG B  57      10.727  11.070  -9.297  1.00 54.44           N
ATOM   2921  CZ  ARG B  57       9.609  11.320  -9.961  1.00 54.44           C
ATOM   2922  N   SER B  58       5.121   5.617 -10.695  1.00 56.88           N
ATOM   2923  CA  SER B  58       4.914   4.559 -11.680  1.00 56.88           C
ATOM   2924  C   SER B  58       3.973   3.484 -11.148  1.00 56.88           C
ATOM   2925  CB  SER B  58       6.246   3.930 -12.078  1.00 56.88           C
ATOM   2926  O   SER B  58       4.016   2.336 -11.594  1.00 56.88           O
ATOM   2927  OG  SER B  58       7.223   4.926 -12.320  1.00 56.88           O
ATOM   2928  N   ILE B  59       3.232   3.893 -10.141  1.00 60.03           N
ATOM   2929  CA  ILE B  59       2.385   2.904  -9.477  1.00 60.03           C
ATOM   2930  C   ILE B  59       1.485   2.227 -10.508  1.00 60.03           C
ATOM   2931  CB  ILE B  59       1.533   3.547  -8.359  1.00 60.03           C
ATOM   2932  O   ILE B  59       1.248   1.018 -10.438  1.00 60.03           O
ATOM   2933  CG1 ILE B  59       1.068   2.479  -7.363  1.00 60.03           C
ATOM   2934  CG2 ILE B  59       0.338   4.297  -8.953  1.00 60.03           C
ATOM   2935  CD1 ILE B  59       1.083   2.939  -5.914  1.00 60.03           C
ATOM   2936  N   ASN B  60       1.048   3.084 -11.414  1.00 61.66           N
ATOM   2937  CA  ASN B  60       0.195   2.486 -12.430  1.00 61.66           C
ATOM   2938  C   ASN B  60       0.985   1.552 -13.344  1.00 61.66           C
ATOM   2939  CB  ASN B  60      -0.496   3.574 -13.258  1.00 61.66           C
ATOM   2940  O   ASN B  60       0.413   0.651 -13.961  1.00 61.66           O
ATOM   2941  CG  ASN B  60      -1.538   4.336 -12.461  1.00 61.66           C
ATOM   2942  ND2 ASN B  60      -1.856   5.547 -12.906  1.00 61.66           N
ATOM   2943  OD1 ASN B  60      -2.051   3.844 -11.453  1.00 61.66           O
ATOM   2944  N   LYS B  61       2.289   1.705 -13.359  1.00 62.00           N
ATOM   2945  CA  LYS B  61       3.125   0.815 -14.156  1.00 62.00           C
ATOM   2946  C   LYS B  61       3.562  -0.403 -13.352  1.00 62.00           C
ATOM   2947  CB  LYS B  61       4.352   1.561 -14.688  1.00 62.00           C
ATOM   2948  O   LYS B  61       3.756  -1.486 -13.906  1.00 62.00           O
ATOM   2949  CG  LYS B  61       4.059   2.477 -15.867  1.00 62.00           C
ATOM   2950  CD  LYS B  61       5.328   3.125 -16.406  1.00 62.00           C
ATOM   2951  CE  LYS B  61       5.031   4.078 -17.547  1.00 62.00           C
ATOM   2952  NZ  LYS B  61       6.266   4.762 -18.031  1.00 62.00           N
ATOM   2953  N   LEU B  62       3.641  -0.211 -12.039  1.00 66.00           N
ATOM   2954  CA  LEU B  62       4.133  -1.276 -11.172  1.00 66.00           C
ATOM   2955  C   LEU B  62       2.994  -2.195 -10.742  1.00 66.00           C
ATOM   2956  CB  LEU B  62       4.824  -0.689  -9.938  1.00 66.00           C
ATOM   2957  O   LEU B  62       3.150  -3.418 -10.727  1.00 66.00           O
ATOM   2958  CG  LEU B  62       6.344  -0.536 -10.023  1.00 66.00           C
ATOM   2959  CD1 LEU B  62       6.754   0.887  -9.648  1.00 66.00           C
ATOM   2960  CD2 LEU B  62       7.035  -1.548  -9.109  1.00 66.00           C
ATOM   2961  N   ILE B  63       1.924  -1.536 -10.461  1.00 70.62           N
ATOM   2962  CA  ILE B  63       0.757  -2.289 -10.016  1.00 70.62           C
ATOM   2963  C   ILE B  63      -0.406  -2.057 -10.977  1.00 70.62           C
ATOM   2964  CB  ILE B  63       0.348  -1.899  -8.578  1.00 70.62           C
ATOM   2965  O   ILE B  63      -0.854  -0.922 -11.156  1.00 70.62           O
ATOM   2966  CG1 ILE B  63       1.534  -2.066  -7.617  1.00 70.62           C
ATOM   2967  CG2 ILE B  63      -0.852  -2.730  -8.109  1.00 70.62           C
ATOM   2968  CD1 ILE B  63       1.245  -1.624  -6.191  1.00 70.62           C
ATOM   2969  N   ARG B  64      -0.731  -3.100 -11.664  1.00 78.31           N
ATOM   2970  CA  ARG B  64      -1.821  -3.029 -12.633  1.00 78.31           C
ATOM   2971  C   ARG B  64      -3.055  -3.768 -12.125  1.00 78.31           C
ATOM   2972  CB  ARG B  64      -1.382  -3.611 -13.984  1.00 78.31           C
ATOM   2973  O   ARG B  64      -2.943  -4.859 -11.562  1.00 78.31           O
ATOM   2974  CG  ARG B  64      -0.329  -2.779 -14.695  1.00 78.31           C
ATOM   2975  CD  ARG B  64       0.018  -3.361 -16.062  1.00 78.31           C
ATOM   2976  NE  ARG B  64       1.045  -2.574 -16.734  1.00 78.31           N
ATOM   2977  NH1 ARG B  64       1.112  -3.902 -18.625  1.00 78.31           N
ATOM   2978  NH2 ARG B  64       2.473  -2.064 -18.469  1.00 78.31           N
ATOM   2979  CZ  ARG B  64       1.541  -2.850 -17.938  1.00 78.31           C
ATOM   2980  N   ILE B  65      -4.055  -3.068 -12.406  1.00 85.38           N
ATOM   2981  CA  ILE B  65      -5.332  -3.648 -12.000  1.00 85.38           C
ATOM   2982  C   ILE B  65      -5.562  -4.961 -12.750  1.00 85.38           C
ATOM   2983  CB  ILE B  65      -6.504  -2.674 -12.258  1.00 85.38           C
ATOM   2984  O   ILE B  65      -5.309  -5.051 -13.953  1.00 85.38           O
ATOM   2985  CG1 ILE B  65      -6.344  -1.412 -11.398  1.00 85.38           C
ATOM   2986  CG2 ILE B  65      -7.844  -3.359 -11.977  1.00 85.38           C
ATOM   2987  CD1 ILE B  65      -7.355  -0.320 -11.711  1.00 85.38           C
ATOM   2988  N   GLY B  66      -5.855  -6.074 -12.008  1.00 88.56           N
ATOM   2989  CA  GLY B  66      -6.168  -7.371 -12.586  1.00 88.56           C
ATOM   2990  C   GLY B  66      -4.977  -8.305 -12.633  1.00 88.56           C
ATOM   2991  O   GLY B  66      -5.121  -9.492 -12.938  1.00 88.56           O
ATOM   2992  N   ARG B  67      -3.832  -7.844 -12.320  1.00 87.75           N
ATOM   2993  CA  ARG B  67      -2.617  -8.648 -12.375  1.00 87.75           C
ATOM   2994  C   ARG B  67      -2.332  -9.297 -11.023  1.00 87.75           C
ATOM   2995  CB  ARG B  67      -1.423  -7.797 -12.805  1.00 87.75           C
ATOM   2996  O   ARG B  67      -2.627  -8.719  -9.977  1.00 87.75           O
ATOM   2997  CG  ARG B  67      -0.243  -8.602 -13.320  1.00 87.75           C
ATOM   2998  CD  ARG B  67       0.858  -7.707 -13.867  1.00 87.75           C
ATOM   2999  NE  ARG B  67       2.061  -8.469 -14.195  1.00 87.75           N
ATOM   3000  NH1 ARG B  67       3.250  -6.648 -14.977  1.00 87.75           N
ATOM   3001  NH2 ARG B  67       4.203  -8.734 -14.977  1.00 87.75           N
ATOM   3002  CZ  ARG B  67       3.168  -7.949 -14.719  1.00 87.75           C
ATOM   3003  N   ASN B  68      -1.809 -10.477 -11.148  1.00 91.81           N
ATOM   3004  CA  ASN B  68      -1.348 -11.164  -9.953  1.00 91.81           C
ATOM   3005  C   ASN B  68       0.059 -10.727  -9.555  1.00 91.81           C
ATOM   3006  CB  ASN B  68      -1.392 -12.680 -10.156  1.00 91.81           C
ATOM   3007  O   ASN B  68       0.927 -10.562 -10.414  1.00 91.81           O
ATOM   3008  CG  ASN B  68      -2.803 -13.203 -10.336  1.00 91.81           C
ATOM   3009  ND2 ASN B  68      -2.922 -14.477 -10.711  1.00 91.81           N
ATOM   3010  OD1 ASN B  68      -3.779 -12.477 -10.133  1.00 91.81           O
ATOM   3011  N   GLU B  69       0.254 -10.523  -8.320  1.00 88.94           N
ATOM   3012  CA  GLU B  69       1.537 -10.070  -7.793  1.00 88.94           C
ATOM   3013  C   GLU B  69       1.919 -10.844  -6.535  1.00 88.94           C
ATOM   3014  CB  GLU B  69       1.495  -8.570  -7.496  1.00 88.94           C
ATOM   3015  O   GLU B  69       1.051 -11.242  -5.754  1.00 88.94           O
ATOM   3016  CG  GLU B  69       1.254  -7.707  -8.727  1.00 88.94           C
ATOM   3017  CD  GLU B  69       2.498  -7.512  -9.578  1.00 88.94           C
ATOM   3018  OE1 GLU B  69       2.387  -6.969 -10.703  1.00 88.94           O
ATOM   3019  OE2 GLU B  69       3.594  -7.902  -9.117  1.00 88.94           O
ATOM   3020  N   CYS B  70       3.201 -11.078  -6.383  1.00 92.56           N
ATOM   3021  CA  CYS B  70       3.736 -11.672  -5.160  1.00 92.56           C
ATOM   3022  C   CYS B  70       4.105 -10.586  -4.152  1.00 92.56           C
ATOM   3023  CB  CYS B  70       4.961 -12.531  -5.473  1.00 92.56           C
ATOM   3024  O   CYS B  70       4.879  -9.680  -4.461  1.00 92.56           O
ATOM   3025  SG  CYS B  70       4.578 -14.047  -6.375  1.00 92.56           S
ATOM   3026  N   VAL B  71       3.559 -10.734  -2.998  1.00 93.44           N
ATOM   3027  CA  VAL B  71       3.793  -9.703  -1.992  1.00 93.44           C
ATOM   3028  C   VAL B  71       4.035 -10.352  -0.632  1.00 93.44           C
ATOM   3029  CB  VAL B  71       2.609  -8.711  -1.905  1.00 93.44           C
ATOM   3030  O   VAL B  71       3.695 -11.523  -0.427  1.00 93.44           O
ATOM   3031  CG1 VAL B  71       2.455  -7.938  -3.215  1.00 93.44           C
ATOM   3032  CG2 VAL B  71       1.318  -9.453  -1.564  1.00 93.44           C
ATOM   3033  N   VAL B  72       4.668  -9.625   0.244  1.00 94.62           N
ATOM   3034  CA  VAL B  72       4.977 -10.109   1.586  1.00 94.62           C
ATOM   3035  C   VAL B  72       3.990  -9.516   2.590  1.00 94.62           C
ATOM   3036  CB  VAL B  72       6.426  -9.758   1.995  1.00 94.62           C
ATOM   3037  O   VAL B  72       3.615  -8.344   2.486  1.00 94.62           O
ATOM   3038  CG1 VAL B  72       6.586  -8.242   2.166  1.00 94.62           C
ATOM   3039  CG2 VAL B  72       6.809 -10.484   3.281  1.00 94.62           C
ATOM   3040  N   VAL B  73       3.582 -10.305   3.514  1.00 95.62           N
ATOM   3041  CA  VAL B  73       2.680  -9.859   4.574  1.00 95.62           C
ATOM   3042  C   VAL B  73       3.463  -9.078   5.625  1.00 95.62           C
ATOM   3043  CB  VAL B  73       1.950 -11.055   5.230  1.00 95.62           C
ATOM   3044  O   VAL B  73       4.465  -9.570   6.156  1.00 95.62           O
ATOM   3045  CG1 VAL B  73       1.020 -10.570   6.340  1.00 95.62           C
ATOM   3046  CG2 VAL B  73       1.170 -11.844   4.180  1.00 95.62           C
ATOM   3047  N   ILE B  74       3.018  -7.887   5.992  1.00 92.88           N
ATOM   3048  CA  ILE B  74       3.729  -7.031   6.934  1.00 92.88           C
ATOM   3049  C   ILE B  74       2.963  -6.977   8.258  1.00 92.88           C
ATOM   3050  CB  ILE B  74       3.926  -5.609   6.367  1.00 92.88           C
ATOM   3051  O   ILE B  74       3.568  -6.949   9.328  1.00 92.88           O
ATOM   3052  CG1 ILE B  74       4.656  -5.668   5.020  1.00 92.88           C
ATOM   3053  CG2 ILE B  74       4.688  -4.730   7.367  1.00 92.88           C
ATOM   3054  CD1 ILE B  74       4.738  -4.324   4.305  1.00 92.88           C
ATOM   3055  N   ARG B  75       1.648  -7.000   8.203  1.00 94.56           N
ATOM   3056  CA  ARG B  75       0.804  -6.930   9.391  1.00 94.56           C
ATOM   3057  C   ARG B  75      -0.519  -7.656   9.172  1.00 94.56           C
ATOM   3058  CB  ARG B  75       0.542  -5.473   9.781  1.00 94.56           C
ATOM   3059  O   ARG B  75      -1.057  -7.645   8.062  1.00 94.56           O
ATOM   3060  CG  ARG B  75       1.773  -4.742  10.297  1.00 94.56           C
ATOM   3061  CD  ARG B  75       1.450  -3.309  10.703  1.00 94.56           C
ATOM   3062  NE  ARG B  75       2.549  -2.398  10.383  1.00 94.56           N
ATOM   3063  NH1 ARG B  75       1.283  -0.476  10.578  1.00 94.56           N
ATOM   3064  NH2 ARG B  75       3.508  -0.342  10.039  1.00 94.56           N
ATOM   3065  CZ  ARG B  75       2.443  -1.074  10.336  1.00 94.56           C
ATOM   3066  N   VAL B  76      -0.971  -8.219  10.219  1.00 95.44           N
ATOM   3067  CA  VAL B  76      -2.252  -8.914  10.164  1.00 95.44           C
ATOM   3068  C   VAL B  76      -3.041  -8.648  11.445  1.00 95.44           C
ATOM   3069  CB  VAL B  76      -2.062 -10.438   9.961  1.00 95.44           C
ATOM   3070  O   VAL B  76      -2.537  -8.867  12.547  1.00 95.44           O
ATOM   3071  CG1 VAL B  76      -3.412 -11.125   9.781  1.00 95.44           C
ATOM   3072  CG2 VAL B  76      -1.157 -10.703   8.758  1.00 95.44           C
ATOM   3073  N   ASP B  77      -4.195  -8.133  11.305  1.00 93.62           N
ATOM   3074  CA  ASP B  77      -5.184  -8.094  12.383  1.00 93.62           C
ATOM   3075  C   ASP B  77      -6.168  -9.250  12.273  1.00 93.62           C
ATOM   3076  CB  ASP B  77      -5.934  -6.758  12.367  1.00 93.62           C
ATOM   3077  O   ASP B  77      -7.152  -9.164  11.539  1.00 93.62           O
ATOM   3078  CG  ASP B  77      -6.812  -6.559  13.586  1.00 93.62           C
ATOM   3079  OD1 ASP B  77      -7.227  -7.559  14.211  1.00 93.62           O
ATOM   3080  OD2 ASP B  77      -7.098  -5.391  13.922  1.00 93.62           O
ATOM   3081  N   LYS B  78      -5.969 -10.258  12.961  1.00 90.56           N
ATOM   3082  CA  LYS B  78      -6.734 -11.500  12.859  1.00 90.56           C
ATOM   3083  C   LYS B  78      -8.141 -11.328  13.414  1.00 90.56           C
ATOM   3084  CB  LYS B  78      -6.016 -12.633  13.594  1.00 90.56           C
ATOM   3085  O   LYS B  78      -9.039 -12.109  13.102  1.00 90.56           O
ATOM   3086  CG  LYS B  78      -4.688 -13.031  12.969  1.00 90.56           C
ATOM   3087  CD  LYS B  78      -4.070 -14.227  13.688  1.00 90.56           C
ATOM   3088  CE  LYS B  78      -2.760 -14.656  13.031  1.00 90.56           C
ATOM   3089  NZ  LYS B  78      -2.154 -15.828  13.727  1.00 90.56           N
ATOM   3090  N   GLU B  79      -8.414 -10.367  14.258  1.00 90.50           N
ATOM   3091  CA  GLU B  79      -9.734 -10.117  14.836  1.00 90.50           C
ATOM   3092  C   GLU B  79     -10.648  -9.414  13.836  1.00 90.50           C
ATOM   3093  CB  GLU B  79      -9.609  -9.289  16.109  1.00 90.50           C
ATOM   3094  O   GLU B  79     -11.797  -9.820  13.641  1.00 90.50           O
ATOM   3095  CG  GLU B  79      -9.031 -10.062  17.297  1.00 90.50           C
ATOM   3096  CD  GLU B  79      -8.992  -9.250  18.578  1.00 90.50           C
ATOM   3097  OE1 GLU B  79      -8.547  -9.781  19.625  1.00 90.50           O
ATOM   3098  OE2 GLU B  79      -9.422  -8.078  18.547  1.00 90.50           O
ATOM   3099  N   LYS B  80     -10.125  -8.430  13.117  1.00 89.69           N
ATOM   3100  CA  LYS B  80     -10.938  -7.625  12.211  1.00 89.69           C
ATOM   3101  C   LYS B  80     -10.750  -8.055  10.766  1.00 89.69           C
ATOM   3102  CB  LYS B  80     -10.602  -6.141  12.367  1.00 89.69           C
ATOM   3103  O   LYS B  80     -11.570  -7.742   9.898  1.00 89.69           O
ATOM   3104  CG  LYS B  80     -10.945  -5.570  13.734  1.00 89.69           C
ATOM   3105  CD  LYS B  80     -10.594  -4.090  13.828  1.00 89.69           C
ATOM   3106  CE  LYS B  80     -10.781  -3.555  15.242  1.00 89.69           C
ATOM   3107  NZ  LYS B  80     -10.078  -2.248  15.430  1.00 89.69           N
ATOM   3108  N   GLY B  81      -9.625  -8.766  10.492  1.00 92.25           N
ATOM   3109  CA  GLY B  81      -9.414  -9.336   9.164  1.00 92.25           C
ATOM   3110  C   GLY B  81      -8.688  -8.391   8.227  1.00 92.25           C
ATOM   3111  O   GLY B  81      -8.773  -8.539   7.004  1.00 92.25           O
ATOM   3112  N   TYR B  82      -8.023  -7.418   8.734  1.00 94.06           N
ATOM   3113  CA  TYR B  82      -7.270  -6.484   7.910  1.00 94.06           C
ATOM   3114  C   TYR B  82      -5.828  -6.949   7.738  1.00 94.06           C
ATOM   3115  CB  TYR B  82      -7.293  -5.082   8.523  1.00 94.06           C
ATOM   3116  O   TYR B  82      -5.180  -7.355   8.703  1.00 94.06           O
ATOM   3117  CG  TYR B  82      -8.664  -4.453   8.547  1.00 94.06           C
ATOM   3118  CD1 TYR B  82      -9.352  -4.188   7.363  1.00 94.06           C
ATOM   3119  CD2 TYR B  82      -9.281  -4.125   9.750  1.00 94.06           C
ATOM   3120  CE1 TYR B  82     -10.617  -3.607   7.379  1.00 94.06           C
ATOM   3121  CE2 TYR B  82     -10.547  -3.545   9.781  1.00 94.06           C
ATOM   3122  OH  TYR B  82     -12.453  -2.715   8.609  1.00 94.06           O
ATOM   3123  CZ  TYR B  82     -11.203  -3.291   8.594  1.00 94.06           C
ATOM   3124  N   ILE B  83      -5.320  -6.793   6.516  1.00 96.31           N
ATOM   3125  CA  ILE B  83      -3.990  -7.293   6.184  1.00 96.31           C
ATOM   3126  C   ILE B  83      -3.213  -6.227   5.418  1.00 96.31           C
ATOM   3127  CB  ILE B  83      -4.066  -8.594   5.363  1.00 96.31           C
ATOM   3128  O   ILE B  83      -3.695  -5.703   4.410  1.00 96.31           O
ATOM   3129  CG1 ILE B  83      -4.906  -9.648   6.098  1.00 96.31           C
ATOM   3130  CG2 ILE B  83      -2.660  -9.133   5.066  1.00 96.31           C
ATOM   3131  CD1 ILE B  83      -5.250 -10.867   5.258  1.00 96.31           C
ATOM   3132  N   ASP B  84      -2.023  -5.934   5.863  1.00 95.00           N
ATOM   3133  CA  ASP B  84      -1.094  -5.039   5.176  1.00 95.00           C
ATOM   3134  C   ASP B  84      -0.012  -5.828   4.445  1.00 95.00           C
ATOM   3135  CB  ASP B  84      -0.454  -4.066   6.168  1.00 95.00           C
ATOM   3136  O   ASP B  84       0.598  -6.734   5.016  1.00 95.00           O
ATOM   3137  CG  ASP B  84      -1.415  -2.992   6.648  1.00 95.00           C
ATOM   3138  OD1 ASP B  84      -2.459  -2.773   5.996  1.00 95.00           O
ATOM   3139  OD2 ASP B  84      -1.122  -2.355   7.684  1.00 95.00           O
ATOM   3140  N   LEU B  85       0.223  -5.391   3.234  1.00 94.19           N
ATOM   3141  CA  LEU B  85       1.172  -6.094   2.379  1.00 94.19           C
ATOM   3142  C   LEU B  85       2.221  -5.137   1.826  1.00 94.19           C
ATOM   3143  CB  LEU B  85       0.441  -6.789   1.226  1.00 94.19           C
ATOM   3144  O   LEU B  85       2.051  -3.916   1.892  1.00 94.19           O
ATOM   3145  CG  LEU B  85      -0.717  -7.711   1.614  1.00 94.19           C
ATOM   3146  CD1 LEU B  85      -1.650  -7.918   0.426  1.00 94.19           C
ATOM   3147  CD2 LEU B  85      -0.189  -9.047   2.125  1.00 94.19           C
ATOM   3148  N   SER B  86       3.326  -5.762   1.352  1.00 89.56           N
ATOM   3149  CA  SER B  86       4.406  -4.977   0.763  1.00 89.56           C
ATOM   3150  C   SER B  86       5.066  -5.727  -0.389  1.00 89.56           C
ATOM   3151  CB  SER B  86       5.453  -4.629   1.821  1.00 89.56           C
ATOM   3152  O   SER B  86       5.262  -6.941  -0.316  1.00 89.56           O
ATOM   3153  OG  SER B  86       6.570  -3.986   1.230  1.00 89.56           O
ATOM   3154  N   LYS B  87       5.430  -4.918  -1.442  1.00 80.69           N
ATOM   3155  CA  LYS B  87       6.156  -5.480  -2.578  1.00 80.69           C
ATOM   3156  C   LYS B  87       7.668  -5.391  -2.363  1.00 80.69           C
ATOM   3157  CB  LYS B  87       5.770  -4.762  -3.871  1.00 80.69           C
ATOM   3158  O   LYS B  87       8.438  -6.059  -3.053  1.00 80.69           O
ATOM   3159  CG  LYS B  87       6.062  -5.562  -5.133  1.00 80.69           C
ATOM   3160  CD  LYS B  87       5.438  -4.914  -6.363  1.00 80.69           C
ATOM   3161  CE  LYS B  87       5.762  -5.695  -7.629  1.00 80.69           C
ATOM   3162  NZ  LYS B  87       5.105  -5.094  -8.828  1.00 80.69           N
ATOM   3163  N   ARG B  88       8.297  -4.660  -1.530  1.00 72.12           N
ATOM   3164  CA  ARG B  88       9.703  -4.285  -1.387  1.00 72.12           C
ATOM   3165  C   ARG B  88      10.547  -5.477  -0.946  1.00 72.12           C
ATOM   3166  CB  ARG B  88       9.852  -3.137  -0.385  1.00 72.12           C
ATOM   3167  O   ARG B  88      11.695  -5.621  -1.371  1.00 72.12           O
ATOM   3168  CG  ARG B  88      10.297  -1.826  -1.013  1.00 72.12           C
ATOM   3169  CD  ARG B  88      10.516  -0.746   0.036  1.00 72.12           C
ATOM   3170  NE  ARG B  88      10.875   0.533  -0.574  1.00 72.12           N
ATOM   3171  NH1 ARG B  88      11.070   1.669   1.429  1.00 72.12           N
ATOM   3172  NH2 ARG B  88      11.438   2.758  -0.554  1.00 72.12           N
ATOM   3173  CZ  ARG B  88      11.125   1.650   0.101  1.00 72.12           C
ATOM   3174  N   ARG B  89      10.117  -6.406  -0.211  1.00 70.56           N
ATOM   3175  CA  ARG B  89      10.945  -7.398   0.467  1.00 70.56           C
ATOM   3176  C   ARG B  89      10.844  -8.758  -0.219  1.00 70.56           C
ATOM   3177  CB  ARG B  89      10.539  -7.523   1.938  1.00 70.56           C
ATOM   3178  O   ARG B  89      11.195  -9.781   0.370  1.00 70.56           O
ATOM   3179  CG  ARG B  89      10.828  -6.281   2.764  1.00 70.56           C
ATOM   3180  CD  ARG B  89      10.562  -6.512   4.242  1.00 70.56           C
ATOM   3181  NE  ARG B  89      10.789  -5.301   5.027  1.00 70.56           N
ATOM   3182  NH1 ARG B  89      10.336  -6.289   7.066  1.00 70.56           N
ATOM   3183  NH2 ARG B  89      10.914  -4.070   6.965  1.00 70.56           N
ATOM   3184  CZ  ARG B  89      10.680  -5.223   6.352  1.00 70.56           C
ATOM   3185  N   VAL B  90      10.383  -8.719  -1.513  1.00 81.56           N
ATOM   3186  CA  VAL B  90      10.242 -10.023  -2.156  1.00 81.56           C
ATOM   3187  C   VAL B  90      11.406 -10.250  -3.117  1.00 81.56           C
ATOM   3188  CB  VAL B  90       8.898 -10.141  -2.912  1.00 81.56           C
ATOM   3189  O   VAL B  90      11.555  -9.531  -4.109  1.00 81.56           O
ATOM   3190  CG1 VAL B  90       8.750 -11.531  -3.529  1.00 81.56           C
ATOM   3191  CG2 VAL B  90       7.734  -9.836  -1.974  1.00 81.56           C
ATOM   3192  N   SER B  91      12.289 -11.164  -2.750  1.00 85.69           N
ATOM   3193  CA  SER B  91      13.383 -11.555  -3.633  1.00 85.69           C
ATOM   3194  C   SER B  91      12.867 -12.359  -4.828  1.00 85.69           C
ATOM   3195  CB  SER B  91      14.422 -12.383  -2.867  1.00 85.69           C
ATOM   3196  O   SER B  91      11.781 -12.938  -4.770  1.00 85.69           O
ATOM   3197  OG  SER B  91      13.906 -13.664  -2.551  1.00 85.69           O
ATOM   3198  N   PRO B  92      13.617 -12.289  -5.953  1.00 85.62           N
ATOM   3199  CA  PRO B  92      13.211 -13.094  -7.109  1.00 85.62           C
ATOM   3200  C   PRO B  92      13.078 -14.578  -6.777  1.00 85.62           C
ATOM   3201  CB  PRO B  92      14.336 -12.859  -8.117  1.00 85.62           C
ATOM   3202  O   PRO B  92      12.188 -15.258  -7.293  1.00 85.62           O
ATOM   3203  CG  PRO B  92      14.914 -11.531  -7.742  1.00 85.62           C
ATOM   3204  CD  PRO B  92      14.781 -11.359  -6.254  1.00 85.62           C
ATOM   3205  N   GLU B  93      13.922 -15.008  -5.938  1.00 89.50           N
ATOM   3206  CA  GLU B  93      13.867 -16.406  -5.516  1.00 89.50           C
ATOM   3207  C   GLU B  93      12.586 -16.688  -4.730  1.00 89.50           C
ATOM   3208  CB  GLU B  93      15.094 -16.766  -4.672  1.00 89.50           C
ATOM   3209  O   GLU B  93      11.938 -17.719  -4.941  1.00 89.50           O
ATOM   3210  CG  GLU B  93      16.375 -16.844  -5.473  1.00 89.50           C
ATOM   3211  CD  GLU B  93      17.609 -17.078  -4.605  1.00 89.50           C
ATOM   3212  OE1 GLU B  93      18.734 -17.141  -5.152  1.00 89.50           O
ATOM   3213  OE2 GLU B  93      17.438 -17.219  -3.373  1.00 89.50           O
ATOM   3214  N   GLU B  94      12.281 -15.828  -3.939  1.00 90.69           N
ATOM   3215  CA  GLU B  94      11.062 -15.977  -3.141  1.00 90.69           C
ATOM   3216  C   GLU B  94       9.812 -15.875  -4.008  1.00 90.69           C
ATOM   3217  CB  GLU B  94      11.016 -14.922  -2.031  1.00 90.69           C
ATOM   3218  O   GLU B  94       8.820 -16.547  -3.748  1.00 90.69           O
ATOM   3219  CG  GLU B  94      11.938 -15.227  -0.854  1.00 90.69           C
ATOM   3220  CD  GLU B  94      11.961 -14.117   0.189  1.00 90.69           C
ATOM   3221  OE1 GLU B  94      12.258 -14.406   1.371  1.00 90.69           O
ATOM   3222  OE2 GLU B  94      11.680 -12.961  -0.180  1.00 90.69           O
ATOM   3223  N   ALA B  95       9.930 -15.039  -4.992  1.00 90.25           N
ATOM   3224  CA  ALA B  95       8.812 -14.891  -5.926  1.00 90.25           C
ATOM   3225  C   ALA B  95       8.578 -16.188  -6.703  1.00 90.25           C
ATOM   3226  CB  ALA B  95       9.070 -13.734  -6.887  1.00 90.25           C
ATOM   3227  O   ALA B  95       7.434 -16.609  -6.879  1.00 90.25           O
ATOM   3228  N   ILE B  96       9.625 -16.781  -7.109  1.00 90.50           N
ATOM   3229  CA  ILE B  96       9.547 -18.031  -7.852  1.00 90.50           C
ATOM   3230  C   ILE B  96       8.984 -19.125  -6.949  1.00 90.50           C
ATOM   3231  CB  ILE B  96      10.922 -18.453  -8.406  1.00 90.50           C
ATOM   3232  O   ILE B  96       8.109 -19.906  -7.367  1.00 90.50           O
ATOM   3233  CG1 ILE B  96      11.383 -17.469  -9.492  1.00 90.50           C
ATOM   3234  CG2 ILE B  96      10.875 -19.891  -8.945  1.00 90.50           C
ATOM   3235  CD1 ILE B  96      12.836 -17.641  -9.914  1.00 90.50           C
ATOM   3236  N   LYS B  97       9.469 -19.188  -5.781  1.00 90.75           N
ATOM   3237  CA  LYS B  97       8.984 -20.172  -4.820  1.00 90.75           C
ATOM   3238  C   LYS B  97       7.496 -19.953  -4.527  1.00 90.75           C
ATOM   3239  CB  LYS B  97       9.781 -20.094  -3.520  1.00 90.75           C
ATOM   3240  O   LYS B  97       6.738 -20.922  -4.430  1.00 90.75           O
ATOM   3241  CG  LYS B  97      11.172 -20.719  -3.611  1.00 90.75           C
ATOM   3242  CD  LYS B  97      11.898 -20.656  -2.275  1.00 90.75           C
ATOM   3243  CE  LYS B  97      13.320 -21.188  -2.391  1.00 90.75           C
ATOM   3244  NZ  LYS B  97      14.062 -21.062  -1.103  1.00 90.75           N
ATOM   3245  N   CYS B  98       7.129 -18.766  -4.438  1.00 92.81           N
ATOM   3246  CA  CYS B  98       5.734 -18.422  -4.172  1.00 92.81           C
ATOM   3247  C   CYS B  98       4.848 -18.812  -5.344  1.00 92.81           C
ATOM   3248  CB  CYS B  98       5.590 -16.938  -3.883  1.00 92.81           C
ATOM   3249  O   CYS B  98       3.758 -19.359  -5.152  1.00 92.81           O
ATOM   3250  SG  CYS B  98       3.887 -16.406  -3.570  1.00 92.81           S
ATOM   3251  N   GLU B  99       5.297 -18.516  -6.484  1.00 91.94           N
ATOM   3252  CA  GLU B  99       4.543 -18.859  -7.684  1.00 91.94           C
ATOM   3253  C   GLU B  99       4.391 -20.375  -7.812  1.00 91.94           C
ATOM   3254  CB  GLU B  99       5.211 -18.297  -8.938  1.00 91.94           C
ATOM   3255  O   GLU B  99       3.330 -20.875  -8.195  1.00 91.94           O
ATOM   3256  CG  GLU B  99       5.000 -16.797  -9.117  1.00 91.94           C
ATOM   3257  CD  GLU B  99       5.719 -16.234 -10.336  1.00 91.94           C
ATOM   3258  OE1 GLU B  99       5.680 -15.000 -10.539  1.00 91.94           O
ATOM   3259  OE2 GLU B  99       6.320 -17.031 -11.086  1.00 91.94           O
ATOM   3260  N   ASP B 100       5.438 -21.047  -7.500  1.00 91.00           N
ATOM   3261  CA  ASP B 100       5.406 -22.500  -7.535  1.00 91.00           C
ATOM   3262  C   ASP B 100       4.418 -23.062  -6.508  1.00 91.00           C
ATOM   3263  CB  ASP B 100       6.801 -23.078  -7.285  1.00 91.00           C
ATOM   3264  O   ASP B 100       3.568 -23.891  -6.844  1.00 91.00           O
ATOM   3265  CG  ASP B 100       6.832 -24.594  -7.312  1.00 91.00           C
ATOM   3266  OD1 ASP B 100       6.539 -25.188  -8.375  1.00 91.00           O
ATOM   3267  OD2 ASP B 100       7.148 -25.203  -6.266  1.00 91.00           O
ATOM   3268  N   LYS B 101       4.516 -22.594  -5.301  1.00 93.56           N
ATOM   3269  CA  LYS B 101       3.600 -23.000  -4.242  1.00 93.56           C
ATOM   3270  C   LYS B 101       2.152 -22.688  -4.609  1.00 93.56           C
ATOM   3271  CB  LYS B 101       3.965 -22.328  -2.920  1.00 93.56           C
ATOM   3272  O   LYS B 101       1.262 -23.516  -4.406  1.00 93.56           O
ATOM   3273  CG  LYS B 101       3.143 -22.812  -1.733  1.00 93.56           C
ATOM   3274  CD  LYS B 101       3.490 -22.047  -0.465  1.00 93.56           C
ATOM   3275  CE  LYS B 101       2.559 -22.406   0.683  1.00 93.56           C
ATOM   3276  NZ  LYS B 101       2.738 -21.500   1.852  1.00 93.56           N
ATOM   3277  N   PHE B 102       1.963 -21.578  -5.168  1.00 94.75           N
ATOM   3278  CA  PHE B 102       0.631 -21.141  -5.574  1.00 94.75           C
ATOM   3279  C   PHE B 102       0.073 -22.047  -6.664  1.00 94.75           C
ATOM   3280  CB  PHE B 102       0.663 -19.688  -6.062  1.00 94.75           C
ATOM   3281  O   PHE B 102      -1.087 -22.453  -6.602  1.00 94.75           O
ATOM   3282  CG  PHE B 102      -0.659 -19.203  -6.586  1.00 94.75           C
ATOM   3283  CD1 PHE B 102      -0.882 -19.078  -7.953  1.00 94.75           C
ATOM   3284  CD2 PHE B 102      -1.680 -18.844  -5.711  1.00 94.75           C
ATOM   3285  CE1 PHE B 102      -2.104 -18.625  -8.438  1.00 94.75           C
ATOM   3286  CE2 PHE B 102      -2.904 -18.391  -6.191  1.00 94.75           C
ATOM   3287  CZ  PHE B 102      -3.113 -18.281  -7.555  1.00 94.75           C
ATOM   3288  N   THR B 103       0.871 -22.359  -7.660  1.00 93.19           N
ATOM   3289  CA  THR B 103       0.443 -23.203  -8.766  1.00 93.19           C
ATOM   3290  C   THR B 103       0.066 -24.594  -8.273  1.00 93.19           C
ATOM   3291  CB  THR B 103       1.542 -23.312  -9.836  1.00 93.19           C
ATOM   3292  O   THR B 103      -0.958 -25.141  -8.680  1.00 93.19           O
ATOM   3293  CG2 THR B 103       1.087 -24.188 -11.000  1.00 93.19           C
ATOM   3294  OG1 THR B 103       1.854 -22.000 -10.336  1.00 93.19           O
ATOM   3295  N   LYS B 104       0.824 -25.125  -7.410  1.00 93.31           N
ATOM   3296  CA  LYS B 104       0.555 -26.438  -6.848  1.00 93.31           C
ATOM   3297  C   LYS B 104      -0.705 -26.422  -5.988  1.00 93.31           C
ATOM   3298  CB  LYS B 104       1.747 -26.922  -6.020  1.00 93.31           C
ATOM   3299  O   LYS B 104      -1.548 -27.312  -6.094  1.00 93.31           O
ATOM   3300  CG  LYS B 104       2.955 -27.328  -6.855  1.00 93.31           C
ATOM   3301  CD  LYS B 104       4.156 -27.656  -5.977  1.00 93.31           C
ATOM   3302  CE  LYS B 104       5.348 -28.109  -6.805  1.00 93.31           C
ATOM   3303  NZ  LYS B 104       6.590 -28.219  -5.980  1.00 93.31           N
ATOM   3304  N   SER B 105      -0.860 -25.406  -5.211  1.00 96.00           N
ATOM   3305  CA  SER B 105      -2.035 -25.281  -4.352  1.00 96.00           C
ATOM   3306  C   SER B 105      -3.297 -25.047  -5.176  1.00 96.00           C
ATOM   3307  CB  SER B 105      -1.846 -24.141  -3.352  1.00 96.00           C
ATOM   3308  O   SER B 105      -4.363 -25.578  -4.855  1.00 96.00           O
ATOM   3309  OG  SER B 105      -0.773 -24.422  -2.469  1.00 96.00           O
ATOM   3310  N   LYS B 106      -3.145 -24.266  -6.207  1.00 94.62           N
ATOM   3311  CA  LYS B 106      -4.273 -24.016  -7.098  1.00 94.62           C
ATOM   3312  C   LYS B 106      -4.719 -25.297  -7.797  1.00 94.62           C
ATOM   3313  CB  LYS B 106      -3.910 -22.953  -8.133  1.00 94.62           C
ATOM   3314  O   LYS B 106      -5.914 -25.500  -8.039  1.00 94.62           O
ATOM   3315  CG  LYS B 106      -5.082 -22.484  -8.984  1.00 94.62           C
ATOM   3316  CD  LYS B 106      -4.672 -21.391  -9.953  1.00 94.62           C
ATOM   3317  CE  LYS B 106      -5.855 -20.891 -10.773  1.00 94.62           C
ATOM   3318  NZ  LYS B 106      -5.477 -19.766 -11.672  1.00 94.62           N
ATOM   3319  N   THR B 107      -3.748 -26.125  -8.148  1.00 94.25           N
ATOM   3320  CA  THR B 107      -4.066 -27.406  -8.750  1.00 94.25           C
ATOM   3321  C   THR B 107      -4.875 -28.281  -7.785  1.00 94.25           C
ATOM   3322  CB  THR B 107      -2.789 -28.156  -9.172  1.00 94.25           C
ATOM   3323  O   THR B 107      -5.898 -28.844  -8.164  1.00 94.25           O
ATOM   3324  CG2 THR B 107      -3.125 -29.500  -9.828  1.00 94.25           C
ATOM   3325  OG1 THR B 107      -2.051 -27.359 -10.102  1.00 94.25           O
ATOM   3326  N   VAL B 108      -4.426 -28.328  -6.570  1.00 96.50           N
ATOM   3327  CA  VAL B 108      -5.133 -29.094  -5.551  1.00 96.50           C
ATOM   3328  C   VAL B 108      -6.539 -28.531  -5.359  1.00 96.50           C
ATOM   3329  CB  VAL B 108      -4.371 -29.094  -4.207  1.00 96.50           C
ATOM   3330  O   VAL B 108      -7.512 -29.281  -5.285  1.00 96.50           O
ATOM   3331  CG1 VAL B 108      -5.230 -29.688  -3.094  1.00 96.50           C
ATOM   3332  CG2 VAL B 108      -3.057 -29.859  -4.336  1.00 96.50           C
ATOM   3333  N   TYR B 109      -6.629 -27.234  -5.332  1.00 96.12           N
ATOM   3334  CA  TYR B 109      -7.906 -26.547  -5.188  1.00 96.12           C
ATOM   3335  C   TYR B 109      -8.844 -26.891  -6.340  1.00 96.12           C
ATOM   3336  CB  TYR B 109      -7.699 -25.031  -5.121  1.00 96.12           C
ATOM   3337  O   TYR B 109     -10.023 -27.188  -6.125  1.00 96.12           O
ATOM   3338  CG  TYR B 109      -8.984 -24.234  -5.094  1.00 96.12           C
ATOM   3339  CD1 TYR B 109      -9.477 -23.641  -6.250  1.00 96.12           C
ATOM   3340  CD2 TYR B 109      -9.711 -24.094  -3.916  1.00 96.12           C
ATOM   3341  CE1 TYR B 109     -10.664 -22.906  -6.230  1.00 96.12           C
ATOM   3342  CE2 TYR B 109     -10.891 -23.359  -3.887  1.00 96.12           C
ATOM   3343  OH  TYR B 109     -12.531 -22.047  -5.023  1.00 96.12           O
ATOM   3344  CZ  TYR B 109     -11.359 -22.781  -5.047  1.00 96.12           C
ATOM   3345  N   SER B 110      -8.352 -26.844  -7.516  1.00 94.94           N
ATOM   3346  CA  SER B 110      -9.156 -27.141  -8.703  1.00 94.94           C
ATOM   3347  C   SER B 110      -9.680 -28.562  -8.672  1.00 94.94           C
ATOM   3348  CB  SER B 110      -8.328 -26.906  -9.969  1.00 94.94           C
ATOM   3349  O   SER B 110     -10.828 -28.812  -9.039  1.00 94.94           O
ATOM   3350  OG  SER B 110      -9.125 -27.125 -11.125  1.00 94.94           O
ATOM   3351  N   ILE B 111      -8.852 -29.484  -8.250  1.00 95.81           N
ATOM   3352  CA  ILE B 111      -9.242 -30.891  -8.148  1.00 95.81           C
ATOM   3353  C   ILE B 111     -10.375 -31.047  -7.137  1.00 95.81           C
ATOM   3354  CB  ILE B 111      -8.047 -31.781  -7.758  1.00 95.81           C
ATOM   3355  O   ILE B 111     -11.430 -31.609  -7.445  1.00 95.81           O
ATOM   3356  CG1 ILE B 111      -7.051 -31.891  -8.922  1.00 95.81           C
ATOM   3357  CG2 ILE B 111      -8.531 -33.156  -7.328  1.00 95.81           C
ATOM   3358  CD1 ILE B 111      -5.727 -32.531  -8.547  1.00 95.81           C
ATOM   3359  N   LEU B 112     -10.195 -30.484  -5.961  1.00 96.69           N
ATOM   3360  CA  LEU B 112     -11.172 -30.641  -4.887  1.00 96.69           C
ATOM   3361  C   LEU B 112     -12.453 -29.875  -5.199  1.00 96.69           C
ATOM   3362  CB  LEU B 112     -10.586 -30.156  -3.557  1.00 96.69           C
ATOM   3363  O   LEU B 112     -13.547 -30.297  -4.824  1.00 96.69           O
ATOM   3364  CG  LEU B 112      -9.508 -31.047  -2.930  1.00 96.69           C
ATOM   3365  CD1 LEU B 112      -8.977 -30.422  -1.648  1.00 96.69           C
ATOM   3366  CD2 LEU B 112     -10.062 -32.438  -2.652  1.00 96.69           C
ATOM   3367  N   ARG B 113     -12.312 -28.750  -5.820  1.00 95.31           N
ATOM   3368  CA  ARG B 113     -13.500 -28.000  -6.230  1.00 95.31           C
ATOM   3369  C   ARG B 113     -14.336 -28.797  -7.227  1.00 95.31           C
ATOM   3370  CB  ARG B 113     -13.094 -26.656  -6.840  1.00 95.31           C
ATOM   3371  O   ARG B 113     -15.562 -28.828  -7.133  1.00 95.31           O
ATOM   3372  CG  ARG B 113     -14.273 -25.750  -7.152  1.00 95.31           C
ATOM   3373  CD  ARG B 113     -13.820 -24.406  -7.734  1.00 95.31           C
ATOM   3374  NE  ARG B 113     -14.945 -23.641  -8.258  1.00 95.31           N
ATOM   3375  NH1 ARG B 113     -13.672 -21.797  -8.828  1.00 95.31           N
ATOM   3376  NH2 ARG B 113     -15.938 -21.797  -9.211  1.00 95.31           N
ATOM   3377  CZ  ARG B 113     -14.852 -22.406  -8.766  1.00 95.31           C
ATOM   3378  N   HIS B 114     -13.711 -29.469  -8.180  1.00 95.00           N
ATOM   3379  CA  HIS B 114     -14.422 -30.297  -9.156  1.00 95.00           C
ATOM   3380  C   HIS B 114     -15.078 -31.500  -8.484  1.00 95.00           C
ATOM   3381  CB  HIS B 114     -13.469 -30.766 -10.258  1.00 95.00           C
ATOM   3382  O   HIS B 114     -16.188 -31.891  -8.844  1.00 95.00           O
ATOM   3383  CG  HIS B 114     -14.164 -31.391 -11.430  1.00 95.00           C
ATOM   3384  CD2 HIS B 114     -14.734 -30.828 -12.523  1.00 95.00           C
ATOM   3385  ND1 HIS B 114     -14.344 -32.750 -11.555  1.00 95.00           N
ATOM   3386  CE1 HIS B 114     -14.984 -33.000 -12.680  1.00 95.00           C
ATOM   3387  NE2 HIS B 114     -15.234 -31.859 -13.289  1.00 95.00           N
ATOM   3388  N   VAL B 115     -14.312 -32.094  -7.590  1.00 95.81           N
ATOM   3389  CA  VAL B 115     -14.883 -33.188  -6.824  1.00 95.81           C
ATOM   3390  C   VAL B 115     -16.188 -32.750  -6.160  1.00 95.81           C
ATOM   3391  CB  VAL B 115     -13.898 -33.719  -5.758  1.00 95.81           C
ATOM   3392  O   VAL B 115     -17.203 -33.438  -6.227  1.00 95.81           O
ATOM   3393  CG1 VAL B 115     -14.594 -34.688  -4.812  1.00 95.81           C
ATOM   3394  CG2 VAL B 115     -12.695 -34.375  -6.426  1.00 95.81           C
ATOM   3395  N   ALA B 116     -16.188 -31.562  -5.574  1.00 95.88           N
ATOM   3396  CA  ALA B 116     -17.375 -31.016  -4.914  1.00 95.88           C
ATOM   3397  C   ALA B 116     -18.484 -30.766  -5.914  1.00 95.88           C
ATOM   3398  CB  ALA B 116     -17.016 -29.719  -4.184  1.00 95.88           C
ATOM   3399  O   ALA B 116     -19.672 -30.969  -5.602  1.00 95.88           O
ATOM   3400  N   GLU B 117     -18.172 -30.406  -7.008  1.00 93.31           N
ATOM   3401  CA  GLU B 117     -19.156 -30.156  -8.055  1.00 93.31           C
ATOM   3402  C   GLU B 117     -19.812 -31.453  -8.508  1.00 93.31           C
ATOM   3403  CB  GLU B 117     -18.516 -29.453  -9.250  1.00 93.31           C
ATOM   3404  O   GLU B 117     -21.031 -31.516  -8.648  1.00 93.31           O
ATOM   3405  CG  GLU B 117     -18.219 -27.984  -9.008  1.00 93.31           C
ATOM   3406  CD  GLU B 117     -17.453 -27.328 -10.148  1.00 93.31           C
ATOM   3407  OE1 GLU B 117     -17.141 -26.109 -10.055  1.00 93.31           O
ATOM   3408  OE2 GLU B 117     -17.172 -28.031 -11.148  1.00 93.31           O
ATOM   3409  N   VAL B 118     -19.031 -32.469  -8.719  1.00 94.12           N
ATOM   3410  CA  VAL B 118     -19.531 -33.750  -9.156  1.00 94.12           C
ATOM   3411  C   VAL B 118     -20.422 -34.344  -8.078  1.00 94.12           C
ATOM   3412  CB  VAL B 118     -18.375 -34.719  -9.492  1.00 94.12           C
ATOM   3413  O   VAL B 118     -21.422 -35.000  -8.383  1.00 94.12           O
ATOM   3414  CG1 VAL B 118     -18.906 -36.125  -9.773  1.00 94.12           C
ATOM   3415  CG2 VAL B 118     -17.578 -34.188 -10.688  1.00 94.12           C
ATOM   3416  N   LEU B 119     -20.031 -34.188  -6.879  1.00 94.94           N
ATOM   3417  CA  LEU B 119     -20.812 -34.750  -5.766  1.00 94.94           C
ATOM   3418  C   LEU B 119     -21.984 -33.812  -5.422  1.00 94.94           C
ATOM   3419  CB  LEU B 119     -19.922 -34.938  -4.535  1.00 94.94           C
ATOM   3420  O   LEU B 119     -22.672 -34.031  -4.426  1.00 94.94           O
ATOM   3421  CG  LEU B 119     -18.859 -36.031  -4.645  1.00 94.94           C
ATOM   3422  CD1 LEU B 119     -17.938 -35.969  -3.424  1.00 94.94           C
ATOM   3423  CD2 LEU B 119     -19.500 -37.406  -4.793  1.00 94.94           C
ATOM   3424  N   GLU B 120     -22.141 -32.625  -6.203  1.00 94.06           N
ATOM   3425  CA  GLU B 120     -23.266 -31.688  -6.129  1.00 94.06           C
ATOM   3426  C   GLU B 120     -23.312 -30.984  -4.781  1.00 94.06           C
ATOM   3427  CB  GLU B 120     -24.578 -32.438  -6.379  1.00 94.06           C
ATOM   3428  O   GLU B 120     -24.375 -30.859  -4.172  1.00 94.06           O
ATOM   3429  CG  GLU B 120     -24.672 -33.094  -7.754  1.00 94.06           C
ATOM   3430  CD  GLU B 120     -26.031 -33.688  -8.039  1.00 94.06           C
ATOM   3431  OE1 GLU B 120     -26.297 -34.062  -9.203  1.00 94.06           O
ATOM   3432  OE2 GLU B 120     -26.844 -33.812  -7.086  1.00 94.06           O
ATOM   3433  N   TYR B 121     -22.141 -30.703  -4.285  1.00 93.25           N
ATOM   3434  CA  TYR B 121     -22.094 -29.844  -3.105  1.00 93.25           C
ATOM   3435  C   TYR B 121     -22.703 -28.484  -3.396  1.00 93.25           C
ATOM   3436  CB  TYR B 121     -20.641 -29.672  -2.623  1.00 93.25           C
ATOM   3437  O   TYR B 121     -22.516 -27.938  -4.484  1.00 93.25           O
ATOM   3438  CG  TYR B 121     -20.078 -30.906  -1.947  1.00 93.25           C
ATOM   3439  CD1 TYR B 121     -20.812 -32.094  -1.891  1.00 93.25           C
ATOM   3440  CD2 TYR B 121     -18.828 -30.891  -1.364  1.00 93.25           C
ATOM   3441  CE1 TYR B 121     -20.312 -33.219  -1.269  1.00 93.25           C
ATOM   3442  CE2 TYR B 121     -18.297 -32.031  -0.739  1.00 93.25           C
ATOM   3443  OH  TYR B 121     -18.547 -34.312  -0.079  1.00 93.25           O
ATOM   3444  CZ  TYR B 121     -19.047 -33.188  -0.697  1.00 93.25           C
ATOM   3445  N   THR B 122     -23.406 -27.875  -2.445  1.00 93.00           N
ATOM   3446  CA  THR B 122     -24.109 -26.625  -2.684  1.00 93.00           C
ATOM   3447  C   THR B 122     -23.594 -25.531  -1.742  1.00 93.00           C
ATOM   3448  CB  THR B 122     -25.625 -26.781  -2.510  1.00 93.00           C
ATOM   3449  O   THR B 122     -23.859 -24.344  -1.959  1.00 93.00           O
ATOM   3450  CG2 THR B 122     -26.203 -27.750  -3.547  1.00 93.00           C
ATOM   3451  OG1 THR B 122     -25.891 -27.297  -1.198  1.00 93.00           O
ATOM   3452  N   LYS B 123     -22.859 -25.922  -0.692  1.00 94.56           N
ATOM   3453  CA  LYS B 123     -22.422 -24.969   0.316  1.00 94.56           C
ATOM   3454  C   LYS B 123     -20.891 -24.938   0.418  1.00 94.56           C
ATOM   3455  CB  LYS B 123     -23.031 -25.312   1.679  1.00 94.56           C
ATOM   3456  O   LYS B 123     -20.234 -25.969   0.329  1.00 94.56           O
ATOM   3457  CG  LYS B 123     -24.547 -25.234   1.712  1.00 94.56           C
ATOM   3458  CD  LYS B 123     -25.094 -25.562   3.096  1.00 94.56           C
ATOM   3459  CE  LYS B 123     -26.609 -25.547   3.117  1.00 94.56           C
ATOM   3460  NZ  LYS B 123     -27.156 -25.891   4.469  1.00 94.56           N
ATOM   3461  N   ASP B 124     -20.328 -23.828   0.703  1.00 94.50           N
ATOM   3462  CA  ASP B 124     -18.891 -23.641   0.874  1.00 94.50           C
ATOM   3463  C   ASP B 124     -18.359 -24.469   2.039  1.00 94.50           C
ATOM   3464  CB  ASP B 124     -18.578 -22.156   1.096  1.00 94.50           C
ATOM   3465  O   ASP B 124     -17.234 -24.938   2.000  1.00 94.50           O
ATOM   3466  CG  ASP B 124     -18.766 -21.312  -0.153  1.00 94.50           C
ATOM   3467  OD1 ASP B 124     -18.891 -21.875  -1.259  1.00 94.50           O
ATOM   3468  OD2 ASP B 124     -18.781 -20.062  -0.031  1.00 94.50           O
ATOM   3469  N   GLU B 125     -19.188 -24.703   3.051  1.00 95.00           N
ATOM   3470  CA  GLU B 125     -18.797 -25.469   4.227  1.00 95.00           C
ATOM   3471  C   GLU B 125     -18.500 -26.922   3.861  1.00 95.00           C
ATOM   3472  CB  GLU B 125     -19.891 -25.422   5.293  1.00 95.00           C
ATOM   3473  O   GLU B 125     -17.656 -27.562   4.488  1.00 95.00           O
ATOM   3474  CG  GLU B 125     -20.062 -24.047   5.926  1.00 95.00           C
ATOM   3475  CD  GLU B 125     -20.891 -23.094   5.070  1.00 95.00           C
ATOM   3476  OE1 GLU B 125     -20.922 -21.875   5.375  1.00 95.00           O
ATOM   3477  OE2 GLU B 125     -21.516 -23.562   4.090  1.00 95.00           O
ATOM   3478  N   GLN B 126     -19.203 -27.406   2.914  1.00 95.56           N
ATOM   3479  CA  GLN B 126     -18.953 -28.766   2.461  1.00 95.56           C
ATOM   3480  C   GLN B 126     -17.594 -28.891   1.779  1.00 95.56           C
ATOM   3481  CB  GLN B 126     -20.062 -29.219   1.508  1.00 95.56           C
ATOM   3482  O   GLN B 126     -16.891 -29.875   1.981  1.00 95.56           O
ATOM   3483  CG  GLN B 126     -21.438 -29.281   2.154  1.00 95.56           C
ATOM   3484  CD  GLN B 126     -22.547 -29.578   1.154  1.00 95.56           C
ATOM   3485  NE2 GLN B 126     -23.266 -30.672   1.365  1.00 95.56           N
ATOM   3486  OE1 GLN B 126     -22.750 -28.812   0.201  1.00 95.56           O
ATOM   3487  N   LEU B 127     -17.281 -27.938   0.993  1.00 96.31           N
ATOM   3488  CA  LEU B 127     -15.984 -27.922   0.343  1.00 96.31           C
ATOM   3489  C   LEU B 127     -14.867 -27.750   1.371  1.00 96.31           C
ATOM   3490  CB  LEU B 127     -15.914 -26.781  -0.682  1.00 96.31           C
ATOM   3491  O   LEU B 127     -13.828 -28.422   1.279  1.00 96.31           O
ATOM   3492  CG  LEU B 127     -14.586 -26.609  -1.424  1.00 96.31           C
ATOM   3493  CD1 LEU B 127     -14.234 -27.891  -2.170  1.00 96.31           C
ATOM   3494  CD2 LEU B 127     -14.648 -25.438  -2.383  1.00 96.31           C
ATOM   3495  N   GLU B 128     -15.062 -26.891   2.289  1.00 96.38           N
ATOM   3496  CA  GLU B 128     -14.070 -26.703   3.348  1.00 96.38           C
ATOM   3497  C   GLU B 128     -13.867 -27.984   4.145  1.00 96.38           C
ATOM   3498  CB  GLU B 128     -14.492 -25.562   4.285  1.00 96.38           C
ATOM   3499  O   GLU B 128     -12.734 -28.312   4.523  1.00 96.38           O
ATOM   3500  CG  GLU B 128     -13.430 -25.156   5.289  1.00 96.38           C
ATOM   3501  CD  GLU B 128     -13.781 -23.922   6.082  1.00 96.38           C
ATOM   3502  OE1 GLU B 128     -12.992 -23.516   6.973  1.00 96.38           O
ATOM   3503  OE2 GLU B 128     -14.859 -23.328   5.812  1.00 96.38           O
ATOM   3504  N   SER B 129     -14.945 -28.672   4.426  1.00 96.56           N
ATOM   3505  CA  SER B 129     -14.852 -29.969   5.105  1.00 96.56           C
ATOM   3506  C   SER B 129     -14.039 -30.953   4.289  1.00 96.56           C
ATOM   3507  CB  SER B 129     -16.250 -30.531   5.375  1.00 96.56           C
ATOM   3508  O   SER B 129     -13.266 -31.750   4.848  1.00 96.56           O
ATOM   3509  OG  SER B 129     -16.156 -31.828   5.934  1.00 96.56           O
ATOM   3510  N   LEU B 130     -14.289 -30.953   3.027  1.00 96.69           N
ATOM   3511  CA  LEU B 130     -13.523 -31.812   2.139  1.00 96.69           C
ATOM   3512  C   LEU B 130     -12.039 -31.484   2.207  1.00 96.69           C
ATOM   3513  CB  LEU B 130     -14.023 -31.688   0.698  1.00 96.69           C
ATOM   3514  O   LEU B 130     -11.203 -32.406   2.256  1.00 96.69           O
ATOM   3515  CG  LEU B 130     -13.375 -32.594  -0.333  1.00 96.69           C
ATOM   3516  CD1 LEU B 130     -13.664 -34.062   0.006  1.00 96.69           C
ATOM   3517  CD2 LEU B 130     -13.867 -32.281  -1.737  1.00 96.69           C
ATOM   3518  N   PHE B 131     -11.680 -30.234   2.207  1.00 96.94           N
ATOM   3519  CA  PHE B 131     -10.289 -29.797   2.352  1.00 96.94           C
ATOM   3520  C   PHE B 131      -9.711 -30.297   3.672  1.00 96.94           C
ATOM   3521  CB  PHE B 131     -10.180 -28.281   2.262  1.00 96.94           C
ATOM   3522  O   PHE B 131      -8.578 -30.781   3.715  1.00 96.94           O
ATOM   3523  CG  PHE B 131      -9.797 -27.781   0.897  1.00 96.94           C
ATOM   3524  CD1 PHE B 131      -8.484 -27.406   0.623  1.00 96.94           C
ATOM   3525  CD2 PHE B 131     -10.742 -27.672  -0.111  1.00 96.94           C
ATOM   3526  CE1 PHE B 131      -8.125 -26.938  -0.640  1.00 96.94           C
ATOM   3527  CE2 PHE B 131     -10.391 -27.203  -1.375  1.00 96.94           C
ATOM   3528  CZ  PHE B 131      -9.078 -26.844  -1.637  1.00 96.94           C
ATOM   3529  N   GLN B 132     -10.469 -30.188   4.734  1.00 96.88           N
ATOM   3530  CA  GLN B 132     -10.047 -30.562   6.078  1.00 96.88           C
ATOM   3531  C   GLN B 132      -9.750 -32.062   6.164  1.00 96.88           C
ATOM   3532  CB  GLN B 132     -11.109 -30.172   7.105  1.00 96.88           C
ATOM   3533  O   GLN B 132      -8.836 -32.469   6.875  1.00 96.88           O
ATOM   3534  CG  GLN B 132     -10.641 -30.281   8.547  1.00 96.88           C
ATOM   3535  CD  GLN B 132     -11.656 -29.734   9.539  1.00 96.88           C
ATOM   3536  NE2 GLN B 132     -11.281 -29.719  10.820  1.00 96.88           N
ATOM   3537  OE1 GLN B 132     -12.758 -29.344   9.164  1.00 96.88           O
ATOM   3538  N   ARG B 133     -10.445 -32.781   5.418  1.00 97.12           N
ATOM   3539  CA  ARG B 133     -10.352 -34.250   5.500  1.00 97.12           C
ATOM   3540  C   ARG B 133      -9.414 -34.781   4.426  1.00 97.12           C
ATOM   3541  CB  ARG B 133     -11.734 -34.875   5.359  1.00 97.12           C
ATOM   3542  O   ARG B 133      -9.180 -36.000   4.352  1.00 97.12           O
ATOM   3543  CG  ARG B 133     -12.664 -34.594   6.523  1.00 97.12           C
ATOM   3544  CD  ARG B 133     -14.031 -35.219   6.324  1.00 97.12           C
ATOM   3545  NE  ARG B 133     -14.797 -34.562   5.270  1.00 97.12           N
ATOM   3546  NH1 ARG B 133     -15.180 -36.469   4.043  1.00 97.12           N
ATOM   3547  NH2 ARG B 133     -15.992 -34.469   3.314  1.00 97.12           N
ATOM   3548  CZ  ARG B 133     -15.320 -35.156   4.211  1.00 97.12           C
ATOM   3549  N   THR B 134      -8.891 -33.969   3.525  1.00 96.69           N
ATOM   3550  CA  THR B 134      -8.039 -34.438   2.439  1.00 96.69           C
ATOM   3551  C   THR B 134      -6.742 -33.656   2.373  1.00 96.69           C
ATOM   3552  CB  THR B 134      -8.766 -34.344   1.084  1.00 96.69           C
ATOM   3553  O   THR B 134      -5.750 -34.000   3.010  1.00 96.69           O
ATOM   3554  CG2 THR B 134      -9.969 -35.281   1.045  1.00 96.69           C
ATOM   3555  OG1 THR B 134      -9.219 -33.000   0.874  1.00 96.69           O
ATOM   3556  N   ALA B 135      -6.801 -32.406   1.712  1.00 96.62           N
ATOM   3557  CA  ALA B 135      -5.617 -31.609   1.395  1.00 96.62           C
ATOM   3558  C   ALA B 135      -4.879 -31.203   2.664  1.00 96.62           C
ATOM   3559  CB  ALA B 135      -6.008 -30.375   0.584  1.00 96.62           C
ATOM   3560  O   ALA B 135      -3.660 -31.359   2.760  1.00 96.62           O
ATOM   3561  N   TRP B 136      -5.609 -30.750   3.664  1.00 96.75           N
ATOM   3562  CA  TRP B 136      -4.977 -30.203   4.859  1.00 96.75           C
ATOM   3563  C   TRP B 136      -4.414 -31.328   5.734  1.00 96.75           C
ATOM   3564  CB  TRP B 136      -5.973 -29.359   5.664  1.00 96.75           C
ATOM   3565  O   TRP B 136      -3.529 -31.094   6.562  1.00 96.75           O
ATOM   3566  CG  TRP B 136      -6.430 -28.125   4.957  1.00 96.75           C
ATOM   3567  CD1 TRP B 136      -5.859 -27.547   3.857  1.00 96.75           C
ATOM   3568  CD2 TRP B 136      -7.555 -27.312   5.305  1.00 96.75           C
ATOM   3569  CE2 TRP B 136      -7.605 -26.250   4.371  1.00 96.75           C
ATOM   3570  CE3 TRP B 136      -8.523 -27.375   6.312  1.00 96.75           C
ATOM   3571  NE1 TRP B 136      -6.562 -26.422   3.500  1.00 96.75           N
ATOM   3572  CH2 TRP B 136      -9.523 -25.344   5.414  1.00 96.75           C
ATOM   3573  CZ2 TRP B 136      -8.594 -25.266   4.418  1.00 96.75           C
ATOM   3574  CZ3 TRP B 136      -9.500 -26.391   6.359  1.00 96.75           C
ATOM   3575  N   VAL B 137      -4.906 -32.500   5.668  1.00 96.44           N
ATOM   3576  CA  VAL B 137      -4.352 -33.656   6.363  1.00 96.44           C
ATOM   3577  C   VAL B 137      -2.928 -33.906   5.879  1.00 96.44           C
ATOM   3578  CB  VAL B 137      -5.223 -34.906   6.160  1.00 96.44           C
ATOM   3579  O   VAL B 137      -2.014 -34.094   6.684  1.00 96.44           O
ATOM   3580  CG1 VAL B 137      -4.523 -36.156   6.719  1.00 96.44           C
ATOM   3581  CG2 VAL B 137      -6.590 -34.719   6.812  1.00 96.44           C
ATOM   3582  N   PHE B 138      -2.754 -33.875   4.562  1.00 95.88           N
ATOM   3583  CA  PHE B 138      -1.440 -34.125   3.982  1.00 95.88           C
ATOM   3584  C   PHE B 138      -0.491 -32.969   4.262  1.00 95.88           C
ATOM   3585  CB  PHE B 138      -1.556 -34.344   2.471  1.00 95.88           C
ATOM   3586  O   PHE B 138       0.701 -33.156   4.492  1.00 95.88           O
ATOM   3587  CG  PHE B 138      -2.178 -35.656   2.104  1.00 95.88           C
ATOM   3588  CD1 PHE B 138      -1.629 -36.875   2.559  1.00 95.88           C
ATOM   3589  CD2 PHE B 138      -3.311 -35.719   1.304  1.00 95.88           C
ATOM   3590  CE1 PHE B 138      -2.203 -38.094   2.221  1.00 95.88           C
ATOM   3591  CE2 PHE B 138      -3.891 -36.938   0.961  1.00 95.88           C
ATOM   3592  CZ  PHE B 138      -3.334 -38.125   1.420  1.00 95.88           C
ATOM   3593  N   ASP B 139      -0.982 -31.781   4.168  1.00 94.88           N
ATOM   3594  CA  ASP B 139      -0.160 -30.609   4.484  1.00 94.88           C
ATOM   3595  C   ASP B 139       0.371 -30.688   5.914  1.00 94.88           C
ATOM   3596  CB  ASP B 139      -0.958 -29.328   4.289  1.00 94.88           C
ATOM   3597  O   ASP B 139       1.529 -30.359   6.172  1.00 94.88           O
ATOM   3598  CG  ASP B 139      -1.042 -28.891   2.836  1.00 94.88           C
ATOM   3599  OD1 ASP B 139      -0.329 -29.469   1.987  1.00 94.88           O
ATOM   3600  OD2 ASP B 139      -1.826 -27.969   2.539  1.00 94.88           O
ATOM   3601  N   ASP B 140      -0.478 -31.125   6.852  1.00 94.56           N
ATOM   3602  CA  ASP B 140      -0.080 -31.281   8.242  1.00 94.56           C
ATOM   3603  C   ASP B 140       0.879 -32.438   8.414  1.00 94.56           C
ATOM   3604  CB  ASP B 140      -1.309 -31.469   9.133  1.00 94.56           C
ATOM   3605  O   ASP B 140       1.875 -32.344   9.133  1.00 94.56           O
ATOM   3606  CG  ASP B 140      -2.072 -30.172   9.375  1.00 94.56           C
ATOM   3607  OD1 ASP B 140      -1.509 -29.078   9.156  1.00 94.56           O
ATOM   3608  OD2 ASP B 140      -3.248 -30.250   9.797  1.00 94.56           O
ATOM   3609  N   LYS B 141       0.566 -33.500   7.777  1.00 92.94           N
ATOM   3610  CA  LYS B 141       1.382 -34.719   7.863  1.00 92.94           C
ATOM   3611  C   LYS B 141       2.812 -34.438   7.410  1.00 92.94           C
ATOM   3612  CB  LYS B 141       0.768 -35.812   7.027  1.00 92.94           C
ATOM   3613  O   LYS B 141       3.768 -34.875   8.047  1.00 92.94           O
ATOM   3614  CG  LYS B 141       1.540 -37.125   7.090  1.00 92.94           C
ATOM   3615  CD  LYS B 141       0.844 -38.219   6.293  1.00 92.94           C
ATOM   3616  CE  LYS B 141       1.631 -39.531   6.328  1.00 92.94           C
ATOM   3617  NZ  LYS B 141       0.917 -40.625   5.609  1.00 92.94           N
ATOM   3618  N   TYR B 142       2.957 -33.719   6.355  1.00 92.06           N
ATOM   3619  CA  TYR B 142       4.281 -33.469   5.789  1.00 92.06           C
ATOM   3620  C   TYR B 142       4.840 -32.125   6.266  1.00 92.06           C
ATOM   3621  CB  TYR B 142       4.223 -33.500   4.262  1.00 92.06           C
ATOM   3622  O   TYR B 142       5.934 -31.734   5.859  1.00 92.06           O
ATOM   3623  CG  TYR B 142       3.820 -34.844   3.693  1.00 92.06           C
ATOM   3624  CD1 TYR B 142       4.566 -36.000   3.957  1.00 92.06           C
ATOM   3625  CD2 TYR B 142       2.689 -34.969   2.891  1.00 92.06           C
ATOM   3626  CE1 TYR B 142       4.199 -37.219   3.434  1.00 92.06           C
ATOM   3627  CE2 TYR B 142       2.312 -36.188   2.363  1.00 92.06           C
ATOM   3628  OH  TYR B 142       2.703 -38.531   2.121  1.00 92.06           O
ATOM   3629  CZ  TYR B 142       3.072 -37.312   2.641  1.00 92.06           C
ATOM   3630  N   LYS B 143       4.027 -31.344   7.055  1.00 91.94           N
ATOM   3631  CA  LYS B 143       4.426 -30.047   7.598  1.00 91.94           C
ATOM   3632  C   LYS B 143       4.895 -29.109   6.492  1.00 91.94           C
ATOM   3633  CB  LYS B 143       5.531 -30.219   8.641  1.00 91.94           C
ATOM   3634  O   LYS B 143       5.938 -28.453   6.621  1.00 91.94           O
ATOM   3635  CG  LYS B 143       5.105 -31.016   9.867  1.00 91.94           C
ATOM   3636  CD  LYS B 143       6.203 -31.047  10.922  1.00 91.94           C
ATOM   3637  CE  LYS B 143       5.777 -31.844  12.148  1.00 91.94           C
ATOM   3638  NZ  LYS B 143       6.848 -31.875  13.195  1.00 91.94           N
ATOM   3639  N   ARG B 144       4.242 -29.156   5.406  1.00 88.00           N
ATOM   3640  CA  ARG B 144       4.508 -28.328   4.230  1.00 88.00           C
ATOM   3641  C   ARG B 144       3.211 -27.781   3.646  1.00 88.00           C
ATOM   3642  CB  ARG B 144       5.258 -29.141   3.168  1.00 88.00           C
ATOM   3643  O   ARG B 144       2.744 -28.250   2.605  1.00 88.00           O
ATOM   3644  CG  ARG B 144       6.672 -29.531   3.574  1.00 88.00           C
ATOM   3645  CD  ARG B 144       7.391 -30.281   2.463  1.00 88.00           C
ATOM   3646  NE  ARG B 144       7.781 -29.391   1.374  1.00 88.00           N
ATOM   3647  NH1 ARG B 144       8.602 -31.062   0.018  1.00 88.00           N
ATOM   3648  NH2 ARG B 144       8.664 -28.891  -0.687  1.00 88.00           N
ATOM   3649  CZ  ARG B 144       8.352 -29.781   0.237  1.00 88.00           C
ATOM   3650  N   PRO B 145       2.750 -26.781   4.230  1.00 85.81           N
ATOM   3651  CA  PRO B 145       1.505 -26.203   3.709  1.00 85.81           C
ATOM   3652  C   PRO B 145       1.611 -25.797   2.242  1.00 85.81           C
ATOM   3653  CB  PRO B 145       1.273 -24.984   4.602  1.00 85.81           C
ATOM   3654  O   PRO B 145       2.553 -25.109   1.857  1.00 85.81           O
ATOM   3655  CG  PRO B 145       2.152 -25.203   5.789  1.00 85.81           C
ATOM   3656  CD  PRO B 145       3.266 -26.141   5.395  1.00 85.81           C
ATOM   3657  N   GLY B 146       0.645 -26.344   1.402  1.00 83.56           N
ATOM   3658  CA  GLY B 146       0.616 -26.031  -0.017  1.00 83.56           C
ATOM   3659  C   GLY B 146       1.333 -27.047  -0.873  1.00 83.56           C
ATOM   3660  O   GLY B 146       1.022 -27.203  -2.057  1.00 83.56           O
ATOM   3661  N   TYR B 147       2.369 -27.719  -0.309  1.00 88.25           N
ATOM   3662  CA  TYR B 147       3.150 -28.703  -1.049  1.00 88.25           C
ATOM   3663  C   TYR B 147       2.717 -30.109  -0.694  1.00 88.25           C
ATOM   3664  CB  TYR B 147       4.645 -28.516  -0.766  1.00 88.25           C
ATOM   3665  O   TYR B 147       2.695 -31.000  -1.555  1.00 88.25           O
ATOM   3666  CG  TYR B 147       5.227 -27.250  -1.345  1.00 88.25           C
ATOM   3667  CD1 TYR B 147       5.590 -27.188  -2.688  1.00 88.25           C
ATOM   3668  CD2 TYR B 147       5.414 -26.125  -0.551  1.00 88.25           C
ATOM   3669  CE1 TYR B 147       6.129 -26.016  -3.225  1.00 88.25           C
ATOM   3670  CE2 TYR B 147       5.953 -24.969  -1.078  1.00 88.25           C
ATOM   3671  OH  TYR B 147       6.840 -23.766  -2.941  1.00 88.25           O
ATOM   3672  CZ  TYR B 147       6.309 -24.922  -2.414  1.00 88.25           C
ATOM   3673  N   GLY B 148       2.396 -30.328   0.497  1.00 93.06           N
ATOM   3674  CA  GLY B 148       2.082 -31.656   0.992  1.00 93.06           C
ATOM   3675  C   GLY B 148       0.939 -32.312   0.243  1.00 93.06           C
ATOM   3676  O   GLY B 148       1.061 -33.469  -0.200  1.00 93.06           O
ATOM   3677  N   ALA B 149      -0.121 -31.594   0.067  1.00 95.12           N
ATOM   3678  CA  ALA B 149      -1.296 -32.125  -0.625  1.00 95.12           C
ATOM   3679  C   ALA B 149      -0.983 -32.438  -2.088  1.00 95.12           C
ATOM   3680  CB  ALA B 149      -2.457 -31.141  -0.525  1.00 95.12           C
ATOM   3681  O   ALA B 149      -1.358 -33.469  -2.604  1.00 95.12           O
ATOM   3682  N   TYR B 150      -0.310 -31.531  -2.711  1.00 95.56           N
ATOM   3683  CA  TYR B 150       0.040 -31.734  -4.113  1.00 95.56           C
ATOM   3684  C   TYR B 150       0.911 -32.969  -4.293  1.00 95.56           C
ATOM   3685  CB  TYR B 150       0.766 -30.500  -4.660  1.00 95.56           C
ATOM   3686  O   TYR B 150       0.661 -33.781  -5.176  1.00 95.56           O
ATOM   3687  CG  TYR B 150       1.138 -30.609  -6.121  1.00 95.56           C
ATOM   3688  CD1 TYR B 150       2.406 -31.047  -6.504  1.00 95.56           C
ATOM   3689  CD2 TYR B 150       0.224 -30.297  -7.117  1.00 95.56           C
ATOM   3690  CE1 TYR B 150       2.754 -31.156  -7.848  1.00 95.56           C
ATOM   3691  CE2 TYR B 150       0.562 -30.391  -8.461  1.00 95.56           C
ATOM   3692  OH  TYR B 150       2.166 -30.922 -10.148  1.00 95.56           O
ATOM   3693  CZ  TYR B 150       1.827 -30.828  -8.820  1.00 95.56           C
ATOM   3694  N   ASP B 151       1.909 -33.094  -3.477  1.00 94.00           N
ATOM   3695  CA  ASP B 151       2.809 -34.250  -3.547  1.00 94.00           C
ATOM   3696  C   ASP B 151       2.061 -35.531  -3.270  1.00 94.00           C
ATOM   3697  CB  ASP B 151       3.965 -34.062  -2.557  1.00 94.00           C
ATOM   3698  O   ASP B 151       2.303 -36.562  -3.928  1.00 94.00           O
ATOM   3699  CG  ASP B 151       4.934 -32.969  -2.951  1.00 94.00           C
ATOM   3700  OD1 ASP B 151       4.914 -32.531  -4.121  1.00 94.00           O
ATOM   3701  OD2 ASP B 151       5.723 -32.531  -2.086  1.00 94.00           O
ATOM   3702  N   ALA B 152       1.201 -35.531  -2.332  1.00 94.94           N
ATOM   3703  CA  ALA B 152       0.389 -36.719  -2.012  1.00 94.94           C
ATOM   3704  C   ALA B 152      -0.522 -37.094  -3.178  1.00 94.94           C
ATOM   3705  CB  ALA B 152      -0.439 -36.438  -0.754  1.00 94.94           C
ATOM   3706  O   ALA B 152      -0.648 -38.250  -3.523  1.00 94.94           O
ATOM   3707  N   PHE B 153      -1.185 -36.094  -3.803  1.00 95.69           N
ATOM   3708  CA  PHE B 153      -2.057 -36.312  -4.945  1.00 95.69           C
ATOM   3709  C   PHE B 153      -1.262 -36.875  -6.129  1.00 95.69           C
ATOM   3710  CB  PHE B 153      -2.791 -35.031  -5.344  1.00 95.69           C
ATOM   3711  O   PHE B 153      -1.725 -37.750  -6.840  1.00 95.69           O
ATOM   3712  CG  PHE B 153      -3.977 -34.719  -4.477  1.00 95.69           C
ATOM   3713  CD1 PHE B 153      -4.172 -35.375  -3.271  1.00 95.69           C
ATOM   3714  CD2 PHE B 153      -4.898 -33.750  -4.863  1.00 95.69           C
ATOM   3715  CE1 PHE B 153      -5.270 -35.094  -2.465  1.00 95.69           C
ATOM   3716  CE2 PHE B 153      -5.996 -33.469  -4.062  1.00 95.69           C
ATOM   3717  CZ  PHE B 153      -6.180 -34.125  -2.865  1.00 95.69           C
ATOM   3718  N   LYS B 154      -0.117 -36.312  -6.297  1.00 92.38           N
ATOM   3719  CA  LYS B 154       0.757 -36.812  -7.355  1.00 92.38           C
ATOM   3720  C   LYS B 154       1.140 -38.281  -7.117  1.00 92.38           C
ATOM   3721  CB  LYS B 154       2.016 -35.938  -7.461  1.00 92.38           C
ATOM   3722  O   LYS B 154       1.149 -39.062  -8.047  1.00 92.38           O
ATOM   3723  CG  LYS B 154       2.840 -36.219  -8.711  1.00 92.38           C
ATOM   3724  CD  LYS B 154       4.016 -35.250  -8.820  1.00 92.38           C
ATOM   3725  CE  LYS B 154       4.840 -35.500 -10.070  1.00 92.38           C
ATOM   3726  NZ  LYS B 154       5.973 -34.531 -10.195  1.00 92.38           N
ATOM   3727  N   HIS B 155       1.465 -38.562  -5.883  1.00 92.31           N
ATOM   3728  CA  HIS B 155       1.820 -39.938  -5.508  1.00 92.31           C
ATOM   3729  C   HIS B 155       0.626 -40.875  -5.641  1.00 92.31           C
ATOM   3730  CB  HIS B 155       2.357 -39.969  -4.074  1.00 92.31           C
ATOM   3731  O   HIS B 155       0.793 -42.062  -5.941  1.00 92.31           O
ATOM   3732  CG  HIS B 155       2.967 -41.281  -3.695  1.00 92.31           C
ATOM   3733  CD2 HIS B 155       2.578 -42.219  -2.795  1.00 92.31           C
ATOM   3734  ND1 HIS B 155       4.125 -41.750  -4.270  1.00 92.31           N
ATOM   3735  CE1 HIS B 155       4.422 -42.938  -3.740  1.00 92.31           C
ATOM   3736  NE2 HIS B 155       3.500 -43.219  -2.840  1.00 92.31           N
ATOM   3737  N   ALA B 156      -0.531 -40.375  -5.426  1.00 94.06           N
ATOM   3738  CA  ALA B 156      -1.761 -41.156  -5.484  1.00 94.06           C
ATOM   3739  C   ALA B 156      -1.999 -41.688  -6.895  1.00 94.06           C
ATOM   3740  CB  ALA B 156      -2.951 -40.312  -5.031  1.00 94.06           C
ATOM   3741  O   ALA B 156      -2.717 -42.688  -7.074  1.00 94.06           O
ATOM   3742  N   VAL B 157      -1.436 -41.094  -7.887  1.00 91.88           N
ATOM   3743  CA  VAL B 157      -1.558 -41.531  -9.266  1.00 91.88           C
ATOM   3744  C   VAL B 157      -0.908 -42.906  -9.414  1.00 91.88           C
ATOM   3745  CB  VAL B 157      -0.920 -40.531 -10.258  1.00 91.88           C
ATOM   3746  O   VAL B 157      -1.441 -43.781 -10.102  1.00 91.88           O
ATOM   3747  CG1 VAL B 157      -0.959 -41.094 -11.680  1.00 91.88           C
ATOM   3748  CG2 VAL B 157      -1.632 -39.188 -10.188  1.00 91.88           C
ATOM   3749  N   SER B 158       0.214 -43.125  -8.711  1.00 90.50           N
ATOM   3750  CA  SER B 158       0.947 -44.406  -8.758  1.00 90.50           C
ATOM   3751  C   SER B 158       0.471 -45.344  -7.664  1.00 90.50           C
ATOM   3752  CB  SER B 158       2.449 -44.156  -8.609  1.00 90.50           C
ATOM   3753  O   SER B 158       0.381 -46.562  -7.887  1.00 90.50           O
ATOM   3754  OG  SER B 158       2.711 -43.281  -7.523  1.00 90.50           O
ATOM   3755  N   ASP B 159       0.136 -44.750  -6.484  1.00 91.75           N
ATOM   3756  CA  ASP B 159      -0.282 -45.562  -5.344  1.00 91.75           C
ATOM   3757  C   ASP B 159      -1.491 -44.938  -4.645  1.00 91.75           C
ATOM   3758  CB  ASP B 159       0.871 -45.719  -4.352  1.00 91.75           C
ATOM   3759  O   ASP B 159      -1.343 -44.219  -3.652  1.00 91.75           O
ATOM   3760  CG  ASP B 159       0.533 -46.656  -3.201  1.00 91.75           C
ATOM   3761  OD1 ASP B 159      -0.569 -47.250  -3.197  1.00 91.75           O
ATOM   3762  OD2 ASP B 159       1.375 -46.812  -2.287  1.00 91.75           O
ATOM   3763  N   PRO B 160      -2.643 -45.375  -5.062  1.00 92.12           N
ATOM   3764  CA  PRO B 160      -3.883 -44.812  -4.527  1.00 92.12           C
ATOM   3765  C   PRO B 160      -4.098 -45.156  -3.055  1.00 92.12           C
ATOM   3766  CB  PRO B 160      -4.965 -45.438  -5.398  1.00 92.12           C
ATOM   3767  O   PRO B 160      -4.965 -44.562  -2.402  1.00 92.12           O
ATOM   3768  CG  PRO B 160      -4.246 -45.906  -6.625  1.00 92.12           C
ATOM   3769  CD  PRO B 160      -2.820 -46.219  -6.258  1.00 92.12           C
ATOM   3770  N   SER B 161      -3.383 -46.062  -2.516  1.00 93.00           N
ATOM   3771  CA  SER B 161      -3.555 -46.469  -1.131  1.00 93.00           C
ATOM   3772  C   SER B 161      -3.252 -45.344  -0.159  1.00 93.00           C
ATOM   3773  CB  SER B 161      -2.654 -47.688  -0.824  1.00 93.00           C
ATOM   3774  O   SER B 161      -3.646 -45.406   1.008  1.00 93.00           O
ATOM   3775  OG  SER B 161      -1.287 -47.312  -0.886  1.00 93.00           O
ATOM   3776  N   ILE B 162      -2.564 -44.344  -0.687  1.00 93.19           N
ATOM   3777  CA  ILE B 162      -2.213 -43.219   0.159  1.00 93.19           C
ATOM   3778  C   ILE B 162      -3.482 -42.500   0.616  1.00 93.19           C
ATOM   3779  CB  ILE B 162      -1.279 -42.219  -0.579  1.00 93.19           C
ATOM   3780  O   ILE B 162      -3.480 -41.812   1.638  1.00 93.19           O
ATOM   3781  CG1 ILE B 162      -0.621 -41.281   0.419  1.00 93.19           C
ATOM   3782  CG2 ILE B 162      -2.049 -41.469  -1.654  1.00 93.19           C
ATOM   3783  CD1 ILE B 162       0.541 -40.469  -0.161  1.00 93.19           C
ATOM   3784  N   LEU B 163      -4.520 -42.656  -0.114  1.00 94.31           N
ATOM   3785  CA  LEU B 163      -5.781 -42.000   0.199  1.00 94.31           C
ATOM   3786  C   LEU B 163      -6.574 -42.812   1.226  1.00 94.31           C
ATOM   3787  CB  LEU B 163      -6.617 -41.812  -1.070  1.00 94.31           C
ATOM   3788  O   LEU B 163      -7.613 -42.344   1.708  1.00 94.31           O
ATOM   3789  CG  LEU B 163      -5.973 -41.000  -2.188  1.00 94.31           C
ATOM   3790  CD1 LEU B 163      -6.898 -40.938  -3.396  1.00 94.31           C
ATOM   3791  CD2 LEU B 163      -5.633 -39.594  -1.689  1.00 94.31           C
ATOM   3792  N   ASP B 164      -6.090 -43.969   1.607  1.00 92.12           N
ATOM   3793  CA  ASP B 164      -6.820 -44.875   2.500  1.00 92.12           C
ATOM   3794  C   ASP B 164      -6.883 -44.281   3.916  1.00 92.12           C
ATOM   3795  CB  ASP B 164      -6.172 -46.250   2.520  1.00 92.12           C
ATOM   3796  O   ASP B 164      -7.793 -44.625   4.684  1.00 92.12           O
ATOM   3797  CG  ASP B 164      -6.340 -47.000   1.209  1.00 92.12           C
ATOM   3798  OD1 ASP B 164      -7.148 -46.562   0.359  1.00 92.12           O
ATOM   3799  OD2 ASP B 164      -5.660 -48.031   1.027  1.00 92.12           O
ATOM   3800  N   SER B 165      -6.004 -43.562   4.242  1.00 89.31           N
ATOM   3801  CA  SER B 165      -5.934 -43.000   5.582  1.00 89.31           C
ATOM   3802  C   SER B 165      -6.898 -41.812   5.734  1.00 89.31           C
ATOM   3803  CB  SER B 165      -4.508 -42.531   5.895  1.00 89.31           C
ATOM   3804  O   SER B 165      -7.070 -41.281   6.836  1.00 89.31           O
ATOM   3805  OG  SER B 165      -4.109 -41.500   5.020  1.00 89.31           O
ATOM   3806  N   LEU B 166      -7.473 -41.406   4.707  1.00 94.56           N
ATOM   3807  CA  LEU B 166      -8.352 -40.250   4.734  1.00 94.56           C
ATOM   3808  C   LEU B 166      -9.766 -40.656   5.156  1.00 94.56           C
ATOM   3809  CB  LEU B 166      -8.391 -39.562   3.361  1.00 94.56           C
ATOM   3810  O   LEU B 166     -10.180 -41.781   4.949  1.00 94.56           O
ATOM   3811  CG  LEU B 166      -7.059 -39.031   2.836  1.00 94.56           C
ATOM   3812  CD1 LEU B 166      -7.219 -38.500   1.410  1.00 94.56           C
ATOM   3813  CD2 LEU B 166      -6.527 -37.938   3.750  1.00 94.56           C
ATOM   3814  N   ASP B 167     -10.484 -39.781   5.754  1.00 94.38           N
ATOM   3815  CA  ASP B 167     -11.875 -39.969   6.156  1.00 94.38           C
ATOM   3816  C   ASP B 167     -12.828 -39.594   5.023  1.00 94.38           C
ATOM   3817  CB  ASP B 167     -12.195 -39.125   7.398  1.00 94.38           C
ATOM   3818  O   ASP B 167     -13.461 -38.531   5.051  1.00 94.38           O
ATOM   3819  CG  ASP B 167     -13.570 -39.406   7.969  1.00 94.38           C
ATOM   3820  OD1 ASP B 167     -14.133 -40.500   7.695  1.00 94.38           O
ATOM   3821  OD2 ASP B 167     -14.102 -38.531   8.703  1.00 94.38           O
ATOM   3822  N   LEU B 168     -12.969 -40.438   4.074  1.00 95.25           N
ATOM   3823  CA  LEU B 168     -13.812 -40.250   2.898  1.00 95.25           C
ATOM   3824  C   LEU B 168     -14.789 -41.406   2.727  1.00 95.25           C
ATOM   3825  CB  LEU B 168     -12.945 -40.094   1.641  1.00 95.25           C
ATOM   3826  O   LEU B 168     -14.461 -42.562   3.033  1.00 95.25           O
ATOM   3827  CG  LEU B 168     -11.992 -38.906   1.611  1.00 95.25           C
ATOM   3828  CD1 LEU B 168     -11.000 -39.062   0.461  1.00 95.25           C
ATOM   3829  CD2 LEU B 168     -12.766 -37.594   1.494  1.00 95.25           C
ATOM   3830  N   ASN B 169     -15.922 -41.125   2.354  1.00 93.69           N
ATOM   3831  CA  ASN B 169     -16.828 -42.188   1.956  1.00 93.69           C
ATOM   3832  C   ASN B 169     -16.469 -42.750   0.594  1.00 93.69           C
ATOM   3833  CB  ASN B 169     -18.281 -41.656   1.940  1.00 93.69           C
ATOM   3834  O   ASN B 169     -15.539 -42.250  -0.064  1.00 93.69           O
ATOM   3835  CG  ASN B 169     -18.484 -40.531   0.968  1.00 93.69           C
ATOM   3836  ND2 ASN B 169     -19.281 -39.531   1.364  1.00 93.69           N
ATOM   3837  OD1 ASN B 169     -17.922 -40.500  -0.129  1.00 93.69           O
ATOM   3838  N   GLU B 170     -17.109 -43.812   0.205  1.00 92.69           N
ATOM   3839  CA  GLU B 170     -16.750 -44.531  -1.011  1.00 92.69           C
ATOM   3840  C   GLU B 170     -16.922 -43.656  -2.248  1.00 92.69           C
ATOM   3841  CB  GLU B 170     -17.609 -45.812  -1.143  1.00 92.69           C
ATOM   3842  O   GLU B 170     -16.078 -43.656  -3.135  1.00 92.69           O
ATOM   3843  CG  GLU B 170     -17.031 -47.000  -0.399  1.00 92.69           C
ATOM   3844  CD  GLU B 170     -17.906 -48.250  -0.510  1.00 92.69           C
ATOM   3845  OE1 GLU B 170     -17.547 -49.281   0.072  1.00 92.69           O
ATOM   3846  OE2 GLU B 170     -18.953 -48.156  -1.185  1.00 92.69           O
ATOM   3847  N   ASP B 171     -18.016 -42.938  -2.342  1.00 94.69           N
ATOM   3848  CA  ASP B 171     -18.281 -42.062  -3.479  1.00 94.69           C
ATOM   3849  C   ASP B 171     -17.234 -40.938  -3.568  1.00 94.69           C
ATOM   3850  CB  ASP B 171     -19.688 -41.438  -3.377  1.00 94.69           C
ATOM   3851  O   ASP B 171     -16.719 -40.656  -4.652  1.00 94.69           O
ATOM   3852  CG  ASP B 171     -20.781 -42.469  -3.588  1.00 94.69           C
ATOM   3853  OD1 ASP B 171     -20.516 -43.562  -4.152  1.00 94.69           O
ATOM   3854  OD2 ASP B 171     -21.938 -42.188  -3.189  1.00 94.69           O
ATOM   3855  N   GLU B 172     -16.922 -40.312  -2.457  1.00 95.81           N
ATOM   3856  CA  GLU B 172     -15.914 -39.250  -2.404  1.00 95.81           C
ATOM   3857  C   GLU B 172     -14.547 -39.750  -2.854  1.00 95.81           C
ATOM   3858  CB  GLU B 172     -15.820 -38.656  -0.990  1.00 95.81           C
ATOM   3859  O   GLU B 172     -13.836 -39.062  -3.598  1.00 95.81           O
ATOM   3860  CG  GLU B 172     -17.000 -37.781  -0.604  1.00 95.81           C
ATOM   3861  CD  GLU B 172     -16.984 -37.375   0.858  1.00 95.81           C
ATOM   3862  OE1 GLU B 172     -17.641 -36.375   1.211  1.00 95.81           O
ATOM   3863  OE2 GLU B 172     -16.312 -38.062   1.659  1.00 95.81           O
ATOM   3864  N   ARG B 173     -14.203 -40.875  -2.395  1.00 95.69           N
ATOM   3865  CA  ARG B 173     -12.906 -41.469  -2.717  1.00 95.69           C
ATOM   3866  C   ARG B 173     -12.789 -41.750  -4.211  1.00 95.69           C
ATOM   3867  CB  ARG B 173     -12.680 -42.750  -1.920  1.00 95.69           C
ATOM   3868  O   ARG B 173     -11.766 -41.438  -4.828  1.00 95.69           O
ATOM   3869  CG  ARG B 173     -11.289 -43.344  -2.084  1.00 95.69           C
ATOM   3870  CD  ARG B 173     -11.133 -44.625  -1.278  1.00 95.69           C
ATOM   3871  NE  ARG B 173      -9.781 -45.188  -1.393  1.00 95.69           N
ATOM   3872  NH1 ARG B 173     -10.320 -46.750  -2.998  1.00 95.69           N
ATOM   3873  NH2 ARG B 173      -8.164 -46.594  -2.230  1.00 95.69           N
ATOM   3874  CZ  ARG B 173      -9.422 -46.156  -2.207  1.00 95.69           C
ATOM   3875  N   GLU B 174     -13.789 -42.375  -4.715  1.00 95.12           N
ATOM   3876  CA  GLU B 174     -13.789 -42.719  -6.129  1.00 95.12           C
ATOM   3877  C   GLU B 174     -13.695 -41.469  -7.008  1.00 95.12           C
ATOM   3878  CB  GLU B 174     -15.055 -43.500  -6.484  1.00 95.12           C
ATOM   3879  O   GLU B 174     -12.875 -41.406  -7.930  1.00 95.12           O
ATOM   3880  CG  GLU B 174     -15.039 -44.094  -7.895  1.00 95.12           C
ATOM   3881  CD  GLU B 174     -16.281 -44.906  -8.211  1.00 95.12           C
ATOM   3882  OE1 GLU B 174     -16.406 -45.375  -9.367  1.00 95.12           O
ATOM   3883  OE2 GLU B 174     -17.109 -45.094  -7.297  1.00 95.12           O
ATOM   3884  N   VAL B 175     -14.516 -40.469  -6.730  1.00 96.00           N
ATOM   3885  CA  VAL B 175     -14.516 -39.250  -7.512  1.00 96.00           C
ATOM   3886  C   VAL B 175     -13.172 -38.531  -7.367  1.00 96.00           C
ATOM   3887  CB  VAL B 175     -15.664 -38.312  -7.086  1.00 96.00           C
ATOM   3888  O   VAL B 175     -12.648 -37.969  -8.328  1.00 96.00           O
ATOM   3889  CG1 VAL B 175     -15.617 -37.000  -7.887  1.00 96.00           C
ATOM   3890  CG2 VAL B 175     -17.016 -39.000  -7.254  1.00 96.00           C
ATOM   3891  N   LEU B 176     -12.586 -38.531  -6.199  1.00 97.31           N
ATOM   3892  CA  LEU B 176     -11.312 -37.875  -5.926  1.00 97.31           C
ATOM   3893  C   LEU B 176     -10.188 -38.531  -6.738  1.00 97.31           C
ATOM   3894  CB  LEU B 176     -10.977 -37.938  -4.434  1.00 97.31           C
ATOM   3895  O   LEU B 176      -9.438 -37.812  -7.426  1.00 97.31           O
ATOM   3896  CG  LEU B 176      -9.641 -37.344  -4.008  1.00 97.31           C
ATOM   3897  CD1 LEU B 176      -9.562 -35.875  -4.406  1.00 97.31           C
ATOM   3898  CD2 LEU B 176      -9.438 -37.500  -2.504  1.00 97.31           C
ATOM   3899  N   ILE B 177     -10.102 -39.844  -6.719  1.00 95.56           N
ATOM   3900  CA  ILE B 177      -9.031 -40.531  -7.422  1.00 95.56           C
ATOM   3901  C   ILE B 177      -9.172 -40.312  -8.922  1.00 95.56           C
ATOM   3902  CB  ILE B 177      -9.055 -42.062  -7.098  1.00 95.56           C
ATOM   3903  O   ILE B 177      -8.172 -40.156  -9.625  1.00 95.56           O
ATOM   3904  CG1 ILE B 177      -7.762 -42.719  -7.578  1.00 95.56           C
ATOM   3905  CG2 ILE B 177     -10.281 -42.719  -7.723  1.00 95.56           C
ATOM   3906  CD1 ILE B 177      -6.500 -42.156  -6.922  1.00 95.56           C
ATOM   3907  N   ASN B 178     -10.344 -40.406  -9.414  1.00 94.56           N
ATOM   3908  CA  ASN B 178     -10.586 -40.156 -10.828  1.00 94.56           C
ATOM   3909  C   ASN B 178     -10.125 -38.750 -11.250  1.00 94.56           C
ATOM   3910  CB  ASN B 178     -12.070 -40.344 -11.164  1.00 94.56           C
ATOM   3911  O   ASN B 178      -9.531 -38.594 -12.312  1.00 94.56           O
ATOM   3912  CG  ASN B 178     -12.492 -41.812 -11.141  1.00 94.56           C
ATOM   3913  ND2 ASN B 178     -13.789 -42.031 -10.992  1.00 94.56           N
ATOM   3914  OD1 ASN B 178     -11.656 -42.688 -11.258  1.00 94.56           O
ATOM   3915  N   ASN B 179     -10.414 -37.812 -10.422  1.00 93.94           N
ATOM   3916  CA  ASN B 179     -10.016 -36.438 -10.727  1.00 93.94           C
ATOM   3917  C   ASN B 179      -8.508 -36.250 -10.602  1.00 93.94           C
ATOM   3918  CB  ASN B 179     -10.750 -35.438  -9.820  1.00 93.94           C
ATOM   3919  O   ASN B 179      -7.902 -35.500 -11.375  1.00 93.94           O
ATOM   3920  CG  ASN B 179     -12.109 -35.031 -10.359  1.00 93.94           C
ATOM   3921  ND2 ASN B 179     -13.156 -35.688  -9.836  1.00 93.94           N
ATOM   3922  OD1 ASN B 179     -12.219 -34.188 -11.234  1.00 93.94           O
ATOM   3923  N   ILE B 180      -7.906 -36.844  -9.656  1.00 95.00           N
ATOM   3924  CA  ILE B 180      -6.457 -36.812  -9.500  1.00 95.00           C
ATOM   3925  C   ILE B 180      -5.793 -37.406 -10.750  1.00 95.00           C
ATOM   3926  CB  ILE B 180      -6.008 -37.594  -8.242  1.00 95.00           C
ATOM   3927  O   ILE B 180      -4.887 -36.781 -11.320  1.00 95.00           O
ATOM   3928  CG1 ILE B 180      -6.363 -36.781  -6.977  1.00 95.00           C
ATOM   3929  CG2 ILE B 180      -4.508 -37.875  -8.297  1.00 95.00           C
ATOM   3930  CD1 ILE B 180      -6.121 -37.562  -5.680  1.00 95.00           C
ATOM   3931  N   ASN B 181      -6.238 -38.531 -11.141  1.00 92.25           N
ATOM   3932  CA  ASN B 181      -5.684 -39.188 -12.320  1.00 92.25           C
ATOM   3933  C   ASN B 181      -5.863 -38.344 -13.578  1.00 92.25           C
ATOM   3934  CB  ASN B 181      -6.320 -40.562 -12.508  1.00 92.25           C
ATOM   3935  O   ASN B 181      -4.949 -38.219 -14.398  1.00 92.25           O
ATOM   3936  CG  ASN B 181      -5.836 -41.562 -11.492  1.00 92.25           C
ATOM   3937  ND2 ASN B 181      -6.691 -42.531 -11.164  1.00 92.25           N
ATOM   3938  OD1 ASN B 181      -4.707 -41.500 -11.008  1.00 92.25           O
ATOM   3939  N   ARG B 182      -7.035 -37.812 -13.641  1.00 89.06           N
ATOM   3940  CA  ARG B 182      -7.340 -37.000 -14.812  1.00 89.06           C
ATOM   3941  C   ARG B 182      -6.426 -35.781 -14.875  1.00 89.06           C
ATOM   3942  CB  ARG B 182      -8.805 -36.562 -14.797  1.00 89.06           C
ATOM   3943  O   ARG B 182      -5.941 -35.406 -15.945  1.00 89.06           O
ATOM   3944  CG  ARG B 182      -9.242 -35.812 -16.047  1.00 89.06           C
ATOM   3945  CD  ARG B 182     -10.727 -35.500 -16.016  1.00 89.06           C
ATOM   3946  NE  ARG B 182     -11.031 -34.469 -15.016  1.00 89.06           N
ATOM   3947  NH1 ARG B 182     -13.328 -34.719 -15.188  1.00 89.06           N
ATOM   3948  NH2 ARG B 182     -12.430 -33.188 -13.711  1.00 89.06           N
ATOM   3949  CZ  ARG B 182     -12.266 -34.125 -14.641  1.00 89.06           C
ATOM   3950  N   ARG B 183      -6.152 -35.156 -13.719  1.00 88.56           N
ATOM   3951  CA  ARG B 183      -5.461 -33.875 -13.688  1.00 88.56           C
ATOM   3952  C   ARG B 183      -3.953 -34.062 -13.555  1.00 88.56           C
ATOM   3953  CB  ARG B 183      -5.977 -33.000 -12.531  1.00 88.56           C
ATOM   3954  O   ARG B 183      -3.176 -33.250 -14.062  1.00 88.56           O
ATOM   3955  CG  ARG B 183      -5.660 -31.531 -12.672  1.00 88.56           C
ATOM   3956  CD  ARG B 183      -6.496 -30.875 -13.758  1.00 88.56           C
ATOM   3957  NE  ARG B 183      -6.227 -29.438 -13.859  1.00 88.56           N
ATOM   3958  NH1 ARG B 183      -7.898 -29.031 -15.398  1.00 88.56           N
ATOM   3959  NH2 ARG B 183      -6.570 -27.312 -14.656  1.00 88.56           N
ATOM   3960  CZ  ARG B 183      -6.898 -28.594 -14.641  1.00 88.56           C
ATOM   3961  N   LEU B 184      -3.475 -35.031 -12.891  1.00 89.81           N
ATOM   3962  CA  LEU B 184      -2.061 -35.094 -12.539  1.00 89.81           C
ATOM   3963  C   LEU B 184      -1.359 -36.188 -13.352  1.00 89.81           C
ATOM   3964  CB  LEU B 184      -1.899 -35.375 -11.039  1.00 89.81           C
ATOM   3965  O   LEU B 184      -0.137 -36.344 -13.273  1.00 89.81           O
ATOM   3966  CG  LEU B 184      -2.342 -34.281 -10.094  1.00 89.81           C
ATOM   3967  CD1 LEU B 184      -2.184 -34.719  -8.641  1.00 89.81           C
ATOM   3968  CD2 LEU B 184      -1.549 -33.000 -10.352  1.00 89.81           C
ATOM   3969  N   THR B 185      -2.053 -36.938 -14.047  1.00 84.44           N
ATOM   3970  CA  THR B 185      -1.406 -37.844 -14.977  1.00 84.44           C
ATOM   3971  C   THR B 185      -0.802 -37.062 -16.156  1.00 84.44           C
ATOM   3972  CB  THR B 185      -2.396 -38.906 -15.500  1.00 84.44           C
ATOM   3973  O   THR B 185      -1.486 -36.281 -16.797  1.00 84.44           O
ATOM   3974  CG2 THR B 185      -1.687 -39.938 -16.359  1.00 84.44           C
ATOM   3975  OG1 THR B 185      -3.025 -39.531 -14.391  1.00 84.44           O
ATOM   3976  N   PRO B 186       0.552 -37.000 -16.141  1.00 72.62           N
ATOM   3977  CA  PRO B 186       1.206 -36.312 -17.250  1.00 72.62           C
ATOM   3978  C   PRO B 186       0.547 -36.562 -18.594  1.00 72.62           C
ATOM   3979  CB  PRO B 186       2.637 -36.844 -17.219  1.00 72.62           C
ATOM   3980  O   PRO B 186       0.230 -37.719 -18.922  1.00 72.62           O
ATOM   3981  CG  PRO B 186       2.730 -37.594 -15.938  1.00 72.62           C
ATOM   3982  CD  PRO B 186       1.341 -37.844 -15.414  1.00 72.62           C
ATOM   3983  N   GLN B 187      -0.062 -35.500 -19.094  1.00 70.50           N
ATOM   3984  CA  GLN B 187      -0.674 -35.625 -20.406  1.00 70.50           C
ATOM   3985  C   GLN B 187       0.332 -35.344 -21.516  1.00 70.50           C
ATOM   3986  CB  GLN B 187      -1.887 -34.719 -20.547  1.00 70.50           C
ATOM   3987  O   GLN B 187       1.112 -34.406 -21.422  1.00 70.50           O
ATOM   3988  CG  GLN B 187      -3.016 -35.031 -19.578  1.00 70.50           C
ATOM   3989  CD  GLN B 187      -4.363 -34.531 -20.047  1.00 70.50           C
ATOM   3990  NE2 GLN B 187      -5.430 -34.969 -19.375  1.00 70.50           N
ATOM   3991  OE1 GLN B 187      -4.449 -33.781 -21.031  1.00 70.50           O
ATOM   3992  N   ALA B 188       0.490 -36.219 -22.312  1.00 72.19           N
ATOM   3993  CA  ALA B 188       1.340 -36.031 -23.484  1.00 72.19           C
ATOM   3994  C   ALA B 188       0.896 -34.812 -24.281  1.00 72.19           C
ATOM   3995  CB  ALA B 188       1.326 -37.281 -24.375  1.00 72.19           C
ATOM   3996  O   ALA B 188      -0.302 -34.562 -24.438  1.00 72.19           O
ATOM   3997  N   VAL B 189       1.791 -33.906 -24.375  1.00 78.44           N
ATOM   3998  CA  VAL B 189       1.520 -32.719 -25.172  1.00 78.44           C
ATOM   3999  C   VAL B 189       1.866 -32.969 -26.641  1.00 78.44           C
ATOM   4000  CB  VAL B 189       2.307 -31.500 -24.641  1.00 78.44           C
ATOM   4001  O   VAL B 189       2.846 -33.656 -26.938  1.00 78.44           O
ATOM   4002  CG1 VAL B 189       1.792 -31.078 -23.266  1.00 78.44           C
ATOM   4003  CG2 VAL B 189       3.801 -31.812 -24.578  1.00 78.44           C
ATOM   4004  N   LYS B 190       1.027 -32.500 -27.438  1.00 85.69           N
ATOM   4005  CA  LYS B 190       1.269 -32.562 -28.875  1.00 85.69           C
ATOM   4006  C   LYS B 190       1.942 -31.297 -29.375  1.00 85.69           C
ATOM   4007  CB  LYS B 190      -0.041 -32.812 -29.625  1.00 85.69           C
ATOM   4008  O   LYS B 190       1.460 -30.188 -29.125  1.00 85.69           O
ATOM   4009  CG  LYS B 190       0.147 -33.219 -31.078  1.00 85.69           C
ATOM   4010  CD  LYS B 190      -1.188 -33.500 -31.766  1.00 85.69           C
ATOM   4011  CE  LYS B 190      -1.004 -33.875 -33.219  1.00 85.69           C
ATOM   4012  NZ  LYS B 190      -2.314 -34.062 -33.906  1.00 85.69           N
ATOM   4013  N   ILE B 191       3.004 -31.422 -29.906  1.00 89.50           N
ATOM   4014  CA  ILE B 191       3.773 -30.328 -30.484  1.00 89.50           C
ATOM   4015  C   ILE B 191       3.734 -30.406 -32.000  1.00 89.50           C
ATOM   4016  CB  ILE B 191       5.234 -30.344 -29.984  1.00 89.50           C
ATOM   4017  O   ILE B 191       3.947 -31.484 -32.562  1.00 89.50           O
ATOM   4018  CG1 ILE B 191       5.277 -30.312 -28.453  1.00 89.50           C
ATOM   4019  CG2 ILE B 191       6.020 -29.172 -30.578  1.00 89.50           C
ATOM   4020  CD1 ILE B 191       6.660 -30.547 -27.859  1.00 89.50           C
ATOM   4021  N   ARG B 192       3.539 -29.234 -32.625  1.00 90.81           N
ATOM   4022  CA  ARG B 192       3.361 -29.172 -34.062  1.00 90.81           C
ATOM   4023  C   ARG B 192       4.203 -28.062 -34.688  1.00 90.81           C
ATOM   4024  CB  ARG B 192       1.886 -28.969 -34.406  1.00 90.81           C
ATOM   4025  O   ARG B 192       4.398 -27.016 -34.062  1.00 90.81           O
ATOM   4026  CG  ARG B 192       1.631 -28.766 -35.906  1.00 90.81           C
ATOM   4027  CD  ARG B 192       0.157 -28.516 -36.188  1.00 90.81           C
ATOM   4028  NE  ARG B 192      -0.041 -27.938 -37.500  1.00 90.81           N
ATOM   4029  NH1 ARG B 192      -2.348 -27.906 -37.375  1.00 90.81           N
ATOM   4030  NH2 ARG B 192      -1.292 -27.125 -39.250  1.00 90.81           N
ATOM   4031  CZ  ARG B 192      -1.227 -27.656 -38.062  1.00 90.81           C
ATOM   4032  N   ALA B 193       4.656 -28.328 -35.812  1.00 93.44           N
ATOM   4033  CA  ALA B 193       5.355 -27.359 -36.656  1.00 93.44           C
ATOM   4034  C   ALA B 193       4.957 -27.500 -38.125  1.00 93.44           C
ATOM   4035  CB  ALA B 193       6.867 -27.516 -36.500  1.00 93.44           C
ATOM   4036  O   ALA B 193       4.684 -28.609 -38.594  1.00 93.44           O
ATOM   4037  N   ASP B 194       4.867 -26.391 -38.781  1.00 92.06           N
ATOM   4038  CA  ASP B 194       4.562 -26.344 -40.188  1.00 92.06           C
ATOM   4039  C   ASP B 194       5.758 -25.828 -41.000  1.00 92.06           C
ATOM   4040  CB  ASP B 194       3.338 -25.469 -40.469  1.00 92.06           C
ATOM   4041  O   ASP B 194       6.254 -24.734 -40.750  1.00 92.06           O
ATOM   4042  CG  ASP B 194       2.061 -26.047 -39.875  1.00 92.06           C
ATOM   4043  OD1 ASP B 194       2.057 -27.219 -39.469  1.00 92.06           O
ATOM   4044  OD2 ASP B 194       1.050 -25.312 -39.812  1.00 92.06           O
ATOM   4045  N   ILE B 195       6.113 -26.625 -42.000  1.00 94.00           N
ATOM   4046  CA  ILE B 195       7.273 -26.250 -42.812  1.00 94.00           C
ATOM   4047  C   ILE B 195       6.941 -26.391 -44.281  1.00 94.00           C
ATOM   4048  CB  ILE B 195       8.508 -27.125 -42.469  1.00 94.00           C
ATOM   4049  O   ILE B 195       6.004 -27.109 -44.656  1.00 94.00           O
ATOM   4050  CG1 ILE B 195       8.188 -28.609 -42.625  1.00 94.00           C
ATOM   4051  CG2 ILE B 195       8.977 -26.828 -41.031  1.00 94.00           C
ATOM   4052  CD1 ILE B 195       9.391 -29.531 -42.469  1.00 94.00           C
ATOM   4053  N   GLU B 196       7.645 -25.703 -45.125  1.00 94.25           N
ATOM   4054  CA  GLU B 196       7.633 -25.797 -46.562  1.00 94.25           C
ATOM   4055  C   GLU B 196       8.984 -26.266 -47.094  1.00 94.25           C
ATOM   4056  CB  GLU B 196       7.254 -24.453 -47.219  1.00 94.25           C
ATOM   4057  O   GLU B 196      10.008 -25.625 -46.844  1.00 94.25           O
ATOM   4058  CG  GLU B 196       5.777 -24.109 -47.062  1.00 94.25           C
ATOM   4059  CD  GLU B 196       5.418 -22.766 -47.688  1.00 94.25           C
ATOM   4060  OE1 GLU B 196       4.219 -22.422 -47.719  1.00 94.25           O
ATOM   4061  OE2 GLU B 196       6.348 -22.047 -48.125  1.00 94.25           O
ATOM   4062  N   VAL B 197       8.938 -27.328 -47.719  1.00 94.38           N
ATOM   4063  CA  VAL B 197      10.156 -27.906 -48.281  1.00 94.38           C
ATOM   4064  C   VAL B 197       9.969 -28.188 -49.781  1.00 94.38           C
ATOM   4065  CB  VAL B 197      10.555 -29.203 -47.531  1.00 94.38           C
ATOM   4066  O   VAL B 197       9.031 -28.891 -50.156  1.00 94.38           O
ATOM   4067  CG1 VAL B 197      11.930 -29.688 -48.000  1.00 94.38           C
ATOM   4068  CG2 VAL B 197      10.531 -28.984 -46.031  1.00 94.38           C
ATOM   4069  N   ALA B 198      10.859 -27.578 -50.594  1.00 92.94           N
ATOM   4070  CA  ALA B 198      10.805 -27.766 -52.031  1.00 92.94           C
ATOM   4071  C   ALA B 198      12.203 -27.781 -52.656  1.00 92.94           C
ATOM   4072  CB  ALA B 198       9.961 -26.656 -52.688  1.00 92.94           C
ATOM   4073  O   ALA B 198      13.148 -27.266 -52.062  1.00 92.94           O
ATOM   4074  N   CYS B 199      12.312 -28.500 -53.656  1.00 90.62           N
ATOM   4075  CA  CYS B 199      13.523 -28.531 -54.469  1.00 90.62           C
ATOM   4076  C   CYS B 199      13.188 -28.500 -55.969  1.00 90.62           C
ATOM   4077  CB  CYS B 199      14.336 -29.781 -54.156  1.00 90.62           C
ATOM   4078  O   CYS B 199      12.609 -29.453 -56.469  1.00 90.62           O
ATOM   4079  SG  CYS B 199      15.984 -29.797 -54.875  1.00 90.62           S
ATOM   4080  N   TYR B 200      13.562 -27.469 -56.656  1.00 84.56           N
ATOM   4081  CA  TYR B 200      13.242 -27.266 -58.062  1.00 84.56           C
ATOM   4082  C   TYR B 200      14.398 -27.703 -58.938  1.00 84.56           C
ATOM   4083  CB  TYR B 200      12.898 -25.797 -58.312  1.00 84.56           C
ATOM   4084  O   TYR B 200      14.297 -27.656 -60.188  1.00 84.56           O
ATOM   4085  CG  TYR B 200      11.766 -25.281 -57.469  1.00 84.56           C
ATOM   4086  CD1 TYR B 200      10.445 -25.656 -57.719  1.00 84.56           C
ATOM   4087  CD2 TYR B 200      12.016 -24.406 -56.406  1.00 84.56           C
ATOM   4088  CE1 TYR B 200       9.406 -25.172 -56.938  1.00 84.56           C
ATOM   4089  CE2 TYR B 200      10.977 -23.922 -55.625  1.00 84.56           C
ATOM   4090  OH  TYR B 200       8.648 -23.828 -55.125  1.00 84.56           O
ATOM   4091  CZ  TYR B 200       9.680 -24.312 -55.875  1.00 84.56           C
ATOM   4092  N   GLY B 201      15.398 -28.141 -58.438  1.00 82.81           N
ATOM   4093  CA  GLY B 201      16.578 -28.594 -59.188  1.00 82.81           C
ATOM   4094  C   GLY B 201      16.438 -30.000 -59.719  1.00 82.81           C
ATOM   4095  O   GLY B 201      15.344 -30.578 -59.688  1.00 82.81           O
ATOM   4096  N   TYR B 202      17.484 -30.578 -60.219  1.00 83.38           N
ATOM   4097  CA  TYR B 202      17.562 -31.891 -60.844  1.00 83.38           C
ATOM   4098  C   TYR B 202      17.109 -33.000 -59.906  1.00 83.38           C
ATOM   4099  CB  TYR B 202      18.984 -32.156 -61.344  1.00 83.38           C
ATOM   4100  O   TYR B 202      16.391 -33.906 -60.312  1.00 83.38           O
ATOM   4101  CG  TYR B 202      19.078 -33.375 -62.250  1.00 83.38           C
ATOM   4102  CD1 TYR B 202      19.438 -34.625 -61.781  1.00 83.38           C
ATOM   4103  CD2 TYR B 202      18.828 -33.250 -63.625  1.00 83.38           C
ATOM   4104  CE1 TYR B 202      19.531 -35.719 -62.594  1.00 83.38           C
ATOM   4105  CE2 TYR B 202      18.922 -34.344 -64.500  1.00 83.38           C
ATOM   4106  OH  TYR B 202      19.375 -36.656 -64.812  1.00 83.38           O
ATOM   4107  CZ  TYR B 202      19.281 -35.562 -63.969  1.00 83.38           C
ATOM   4108  N   GLU B 203      17.469 -32.844 -58.625  1.00 82.00           N
ATOM   4109  CA  GLU B 203      17.172 -33.875 -57.625  1.00 82.00           C
ATOM   4110  C   GLU B 203      15.688 -33.906 -57.312  1.00 82.00           C
ATOM   4111  CB  GLU B 203      17.984 -33.625 -56.344  1.00 82.00           C
ATOM   4112  O   GLU B 203      15.133 -34.969 -57.031  1.00 82.00           O
ATOM   4113  CG  GLU B 203      19.484 -33.812 -56.500  1.00 82.00           C
ATOM   4114  CD  GLU B 203      20.188 -34.156 -55.219  1.00 82.00           C
ATOM   4115  OE1 GLU B 203      21.375 -34.562 -55.250  1.00 82.00           O
ATOM   4116  OE2 GLU B 203      19.547 -34.031 -54.156  1.00 82.00           O
ATOM   4117  N   GLY B 204      14.961 -32.781 -57.406  1.00 86.19           N
ATOM   4118  CA  GLY B 204      13.516 -32.656 -57.312  1.00 86.19           C
ATOM   4119  C   GLY B 204      12.945 -33.250 -56.031  1.00 86.19           C
ATOM   4120  O   GLY B 204      13.383 -32.875 -54.938  1.00 86.19           O
ATOM   4121  N   ILE B 205      12.055 -34.219 -56.219  1.00 88.75           N
ATOM   4122  CA  ILE B 205      11.250 -34.781 -55.156  1.00 88.75           C
ATOM   4123  C   ILE B 205      12.117 -35.719 -54.312  1.00 88.75           C
ATOM   4124  CB  ILE B 205      10.023 -35.562 -55.688  1.00 88.75           C
ATOM   4125  O   ILE B 205      11.891 -35.875 -53.094  1.00 88.75           O
ATOM   4126  CG1 ILE B 205       8.867 -35.500 -54.688  1.00 88.75           C
ATOM   4127  CG2 ILE B 205      10.391 -37.000 -56.031  1.00 88.75           C
ATOM   4128  CD1 ILE B 205       7.570 -34.938 -55.250  1.00 88.75           C
ATOM   4129  N   ASP B 206      13.117 -36.281 -54.906  1.00 92.38           N
ATOM   4130  CA  ASP B 206      14.008 -37.188 -54.156  1.00 92.38           C
ATOM   4131  C   ASP B 206      14.797 -36.438 -53.094  1.00 92.38           C
ATOM   4132  CB  ASP B 206      14.961 -37.875 -55.125  1.00 92.38           C
ATOM   4133  O   ASP B 206      15.039 -36.969 -52.000  1.00 92.38           O
ATOM   4134  CG  ASP B 206      14.297 -39.000 -55.906  1.00 92.38           C
ATOM   4135  OD1 ASP B 206      13.336 -39.625 -55.406  1.00 92.38           O
ATOM   4136  OD2 ASP B 206      14.742 -39.281 -57.031  1.00 92.38           O
ATOM   4137  N   ALA B 207      15.180 -35.219 -53.438  1.00 93.62           N
ATOM   4138  CA  ALA B 207      15.844 -34.344 -52.469  1.00 93.62           C
ATOM   4139  C   ALA B 207      14.930 -34.062 -51.281  1.00 93.62           C
ATOM   4140  CB  ALA B 207      16.297 -33.062 -53.125  1.00 93.62           C
ATOM   4141  O   ALA B 207      15.375 -34.062 -50.125  1.00 93.62           O
ATOM   4142  N   VAL B 208      13.680 -33.844 -51.500  1.00 94.06           N
ATOM   4143  CA  VAL B 208      12.688 -33.562 -50.469  1.00 94.06           C
ATOM   4144  C   VAL B 208      12.477 -34.781 -49.562  1.00 94.06           C
ATOM   4145  CB  VAL B 208      11.344 -33.094 -51.062  1.00 94.06           C
ATOM   4146  O   VAL B 208      12.461 -34.688 -48.344  1.00 94.06           O
ATOM   4147  CG1 VAL B 208      10.273 -32.969 -50.000  1.00 94.06           C
ATOM   4148  CG2 VAL B 208      11.523 -31.781 -51.844  1.00 94.06           C
ATOM   4149  N   LYS B 209      12.367 -35.938 -50.188  1.00 93.44           N
ATOM   4150  CA  LYS B 209      12.164 -37.188 -49.438  1.00 93.44           C
ATOM   4151  C   LYS B 209      13.352 -37.469 -48.531  1.00 93.44           C
ATOM   4152  CB  LYS B 209      11.945 -38.344 -50.406  1.00 93.44           C
ATOM   4153  O   LYS B 209      13.180 -37.906 -47.375  1.00 93.44           O
ATOM   4154  CG  LYS B 209      10.555 -38.375 -51.031  1.00 93.44           C
ATOM   4155  CD  LYS B 209      10.375 -39.562 -51.938  1.00 93.44           C
ATOM   4156  CE  LYS B 209       9.008 -39.562 -52.625  1.00 93.44           C
ATOM   4157  NZ  LYS B 209       8.852 -40.719 -53.562  1.00 93.44           N
ATOM   4158  N   GLU B 210      14.445 -37.250 -49.062  1.00 93.75           N
ATOM   4159  CA  GLU B 210      15.664 -37.500 -48.281  1.00 93.75           C
ATOM   4160  C   GLU B 210      15.750 -36.531 -47.094  1.00 93.75           C
ATOM   4161  CB  GLU B 210      16.906 -37.344 -49.156  1.00 93.75           C
ATOM   4162  O   GLU B 210      16.125 -36.938 -45.969  1.00 93.75           O
ATOM   4163  CG  GLU B 210      18.094 -38.156 -48.688  1.00 93.75           C
ATOM   4164  CD  GLU B 210      19.328 -38.000 -49.562  1.00 93.75           C
ATOM   4165  OE1 GLU B 210      20.422 -38.469 -49.188  1.00 93.75           O
ATOM   4166  OE2 GLU B 210      19.188 -37.406 -50.656  1.00 93.75           O
ATOM   4167  N   ALA B 211      15.445 -35.375 -47.344  1.00 95.31           N
ATOM   4168  CA  ALA B 211      15.469 -34.344 -46.281  1.00 95.31           C
ATOM   4169  C   ALA B 211      14.445 -34.688 -45.219  1.00 95.31           C
ATOM   4170  CB  ALA B 211      15.195 -32.969 -46.875  1.00 95.31           C
ATOM   4171  O   ALA B 211      14.750 -34.594 -44.000  1.00 95.31           O
ATOM   4172  N   LEU B 212      13.242 -35.062 -45.594  1.00 95.25           N
ATOM   4173  CA  LEU B 212      12.188 -35.375 -44.656  1.00 95.25           C
ATOM   4174  C   LEU B 212      12.539 -36.656 -43.875  1.00 95.25           C
ATOM   4175  CB  LEU B 212      10.859 -35.594 -45.375  1.00 95.25           C
ATOM   4176  O   LEU B 212      12.234 -36.750 -42.656  1.00 95.25           O
ATOM   4177  CG  LEU B 212      10.266 -34.375 -46.062  1.00 95.25           C
ATOM   4178  CD1 LEU B 212       9.047 -34.750 -46.906  1.00 95.25           C
ATOM   4179  CD2 LEU B 212       9.914 -33.281 -45.031  1.00 95.25           C
ATOM   4180  N   ARG B 213      13.164 -37.562 -44.531  1.00 95.44           N
ATOM   4181  CA  ARG B 213      13.609 -38.781 -43.844  1.00 95.44           C
ATOM   4182  C   ARG B 213      14.656 -38.469 -42.781  1.00 95.44           C
ATOM   4183  CB  ARG B 213      14.164 -39.781 -44.844  1.00 95.44           C
ATOM   4184  O   ARG B 213      14.680 -39.062 -41.719  1.00 95.44           O
ATOM   4185  CG  ARG B 213      13.664 -41.188 -44.656  1.00 95.44           C
ATOM   4186  CD  ARG B 213      14.242 -42.156 -45.688  1.00 95.44           C
ATOM   4187  NE  ARG B 213      13.219 -43.031 -46.219  1.00 95.44           N
ATOM   4188  NH1 ARG B 213      14.555 -43.906 -47.906  1.00 95.44           N
ATOM   4189  NH2 ARG B 213      12.391 -44.625 -47.656  1.00 95.44           N
ATOM   4190  CZ  ARG B 213      13.391 -43.844 -47.250  1.00 95.44           C
ATOM   4191  N   ALA B 214      15.531 -37.562 -43.125  1.00 94.62           N
ATOM   4192  CA  ALA B 214      16.531 -37.125 -42.156  1.00 94.62           C
ATOM   4193  C   ALA B 214      15.883 -36.531 -40.938  1.00 94.62           C
ATOM   4194  CB  ALA B 214      17.484 -36.125 -42.812  1.00 94.62           C
ATOM   4195  O   ALA B 214      16.359 -36.719 -39.812  1.00 94.62           O
ATOM   4196  N   GLY B 215      14.875 -35.844 -41.094  1.00 94.44           N
ATOM   4197  CA  GLY B 215      14.117 -35.281 -39.969  1.00 94.44           C
ATOM   4198  C   GLY B 215      13.422 -36.344 -39.156  1.00 94.44           C
ATOM   4199  O   GLY B 215      13.383 -36.250 -37.906  1.00 94.44           O
ATOM   4200  N   LEU B 216      12.914 -37.375 -39.812  1.00 94.31           N
ATOM   4201  CA  LEU B 216      12.234 -38.469 -39.125  1.00 94.31           C
ATOM   4202  C   LEU B 216      13.211 -39.281 -38.281  1.00 94.31           C
ATOM   4203  CB  LEU B 216      11.539 -39.375 -40.156  1.00 94.31           C
ATOM   4204  O   LEU B 216      12.828 -39.875 -37.281  1.00 94.31           O
ATOM   4205  CG  LEU B 216      10.188 -38.875 -40.688  1.00 94.31           C
ATOM   4206  CD1 LEU B 216       9.859 -39.562 -42.000  1.00 94.31           C
ATOM   4207  CD2 LEU B 216       9.094 -39.156 -39.656  1.00 94.31           C
ATOM   4208  N   ASN B 217      14.422 -39.219 -38.719  1.00 92.50           N
ATOM   4209  CA  ASN B 217      15.453 -39.969 -38.000  1.00 92.50           C
ATOM   4210  C   ASN B 217      15.781 -39.312 -36.656  1.00 92.50           C
ATOM   4211  CB  ASN B 217      16.719 -40.094 -38.875  1.00 92.50           C
ATOM   4212  O   ASN B 217      16.500 -39.906 -35.844  1.00 92.50           O
ATOM   4213  CG  ASN B 217      16.609 -41.156 -39.938  1.00 92.50           C
ATOM   4214  ND2 ASN B 217      17.469 -41.094 -40.938  1.00 92.50           N
ATOM   4215  OD1 ASN B 217      15.758 -42.062 -39.844  1.00 92.50           O
ATOM   4216  N   CYS B 218      15.375 -38.156 -36.531  1.00 91.94           N
ATOM   4217  CA  CYS B 218      15.539 -37.500 -35.250  1.00 91.94           C
ATOM   4218  C   CYS B 218      14.523 -38.000 -34.219  1.00 91.94           C
ATOM   4219  CB  CYS B 218      15.398 -36.000 -35.406  1.00 91.94           C
ATOM   4220  O   CYS B 218      14.531 -37.594 -33.062  1.00 91.94           O
ATOM   4221  SG  CYS B 218      16.625 -35.250 -36.531  1.00 91.94           S
ATOM   4222  N   SER B 219      13.664 -38.875 -34.594  1.00 90.69           N
ATOM   4223  CA  SER B 219      12.625 -39.469 -33.750  1.00 90.69           C
ATOM   4224  C   SER B 219      13.219 -40.375 -32.688  1.00 90.69           C
ATOM   4225  CB  SER B 219      11.609 -40.250 -34.594  1.00 90.69           C
ATOM   4226  O   SER B 219      14.227 -41.062 -32.938  1.00 90.69           O
ATOM   4227  OG  SER B 219      10.469 -40.562 -33.844  1.00 90.69           O
ATOM   4228  N   THR B 220      12.695 -40.344 -31.578  1.00 88.06           N
ATOM   4229  CA  THR B 220      13.047 -41.219 -30.484  1.00 88.06           C
ATOM   4230  C   THR B 220      11.828 -42.000 -30.000  1.00 88.06           C
ATOM   4231  CB  THR B 220      13.664 -40.469 -29.297  1.00 88.06           C
ATOM   4232  O   THR B 220      10.703 -41.719 -30.422  1.00 88.06           O
ATOM   4233  CG2 THR B 220      14.875 -39.656 -29.750  1.00 88.06           C
ATOM   4234  OG1 THR B 220      12.688 -39.562 -28.750  1.00 88.06           O
ATOM   4235  N   GLU B 221      11.953 -43.062 -29.234  1.00 84.38           N
ATOM   4236  CA  GLU B 221      10.867 -43.875 -28.703  1.00 84.38           C
ATOM   4237  C   GLU B 221       9.898 -43.031 -27.875  1.00 84.38           C
ATOM   4238  CB  GLU B 221      11.422 -45.031 -27.844  1.00 84.38           C
ATOM   4239  O   GLU B 221       8.680 -43.219 -27.953  1.00 84.38           O
ATOM   4240  CG  GLU B 221      11.750 -46.281 -28.641  1.00 84.38           C
ATOM   4241  CD  GLU B 221      12.242 -47.406 -27.781  1.00 84.38           C
ATOM   4242  OE1 GLU B 221      12.492 -48.531 -28.328  1.00 84.38           O
ATOM   4243  OE2 GLU B 221      12.391 -47.219 -26.562  1.00 84.38           O
ATOM   4244  N   ASN B 222      10.383 -42.094 -27.172  1.00 82.00           N
ATOM   4245  CA  ASN B 222       9.586 -41.281 -26.266  1.00 82.00           C
ATOM   4246  C   ASN B 222       9.016 -40.062 -26.984  1.00 82.00           C
ATOM   4247  CB  ASN B 222      10.414 -40.844 -25.047  1.00 82.00           C
ATOM   4248  O   ASN B 222       8.078 -39.406 -26.484  1.00 82.00           O
ATOM   4249  CG  ASN B 222      10.805 -42.031 -24.172  1.00 82.00           C
ATOM   4250  ND2 ASN B 222      11.898 -41.875 -23.422  1.00 82.00           N
ATOM   4251  OD1 ASN B 222      10.133 -43.062 -24.156  1.00 82.00           O
ATOM   4252  N   MET B 223       9.617 -39.625 -28.156  1.00 88.31           N
ATOM   4253  CA  MET B 223       9.211 -38.469 -28.938  1.00 88.31           C
ATOM   4254  C   MET B 223       9.172 -38.781 -30.422  1.00 88.31           C
ATOM   4255  CB  MET B 223      10.156 -37.281 -28.672  1.00 88.31           C
ATOM   4256  O   MET B 223      10.008 -38.312 -31.188  1.00 88.31           O
ATOM   4257  CG  MET B 223      10.125 -36.781 -27.250  1.00 88.31           C
ATOM   4258  SD  MET B 223      11.336 -35.438 -26.938  1.00 88.31           S
ATOM   4259  CE  MET B 223      12.359 -36.219 -25.656  1.00 88.31           C
ATOM   4260  N   PRO B 224       8.188 -39.594 -30.766  1.00 90.50           N
ATOM   4261  CA  PRO B 224       8.055 -39.938 -32.188  1.00 90.50           C
ATOM   4262  C   PRO B 224       7.664 -38.781 -33.062  1.00 90.50           C
ATOM   4263  CB  PRO B 224       6.953 -41.000 -32.156  1.00 90.50           C
ATOM   4264  O   PRO B 224       6.668 -38.094 -32.812  1.00 90.50           O
ATOM   4265  CG  PRO B 224       6.148 -40.719 -30.938  1.00 90.50           C
ATOM   4266  CD  PRO B 224       7.035 -40.031 -29.953  1.00 90.50           C
ATOM   4267  N   ILE B 225       8.398 -38.500 -34.031  1.00 93.19           N
ATOM   4268  CA  ILE B 225       8.133 -37.438 -35.000  1.00 93.19           C
ATOM   4269  C   ILE B 225       7.367 -37.969 -36.188  1.00 93.19           C
ATOM   4270  CB  ILE B 225       9.438 -36.750 -35.438  1.00 93.19           C
ATOM   4271  O   ILE B 225       7.734 -39.031 -36.750  1.00 93.19           O
ATOM   4272  CG1 ILE B 225      10.141 -36.062 -34.281  1.00 93.19           C
ATOM   4273  CG2 ILE B 225       9.156 -35.750 -36.562  1.00 93.19           C
ATOM   4274  CD1 ILE B 225      11.500 -35.469 -34.594  1.00 93.19           C
ATOM   4275  N   LYS B 226       6.324 -37.344 -36.531  1.00 92.94           N
ATOM   4276  CA  LYS B 226       5.535 -37.625 -37.719  1.00 92.94           C
ATOM   4277  C   LYS B 226       5.520 -36.438 -38.656  1.00 92.94           C
ATOM   4278  CB  LYS B 226       4.105 -38.000 -37.344  1.00 92.94           C
ATOM   4279  O   LYS B 226       5.410 -35.281 -38.250  1.00 92.94           O
ATOM   4280  CG  LYS B 226       4.004 -39.312 -36.562  1.00 92.94           C
ATOM   4281  CD  LYS B 226       2.555 -39.688 -36.250  1.00 92.94           C
ATOM   4282  CE  LYS B 226       2.453 -40.969 -35.438  1.00 92.94           C
ATOM   4283  NZ  LYS B 226       1.033 -41.312 -35.156  1.00 92.94           N
ATOM   4284  N   ILE B 227       5.672 -36.719 -39.938  1.00 93.38           N
ATOM   4285  CA  ILE B 227       5.621 -35.688 -40.969  1.00 93.38           C
ATOM   4286  C   ILE B 227       4.535 -36.031 -42.000  1.00 93.38           C
ATOM   4287  CB  ILE B 227       6.984 -35.531 -41.688  1.00 93.38           C
ATOM   4288  O   ILE B 227       4.578 -37.094 -42.625  1.00 93.38           O
ATOM   4289  CG1 ILE B 227       8.078 -35.156 -40.656  1.00 93.38           C
ATOM   4290  CG2 ILE B 227       6.902 -34.469 -42.781  1.00 93.38           C
ATOM   4291  CD1 ILE B 227       9.477 -35.062 -41.250  1.00 93.38           C
ATOM   4292  N   ASN B 228       3.586 -35.156 -42.062  1.00 91.00           N
ATOM   4293  CA  ASN B 228       2.465 -35.344 -43.000  1.00 91.00           C
ATOM   4294  C   ASN B 228       2.408 -34.250 -44.062  1.00 91.00           C
ATOM   4295  CB  ASN B 228       1.146 -35.406 -42.219  1.00 91.00           C
ATOM   4296  O   ASN B 228       2.596 -33.094 -43.750  1.00 91.00           O
ATOM   4297  CG  ASN B 228       1.035 -36.656 -41.344  1.00 91.00           C
ATOM   4298  ND2 ASN B 228       0.265 -36.531 -40.250  1.00 91.00           N
ATOM   4299  OD1 ASN B 228       1.637 -37.688 -41.625  1.00 91.00           O
ATOM   4300  N   LEU B 229       2.203 -34.594 -45.219  1.00 88.50           N
ATOM   4301  CA  LEU B 229       2.033 -33.688 -46.344  1.00 88.50           C
ATOM   4302  C   LEU B 229       0.630 -33.094 -46.344  1.00 88.50           C
ATOM   4303  CB  LEU B 229       2.297 -34.375 -47.688  1.00 88.50           C
ATOM   4304  O   LEU B 229      -0.362 -33.812 -46.312  1.00 88.50           O
ATOM   4305  CG  LEU B 229       2.143 -33.531 -48.938  1.00 88.50           C
ATOM   4306  CD1 LEU B 229       3.250 -32.500 -49.000  1.00 88.50           C
ATOM   4307  CD2 LEU B 229       2.150 -34.406 -50.188  1.00 88.50           C
ATOM   4308  N   ILE B 230       0.496 -31.812 -46.344  1.00 80.44           N
ATOM   4309  CA  ILE B 230      -0.768 -31.094 -46.438  1.00 80.44           C
ATOM   4310  C   ILE B 230      -0.986 -30.656 -47.875  1.00 80.44           C
ATOM   4311  CB  ILE B 230      -0.806 -29.875 -45.500  1.00 80.44           C
ATOM   4312  O   ILE B 230      -1.999 -30.984 -48.500  1.00 80.44           O
ATOM   4313  CG1 ILE B 230      -0.551 -30.328 -44.031  1.00 80.44           C
ATOM   4314  CG2 ILE B 230      -2.145 -29.141 -45.625  1.00 80.44           C
ATOM   4315  CD1 ILE B 230      -0.734 -29.219 -43.031  1.00 80.44           C
ATOM   4316  N   ALA B 231      -0.075 -29.891 -48.375  1.00 80.00           N
ATOM   4317  CA  ALA B 231      -0.017 -29.422 -49.750  1.00 80.00           C
ATOM   4318  C   ALA B 231       1.418 -29.094 -50.188  1.00 80.00           C
ATOM   4319  CB  ALA B 231      -0.907 -28.188 -49.938  1.00 80.00           C
ATOM   4320  O   ALA B 231       2.174 -28.500 -49.406  1.00 80.00           O
ATOM   4321  N   PRO B 232       1.725 -29.766 -51.312  1.00 78.69           N
ATOM   4322  CA  PRO B 232       3.061 -29.391 -51.781  1.00 78.69           C
ATOM   4323  C   PRO B 232       3.213 -27.875 -51.969  1.00 78.69           C
ATOM   4324  CB  PRO B 232       3.186 -30.109 -53.125  1.00 78.69           C
ATOM   4325  O   PRO B 232       2.340 -27.234 -52.531  1.00 78.69           O
ATOM   4326  CG  PRO B 232       2.139 -31.188 -53.094  1.00 78.69           C
ATOM   4327  CD  PRO B 232       1.087 -30.781 -52.094  1.00 78.69           C
ATOM   4328  N   PRO B 233       4.164 -27.438 -51.312  1.00 86.94           N
ATOM   4329  CA  PRO B 233       5.383 -27.906 -50.656  1.00 86.94           C
ATOM   4330  C   PRO B 233       5.293 -27.875 -49.125  1.00 86.94           C
ATOM   4331  CB  PRO B 233       6.457 -26.938 -51.156  1.00 86.94           C
ATOM   4332  O   PRO B 233       6.312 -27.750 -48.469  1.00 86.94           O
ATOM   4333  CG  PRO B 233       5.730 -25.656 -51.406  1.00 86.94           C
ATOM   4334  CD  PRO B 233       4.316 -25.984 -51.812  1.00 86.94           C
ATOM   4335  N   ARG B 234       4.000 -27.922 -48.594  1.00 89.94           N
ATOM   4336  CA  ARG B 234       3.744 -27.734 -47.156  1.00 89.94           C
ATOM   4337  C   ARG B 234       3.641 -29.078 -46.469  1.00 89.94           C
ATOM   4338  CB  ARG B 234       2.463 -26.922 -46.969  1.00 89.94           C
ATOM   4339  O   ARG B 234       2.898 -29.953 -46.875  1.00 89.94           O
ATOM   4340  CG  ARG B 234       2.621 -25.438 -47.219  1.00 89.94           C
ATOM   4341  CD  ARG B 234       1.363 -24.656 -46.844  1.00 89.94           C
ATOM   4342  NE  ARG B 234       1.491 -23.250 -47.188  1.00 89.94           N
ATOM   4343  NH1 ARG B 234      -0.640 -22.688 -46.500  1.00 89.94           N
ATOM   4344  NH2 ARG B 234       0.761 -21.078 -47.312  1.00 89.94           N
ATOM   4345  CZ  ARG B 234       0.537 -22.328 -47.000  1.00 89.94           C
ATOM   4346  N   TYR B 235       4.344 -29.188 -45.344  1.00 92.88           N
ATOM   4347  CA  TYR B 235       4.379 -30.375 -44.500  1.00 92.88           C
ATOM   4348  C   TYR B 235       4.102 -30.000 -43.062  1.00 92.88           C
ATOM   4349  CB  TYR B 235       5.730 -31.078 -44.594  1.00 92.88           C
ATOM   4350  O   TYR B 235       4.457 -28.906 -42.594  1.00 92.88           O
ATOM   4351  CG  TYR B 235       6.043 -31.578 -46.000  1.00 92.88           C
ATOM   4352  CD1 TYR B 235       5.766 -32.906 -46.344  1.00 92.88           C
ATOM   4353  CD2 TYR B 235       6.617 -30.750 -46.938  1.00 92.88           C
ATOM   4354  CE1 TYR B 235       6.055 -33.375 -47.625  1.00 92.88           C
ATOM   4355  CE2 TYR B 235       6.910 -31.203 -48.219  1.00 92.88           C
ATOM   4356  OH  TYR B 235       6.910 -32.969 -49.812  1.00 92.88           O
ATOM   4357  CZ  TYR B 235       6.625 -32.531 -48.562  1.00 92.88           C
ATOM   4358  N   VAL B 236       3.445 -30.875 -42.344  1.00 92.38           N
ATOM   4359  CA  VAL B 236       3.180 -30.719 -40.906  1.00 92.38           C
ATOM   4360  C   VAL B 236       3.984 -31.750 -40.125  1.00 92.38           C
ATOM   4361  CB  VAL B 236       1.674 -30.859 -40.594  1.00 92.38           C
ATOM   4362  O   VAL B 236       3.922 -32.938 -40.406  1.00 92.38           O
ATOM   4363  CG1 VAL B 236       1.439 -30.906 -39.094  1.00 92.38           C
ATOM   4364  CG2 VAL B 236       0.885 -29.719 -41.219  1.00 92.38           C
ATOM   4365  N   MET B 237       4.746 -31.250 -39.156  1.00 93.69           N
ATOM   4366  CA  MET B 237       5.527 -32.062 -38.250  1.00 93.69           C
ATOM   4367  C   MET B 237       4.902 -32.094 -36.844  1.00 93.69           C
ATOM   4368  CB  MET B 237       6.969 -31.578 -38.156  1.00 93.69           C
ATOM   4369  O   MET B 237       4.566 -31.062 -36.312  1.00 93.69           O
ATOM   4370  CG  MET B 237       7.676 -31.500 -39.500  1.00 93.69           C
ATOM   4371  SD  MET B 237       9.398 -30.891 -39.375  1.00 93.69           S
ATOM   4372  CE  MET B 237      10.133 -32.219 -38.344  1.00 93.69           C
ATOM   4373  N   THR B 238       4.762 -33.312 -36.344  1.00 92.81           N
ATOM   4374  CA  THR B 238       4.152 -33.438 -35.000  1.00 92.81           C
ATOM   4375  C   THR B 238       4.926 -34.438 -34.156  1.00 92.81           C
ATOM   4376  CB  THR B 238       2.680 -33.875 -35.125  1.00 92.81           C
ATOM   4377  O   THR B 238       5.590 -35.344 -34.656  1.00 92.81           O
ATOM   4378  CG2 THR B 238       1.857 -32.875 -35.906  1.00 92.81           C
ATOM   4379  OG1 THR B 238       2.617 -35.156 -35.750  1.00 92.81           O
ATOM   4380  N   THR B 239       4.922 -34.219 -32.844  1.00 91.81           N
ATOM   4381  CA  THR B 239       5.418 -35.125 -31.828  1.00 91.81           C
ATOM   4382  C   THR B 239       4.566 -35.062 -30.562  1.00 91.81           C
ATOM   4383  CB  THR B 239       6.887 -34.844 -31.469  1.00 91.81           C
ATOM   4384  O   THR B 239       3.980 -34.000 -30.250  1.00 91.81           O
ATOM   4385  CG2 THR B 239       7.027 -33.469 -30.781  1.00 91.81           C
ATOM   4386  OG1 THR B 239       7.379 -35.875 -30.594  1.00 91.81           O
ATOM   4387  N   THR B 240       4.336 -36.156 -30.047  1.00 87.38           N
ATOM   4388  CA  THR B 240       3.609 -36.281 -28.781  1.00 87.38           C
ATOM   4389  C   THR B 240       4.535 -36.750 -27.656  1.00 87.38           C
ATOM   4390  CB  THR B 240       2.414 -37.250 -28.906  1.00 87.38           C
ATOM   4391  O   THR B 240       5.199 -37.781 -27.797  1.00 87.38           O
ATOM   4392  CG2 THR B 240       1.377 -36.969 -27.828  1.00 87.38           C
ATOM   4393  OG1 THR B 240       1.802 -37.062 -30.188  1.00 87.38           O
ATOM   4394  N   THR B 241       4.617 -36.000 -26.703  1.00 84.25           N
ATOM   4395  CA  THR B 241       5.543 -36.312 -25.625  1.00 84.25           C
ATOM   4396  C   THR B 241       5.012 -35.781 -24.297  1.00 84.25           C
ATOM   4397  CB  THR B 241       6.938 -35.719 -25.891  1.00 84.25           C
ATOM   4398  O   THR B 241       4.109 -34.938 -24.266  1.00 84.25           O
ATOM   4399  CG2 THR B 241       6.867 -34.188 -26.047  1.00 84.25           C
ATOM   4400  OG1 THR B 241       7.809 -36.031 -24.797  1.00 84.25           O
ATOM   4401  N   LEU B 242       5.508 -36.406 -23.219  1.00 78.12           N
ATOM   4402  CA  LEU B 242       5.188 -35.969 -21.875  1.00 78.12           C
ATOM   4403  C   LEU B 242       6.059 -34.781 -21.469  1.00 78.12           C
ATOM   4404  CB  LEU B 242       5.363 -37.125 -20.875  1.00 78.12           C
ATOM   4405  O   LEU B 242       5.746 -34.062 -20.500  1.00 78.12           O
ATOM   4406  CG  LEU B 242       4.371 -38.281 -20.984  1.00 78.12           C
ATOM   4407  CD1 LEU B 242       4.922 -39.500 -20.297  1.00 78.12           C
ATOM   4408  CD2 LEU B 242       3.021 -37.875 -20.391  1.00 78.12           C
ATOM   4409  N   GLU B 243       7.191 -34.625 -22.219  1.00 79.00           N
ATOM   4410  CA  GLU B 243       8.164 -33.562 -21.922  1.00 79.00           C
ATOM   4411  C   GLU B 243       8.023 -32.406 -22.891  1.00 79.00           C
ATOM   4412  CB  GLU B 243       9.594 -34.125 -21.984  1.00 79.00           C
ATOM   4413  O   GLU B 243       8.578 -32.438 -24.000  1.00 79.00           O
ATOM   4414  CG  GLU B 243       9.867 -35.219 -20.938  1.00 79.00           C
ATOM   4415  CD  GLU B 243      11.344 -35.344 -20.609  1.00 79.00           C
ATOM   4416  OE1 GLU B 243      11.680 -36.125 -19.672  1.00 79.00           O
ATOM   4417  OE2 GLU B 243      12.164 -34.688 -21.266  1.00 79.00           O
ATOM   4418  N   ARG B 244       7.449 -31.391 -22.484  1.00 76.19           N
ATOM   4419  CA  ARG B 244       7.137 -30.234 -23.312  1.00 76.19           C
ATOM   4420  C   ARG B 244       8.406 -29.609 -23.875  1.00 76.19           C
ATOM   4421  CB  ARG B 244       6.344 -29.203 -22.516  1.00 76.19           C
ATOM   4422  O   ARG B 244       8.523 -29.406 -25.078  1.00 76.19           O
ATOM   4423  CG  ARG B 244       5.957 -27.969 -23.312  1.00 76.19           C
ATOM   4424  CD  ARG B 244       5.152 -26.984 -22.484  1.00 76.19           C
ATOM   4425  NE  ARG B 244       4.816 -25.781 -23.250  1.00 76.19           N
ATOM   4426  NH1 ARG B 244       4.105 -24.562 -21.406  1.00 76.19           N
ATOM   4427  NH2 ARG B 244       4.055 -23.625 -23.500  1.00 76.19           N
ATOM   4428  CZ  ARG B 244       4.324 -24.656 -22.719  1.00 76.19           C
ATOM   4429  N   THR B 245       9.305 -29.250 -23.000  1.00 85.25           N
ATOM   4430  CA  THR B 245      10.516 -28.547 -23.406  1.00 85.25           C
ATOM   4431  C   THR B 245      11.359 -29.406 -24.344  1.00 85.25           C
ATOM   4432  CB  THR B 245      11.352 -28.141 -22.188  1.00 85.25           C
ATOM   4433  O   THR B 245      11.867 -28.922 -25.359  1.00 85.25           O
ATOM   4434  CG2 THR B 245      11.914 -26.719 -22.344  1.00 85.25           C
ATOM   4435  OG1 THR B 245      10.523 -28.172 -21.016  1.00 85.25           O
ATOM   4436  N   GLU B 246      11.477 -30.625 -24.016  1.00 85.38           N
ATOM   4437  CA  GLU B 246      12.258 -31.531 -24.844  1.00 85.38           C
ATOM   4438  C   GLU B 246      11.578 -31.781 -26.188  1.00 85.38           C
ATOM   4439  CB  GLU B 246      12.484 -32.875 -24.125  1.00 85.38           C
ATOM   4440  O   GLU B 246      12.250 -31.891 -27.219  1.00 85.38           O
ATOM   4441  CG  GLU B 246      13.688 -32.875 -23.188  1.00 85.38           C
ATOM   4442  CD  GLU B 246      13.719 -34.062 -22.250  1.00 85.38           C
ATOM   4443  OE1 GLU B 246      14.641 -34.156 -21.406  1.00 85.38           O
ATOM   4444  OE2 GLU B 246      12.828 -34.938 -22.375  1.00 85.38           O
ATOM   4445  N   GLY B 247      10.305 -31.812 -26.141  1.00 87.94           N
ATOM   4446  CA  GLY B 247       9.562 -31.984 -27.375  1.00 87.94           C
ATOM   4447  C   GLY B 247       9.758 -30.828 -28.344  1.00 87.94           C
ATOM   4448  O   GLY B 247       9.938 -31.031 -29.547  1.00 87.94           O
ATOM   4449  N   LEU B 248       9.734 -29.703 -27.812  1.00 90.75           N
ATOM   4450  CA  LEU B 248       9.961 -28.516 -28.625  1.00 90.75           C
ATOM   4451  C   LEU B 248      11.375 -28.500 -29.203  1.00 90.75           C
ATOM   4452  CB  LEU B 248       9.719 -27.234 -27.812  1.00 90.75           C
ATOM   4453  O   LEU B 248      11.578 -28.172 -30.375  1.00 90.75           O
ATOM   4454  CG  LEU B 248       8.266 -26.891 -27.516  1.00 90.75           C
ATOM   4455  CD1 LEU B 248       8.180 -25.875 -26.375  1.00 90.75           C
ATOM   4456  CD2 LEU B 248       7.586 -26.328 -28.766  1.00 90.75           C
ATOM   4457  N   SER B 249      12.297 -28.828 -28.406  1.00 91.00           N
ATOM   4458  CA  SER B 249      13.695 -28.875 -28.828  1.00 91.00           C
ATOM   4459  C   SER B 249      13.914 -29.922 -29.922  1.00 91.00           C
ATOM   4460  CB  SER B 249      14.609 -29.156 -27.641  1.00 91.00           C
ATOM   4461  O   SER B 249      14.602 -29.672 -30.906  1.00 91.00           O
ATOM   4462  OG  SER B 249      15.969 -29.188 -28.047  1.00 91.00           O
ATOM   4463  N   VAL B 250      13.352 -31.125 -29.734  1.00 91.69           N
ATOM   4464  CA  VAL B 250      13.523 -32.219 -30.688  1.00 91.69           C
ATOM   4465  C   VAL B 250      12.922 -31.859 -32.031  1.00 91.69           C
ATOM   4466  CB  VAL B 250      12.891 -33.531 -30.156  1.00 91.69           C
ATOM   4467  O   VAL B 250      13.500 -32.125 -33.094  1.00 91.69           O
ATOM   4468  CG1 VAL B 250      12.781 -34.562 -31.266  1.00 91.69           C
ATOM   4469  CG2 VAL B 250      13.703 -34.094 -28.984  1.00 91.69           C
ATOM   4470  N   LEU B 251      11.766 -31.219 -32.031  1.00 92.38           N
ATOM   4471  CA  LEU B 251      11.133 -30.797 -33.281  1.00 92.38           C
ATOM   4472  C   LEU B 251      11.938 -29.688 -33.969  1.00 92.38           C
ATOM   4473  CB  LEU B 251       9.703 -30.328 -33.031  1.00 92.38           C
ATOM   4474  O   LEU B 251      12.070 -29.672 -35.188  1.00 92.38           O
ATOM   4475  CG  LEU B 251       8.602 -31.016 -33.844  1.00 92.38           C
ATOM   4476  CD1 LEU B 251       7.844 -32.000 -32.969  1.00 92.38           C
ATOM   4477  CD2 LEU B 251       7.652 -29.984 -34.438  1.00 92.38           C
ATOM   4478  N   SER B 252      12.453 -28.828 -33.188  1.00 94.50           N
ATOM   4479  CA  SER B 252      13.305 -27.766 -33.719  1.00 94.50           C
ATOM   4480  C   SER B 252      14.578 -28.344 -34.344  1.00 94.50           C
ATOM   4481  CB  SER B 252      13.664 -26.766 -32.625  1.00 94.50           C
ATOM   4482  O   SER B 252      15.031 -27.875 -35.375  1.00 94.50           O
ATOM   4483  OG  SER B 252      12.539 -25.969 -32.281  1.00 94.50           O
ATOM   4484  N   GLN B 253      15.156 -29.281 -33.719  1.00 94.19           N
ATOM   4485  CA  GLN B 253      16.328 -29.969 -34.219  1.00 94.19           C
ATOM   4486  C   GLN B 253      16.016 -30.688 -35.531  1.00 94.19           C
ATOM   4487  CB  GLN B 253      16.875 -30.969 -33.219  1.00 94.19           C
ATOM   4488  O   GLN B 253      16.797 -30.641 -36.500  1.00 94.19           O
ATOM   4489  CG  GLN B 253      18.281 -31.469 -33.531  1.00 94.19           C
ATOM   4490  CD  GLN B 253      18.812 -32.438 -32.500  1.00 94.19           C
ATOM   4491  NE2 GLN B 253      20.016 -32.969 -32.719  1.00 94.19           N
ATOM   4492  OE1 GLN B 253      18.141 -32.719 -31.500  1.00 94.19           O
ATOM   4493  N   ALA B 254      14.883 -31.375 -35.531  1.00 95.75           N
ATOM   4494  CA  ALA B 254      14.453 -32.062 -36.750  1.00 95.75           C
ATOM   4495  C   ALA B 254      14.281 -31.062 -37.906  1.00 95.75           C
ATOM   4496  CB  ALA B 254      13.148 -32.812 -36.500  1.00 95.75           C
ATOM   4497  O   ALA B 254      14.672 -31.344 -39.031  1.00 95.75           O
ATOM   4498  N   MET B 255      13.734 -29.953 -37.688  1.00 95.25           N
ATOM   4499  CA  MET B 255      13.555 -28.891 -38.688  1.00 95.25           C
ATOM   4500  C   MET B 255      14.906 -28.406 -39.188  1.00 95.25           C
ATOM   4501  CB  MET B 255      12.758 -27.734 -38.094  1.00 95.25           C
ATOM   4502  O   MET B 255      15.070 -28.172 -40.375  1.00 95.25           O
ATOM   4503  CG  MET B 255      11.289 -28.047 -37.875  1.00 95.25           C
ATOM   4504  SD  MET B 255      10.375 -26.656 -37.094  1.00 95.25           S
ATOM   4505  CE  MET B 255      10.570 -25.391 -38.406  1.00 95.25           C
ATOM   4506  N   ALA B 256      15.828 -28.266 -38.312  1.00 95.62           N
ATOM   4507  CA  ALA B 256      17.172 -27.812 -38.688  1.00 95.62           C
ATOM   4508  C   ALA B 256      17.859 -28.828 -39.594  1.00 95.62           C
ATOM   4509  CB  ALA B 256      18.000 -27.547 -37.438  1.00 95.62           C
ATOM   4510  O   ALA B 256      18.531 -28.469 -40.531  1.00 95.62           O
ATOM   4511  N   VAL B 257      17.719 -30.094 -39.250  1.00 95.88           N
ATOM   4512  CA  VAL B 257      18.312 -31.172 -40.031  1.00 95.88           C
ATOM   4513  C   VAL B 257      17.688 -31.188 -41.438  1.00 95.88           C
ATOM   4514  CB  VAL B 257      18.125 -32.531 -39.344  1.00 95.88           C
ATOM   4515  O   VAL B 257      18.406 -31.359 -42.438  1.00 95.88           O
ATOM   4516  CG1 VAL B 257      18.531 -33.688 -40.281  1.00 95.88           C
ATOM   4517  CG2 VAL B 257      18.922 -32.594 -38.062  1.00 95.88           C
ATOM   4518  N   ILE B 258      16.375 -30.984 -41.500  1.00 95.62           N
ATOM   4519  CA  ILE B 258      15.688 -30.938 -42.812  1.00 95.62           C
ATOM   4520  C   ILE B 258      16.172 -29.734 -43.594  1.00 95.62           C
ATOM   4521  CB  ILE B 258      14.156 -30.875 -42.625  1.00 95.62           C
ATOM   4522  O   ILE B 258      16.453 -29.859 -44.812  1.00 95.62           O
ATOM   4523  CG1 ILE B 258      13.641 -32.188 -42.000  1.00 95.62           C
ATOM   4524  CG2 ILE B 258      13.461 -30.578 -43.938  1.00 95.62           C
ATOM   4525  CD1 ILE B 258      12.172 -32.125 -41.594  1.00 95.62           C
ATOM   4526  N   LYS B 259      16.312 -28.656 -42.938  1.00 95.44           N
ATOM   4527  CA  LYS B 259      16.797 -27.438 -43.594  1.00 95.44           C
ATOM   4528  C   LYS B 259      18.203 -27.641 -44.156  1.00 95.44           C
ATOM   4529  CB  LYS B 259      16.781 -26.266 -42.594  1.00 95.44           C
ATOM   4530  O   LYS B 259      18.469 -27.281 -45.312  1.00 95.44           O
ATOM   4531  CG  LYS B 259      17.234 -24.938 -43.219  1.00 95.44           C
ATOM   4532  CD  LYS B 259      17.141 -23.812 -42.188  1.00 95.44           C
ATOM   4533  CE  LYS B 259      17.609 -22.484 -42.812  1.00 95.44           C
ATOM   4534  NZ  LYS B 259      17.469 -21.359 -41.844  1.00 95.44           N
ATOM   4535  N   GLU B 260      19.031 -28.156 -43.406  1.00 95.19           N
ATOM   4536  CA  GLU B 260      20.406 -28.406 -43.844  1.00 95.19           C
ATOM   4537  C   GLU B 260      20.453 -29.359 -45.031  1.00 95.19           C
ATOM   4538  CB  GLU B 260      21.234 -28.953 -42.688  1.00 95.19           C
ATOM   4539  O   GLU B 260      21.156 -29.109 -46.000  1.00 95.19           O
ATOM   4540  CG  GLU B 260      22.734 -28.906 -42.938  1.00 95.19           C
ATOM   4541  CD  GLU B 260      23.562 -29.469 -41.781  1.00 95.19           C
ATOM   4542  OE1 GLU B 260      24.797 -29.547 -41.906  1.00 95.19           O
ATOM   4543  OE2 GLU B 260      22.953 -29.859 -40.750  1.00 95.19           O
ATOM   4544  N   LYS B 261      19.734 -30.406 -44.969  1.00 94.44           N
ATOM   4545  CA  LYS B 261      19.734 -31.438 -46.000  1.00 94.44           C
ATOM   4546  C   LYS B 261      19.141 -30.906 -47.312  1.00 94.44           C
ATOM   4547  CB  LYS B 261      18.969 -32.688 -45.531  1.00 94.44           C
ATOM   4548  O   LYS B 261      19.641 -31.219 -48.375  1.00 94.44           O
ATOM   4549  CG  LYS B 261      19.844 -33.906 -45.375  1.00 94.44           C
ATOM   4550  CD  LYS B 261      21.297 -33.625 -45.688  1.00 94.44           C
ATOM   4551  CE  LYS B 261      22.172 -34.844 -45.500  1.00 94.44           C
ATOM   4552  NZ  LYS B 261      23.609 -34.562 -45.844  1.00 94.44           N
ATOM   4553  N   ILE B 262      18.109 -30.094 -47.250  1.00 94.00           N
ATOM   4554  CA  ILE B 262      17.422 -29.609 -48.438  1.00 94.00           C
ATOM   4555  C   ILE B 262      18.250 -28.500 -49.094  1.00 94.00           C
ATOM   4556  CB  ILE B 262      16.000 -29.109 -48.125  1.00 94.00           C
ATOM   4557  O   ILE B 262      18.297 -28.375 -50.312  1.00 94.00           O
ATOM   4558  CG1 ILE B 262      15.180 -29.000 -49.438  1.00 94.00           C
ATOM   4559  CG2 ILE B 262      16.062 -27.766 -47.406  1.00 94.00           C
ATOM   4560  CD1 ILE B 262      14.828 -30.344 -50.062  1.00 94.00           C
ATOM   4561  N   GLU B 263      18.875 -27.766 -48.281  1.00 93.25           N
ATOM   4562  CA  GLU B 263      19.688 -26.672 -48.781  1.00 93.25           C
ATOM   4563  C   GLU B 263      20.984 -27.188 -49.406  1.00 93.25           C
ATOM   4564  CB  GLU B 263      20.000 -25.672 -47.688  1.00 93.25           C
ATOM   4565  O   GLU B 263      21.547 -26.562 -50.312  1.00 93.25           O
ATOM   4566  CG  GLU B 263      18.812 -24.797 -47.312  1.00 93.25           C
ATOM   4567  CD  GLU B 263      19.141 -23.797 -46.219  1.00 93.25           C
ATOM   4568  OE1 GLU B 263      18.328 -22.859 -45.969  1.00 93.25           O
ATOM   4569  OE2 GLU B 263      20.203 -23.938 -45.562  1.00 93.25           O
ATOM   4570  N   GLU B 264      21.469 -28.250 -48.938  1.00 91.31           N
ATOM   4571  CA  GLU B 264      22.609 -28.922 -49.562  1.00 91.31           C
ATOM   4572  C   GLU B 264      22.312 -29.281 -51.031  1.00 91.31           C
ATOM   4573  CB  GLU B 264      23.000 -30.172 -48.781  1.00 91.31           C
ATOM   4574  O   GLU B 264      23.219 -29.328 -51.844  1.00 91.31           O
ATOM   4575  CG  GLU B 264      24.016 -29.906 -47.688  1.00 91.31           C
ATOM   4576  CD  GLU B 264      24.359 -31.141 -46.875  1.00 91.31           C
ATOM   4577  OE1 GLU B 264      25.172 -31.047 -45.906  1.00 91.31           O
ATOM   4578  OE2 GLU B 264      23.828 -32.219 -47.188  1.00 91.31           O
ATOM   4579  N   LYS B 265      21.078 -29.531 -51.281  1.00 89.56           N
ATOM   4580  CA  LYS B 265      20.656 -29.922 -52.625  1.00 89.56           C
ATOM   4581  C   LYS B 265      20.000 -28.750 -53.375  1.00 89.56           C
ATOM   4582  CB  LYS B 265      19.688 -31.109 -52.562  1.00 89.56           C
ATOM   4583  O   LYS B 265      19.172 -28.969 -54.281  1.00 89.56           O
ATOM   4584  CG  LYS B 265      20.266 -32.344 -51.906  1.00 89.56           C
ATOM   4585  CD  LYS B 265      21.188 -33.094 -52.844  1.00 89.56           C
ATOM   4586  CE  LYS B 265      21.688 -34.406 -52.219  1.00 89.56           C
ATOM   4587  NZ  LYS B 265      22.641 -35.125 -53.125  1.00 89.56           N
ATOM   4588  N   ARG B 266      20.219 -27.500 -52.844  1.00 89.19           N
ATOM   4589  CA  ARG B 266      19.750 -26.250 -53.438  1.00 89.19           C
ATOM   4590  C   ARG B 266      18.219 -26.188 -53.406  1.00 89.19           C
ATOM   4591  CB  ARG B 266      20.250 -26.125 -54.875  1.00 89.19           C
ATOM   4592  O   ARG B 266      17.609 -25.719 -54.375  1.00 89.19           O
ATOM   4593  CG  ARG B 266      21.766 -25.969 -54.969  1.00 89.19           C
ATOM   4594  CD  ARG B 266      22.203 -25.719 -56.406  1.00 89.19           C
ATOM   4595  NE  ARG B 266      23.656 -25.672 -56.531  1.00 89.19           N
ATOM   4596  NH1 ARG B 266      23.656 -25.266 -58.812  1.00 89.19           N
ATOM   4597  NH2 ARG B 266      25.641 -25.438 -57.656  1.00 89.19           N
ATOM   4598  CZ  ARG B 266      24.312 -25.453 -57.688  1.00 89.19           C
ATOM   4599  N   GLY B 267      17.672 -26.859 -52.469  1.00 91.88           N
ATOM   4600  CA  GLY B 267      16.234 -26.734 -52.250  1.00 91.88           C
ATOM   4601  C   GLY B 267      15.852 -25.562 -51.375  1.00 91.88           C
ATOM   4602  O   GLY B 267      16.703 -24.766 -51.000  1.00 91.88           O
ATOM   4603  N   VAL B 268      14.602 -25.422 -51.188  1.00 93.38           N
ATOM   4604  CA  VAL B 268      14.039 -24.297 -50.406  1.00 93.38           C
ATOM   4605  C   VAL B 268      13.375 -24.828 -49.125  1.00 93.38           C
ATOM   4606  CB  VAL B 268      13.016 -23.500 -51.250  1.00 93.38           C
ATOM   4607  O   VAL B 268      12.672 -25.844 -49.188  1.00 93.38           O
ATOM   4608  CG1 VAL B 268      12.508 -22.297 -50.469  1.00 93.38           C
ATOM   4609  CG2 VAL B 268      13.641 -23.047 -52.562  1.00 93.38           C
ATOM   4610  N   PHE B 269      13.617 -24.234 -48.031  1.00 94.56           N
ATOM   4611  CA  PHE B 269      13.039 -24.531 -46.719  1.00 94.56           C
ATOM   4612  C   PHE B 269      12.453 -23.281 -46.062  1.00 94.56           C
ATOM   4613  CB  PHE B 269      14.094 -25.156 -45.781  1.00 94.56           C
ATOM   4614  O   PHE B 269      13.156 -22.281 -45.906  1.00 94.56           O
ATOM   4615  CG  PHE B 269      13.578 -25.500 -44.438  1.00 94.56           C
ATOM   4616  CD1 PHE B 269      13.625 -24.578 -43.375  1.00 94.56           C
ATOM   4617  CD2 PHE B 269      13.039 -26.750 -44.156  1.00 94.56           C
ATOM   4618  CE1 PHE B 269      13.148 -24.891 -42.125  1.00 94.56           C
ATOM   4619  CE2 PHE B 269      12.555 -27.078 -42.906  1.00 94.56           C
ATOM   4620  CZ  PHE B 269      12.609 -26.156 -41.875  1.00 94.56           C
ATOM   4621  N   ASN B 270      11.273 -23.281 -45.719  1.00 95.12           N
ATOM   4622  CA  ASN B 270      10.578 -22.172 -45.062  1.00 95.12           C
ATOM   4623  C   ASN B 270       9.727 -22.656 -43.875  1.00 95.12           C
ATOM   4624  CB  ASN B 270       9.711 -21.422 -46.062  1.00 95.12           C
ATOM   4625  O   ASN B 270       9.008 -23.656 -44.000  1.00 95.12           O
ATOM   4626  CG  ASN B 270      10.539 -20.625 -47.062  1.00 95.12           C
ATOM   4627  ND2 ASN B 270      10.008 -20.438 -48.250  1.00 95.12           N
ATOM   4628  OD1 ASN B 270      11.633 -20.156 -46.750  1.00 95.12           O
ATOM   4629  N   VAL B 271       9.836 -21.938 -42.750  1.00 93.94           N
ATOM   4630  CA  VAL B 271       9.039 -22.250 -41.562  1.00 93.94           C
ATOM   4631  C   VAL B 271       7.734 -21.469 -41.594  1.00 93.94           C
ATOM   4632  CB  VAL B 271       9.812 -21.953 -40.250  1.00 93.94           C
ATOM   4633  O   VAL B 271       7.746 -20.234 -41.625  1.00 93.94           O
ATOM   4634  CG1 VAL B 271       8.961 -22.297 -39.031  1.00 93.94           C
ATOM   4635  CG2 VAL B 271      11.125 -22.750 -40.219  1.00 93.94           C
ATOM   4636  N   GLN B 272       6.723 -22.125 -41.625  1.00 89.81           N
ATOM   4637  CA  GLN B 272       5.406 -21.500 -41.594  1.00 89.81           C
ATOM   4638  C   GLN B 272       4.930 -21.344 -40.125  1.00 89.81           C
ATOM   4639  CB  GLN B 272       4.391 -22.312 -42.375  1.00 89.81           C
ATOM   4640  O   GLN B 272       4.309 -20.328 -39.781  1.00 89.81           O
ATOM   4641  CG  GLN B 272       4.566 -22.203 -43.875  1.00 89.81           C
ATOM   4642  CD  GLN B 272       4.234 -20.812 -44.406  1.00 89.81           C
ATOM   4643  NE2 GLN B 272       4.766 -20.484 -45.594  1.00 89.81           N
ATOM   4644  OE1 GLN B 272       3.506 -20.062 -43.781  1.00 89.81           O
ATOM   4645  N   MET B 273       5.195 -22.328 -39.344  1.00 89.31           N
ATOM   4646  CA  MET B 273       4.852 -22.312 -37.938  1.00 89.31           C
ATOM   4647  C   MET B 273       5.941 -22.969 -37.094  1.00 89.31           C
ATOM   4648  CB  MET B 273       3.510 -23.000 -37.688  1.00 89.31           C
ATOM   4649  O   MET B 273       6.266 -24.141 -37.312  1.00 89.31           O
ATOM   4650  CG  MET B 273       3.016 -22.906 -36.250  1.00 89.31           C
ATOM   4651  SD  MET B 273       1.456 -23.844 -36.000  1.00 89.31           S
ATOM   4652  CE  MET B 273       1.988 -25.500 -36.469  1.00 89.31           C
ATOM   4653  N   GLU B 274       6.551 -22.234 -36.219  1.00 92.12           N
ATOM   4654  CA  GLU B 274       7.531 -22.766 -35.281  1.00 92.12           C
ATOM   4655  C   GLU B 274       6.895 -23.797 -34.344  1.00 92.12           C
ATOM   4656  CB  GLU B 274       8.164 -21.641 -34.469  1.00 92.12           C
ATOM   4657  O   GLU B 274       5.676 -23.797 -34.188  1.00 92.12           O
ATOM   4658  CG  GLU B 274       9.094 -20.734 -35.281  1.00 92.12           C
ATOM   4659  CD  GLU B 274      10.375 -21.438 -35.719  1.00 92.12           C
ATOM   4660  OE1 GLU B 274      10.984 -21.016 -36.719  1.00 92.12           O
ATOM   4661  OE2 GLU B 274      10.766 -22.422 -35.062  1.00 92.12           O
ATOM   4662  N   PRO B 275       7.652 -24.609 -33.844  1.00 91.75           N
ATOM   4663  CA  PRO B 275       7.125 -25.625 -32.906  1.00 91.75           C
ATOM   4664  C   PRO B 275       6.355 -25.000 -31.750  1.00 91.75           C
ATOM   4665  CB  PRO B 275       8.383 -26.344 -32.438  1.00 91.75           C
ATOM   4666  O   PRO B 275       6.887 -24.141 -31.031  1.00 91.75           O
ATOM   4667  CG  PRO B 275       9.414 -26.062 -33.469  1.00 91.75           C
ATOM   4668  CD  PRO B 275       9.109 -24.734 -34.094  1.00 91.75           C
ATOM   4669  N   LYS B 276       5.199 -25.438 -31.609  1.00 91.12           N
ATOM   4670  CA  LYS B 276       4.355 -24.969 -30.516  1.00 91.12           C
ATOM   4671  C   LYS B 276       3.422 -26.062 -30.016  1.00 91.12           C
ATOM   4672  CB  LYS B 276       3.539 -23.750 -30.969  1.00 91.12           C
ATOM   4673  O   LYS B 276       3.068 -26.969 -30.766  1.00 91.12           O
ATOM   4674  CG  LYS B 276       2.447 -24.078 -31.969  1.00 91.12           C
ATOM   4675  CD  LYS B 276       1.649 -22.828 -32.344  1.00 91.12           C
ATOM   4676  CE  LYS B 276       0.553 -23.156 -33.344  1.00 91.12           C
ATOM   4677  NZ  LYS B 276      -0.322 -21.969 -33.625  1.00 91.12           N
ATOM   4678  N   VAL B 277       3.090 -25.984 -28.797  1.00 86.31           N
ATOM   4679  CA  VAL B 277       2.152 -26.938 -28.203  1.00 86.31           C
ATOM   4680  C   VAL B 277       0.740 -26.656 -28.719  1.00 86.31           C
ATOM   4681  CB  VAL B 277       2.186 -26.875 -26.656  1.00 86.31           C
ATOM   4682  O   VAL B 277       0.281 -25.500 -28.688  1.00 86.31           O
ATOM   4683  CG1 VAL B 277       1.173 -27.844 -26.062  1.00 86.31           C
ATOM   4684  CG2 VAL B 277       3.592 -27.172 -26.156  1.00 86.31           C
ATOM   4685  N   VAL B 278       0.198 -27.656 -29.328  1.00 80.62           N
ATOM   4686  CA  VAL B 278      -1.133 -27.500 -29.906  1.00 80.62           C
ATOM   4687  C   VAL B 278      -2.139 -28.344 -29.125  1.00 80.62           C
ATOM   4688  CB  VAL B 278      -1.157 -27.906 -31.406  1.00 80.62           C
ATOM   4689  O   VAL B 278      -1.787 -29.391 -28.562  1.00 80.62           O
ATOM   4690  CG1 VAL B 278      -0.430 -26.859 -32.250  1.00 80.62           C
ATOM   4691  CG2 VAL B 278      -0.533 -29.281 -31.594  1.00 80.62           C
ATOM   4692  N   THR B 279      -3.342 -27.750 -28.875  1.00 72.06           N
ATOM   4693  CA  THR B 279      -4.465 -28.453 -28.250  1.00 72.06           C
ATOM   4694  C   THR B 279      -5.383 -29.047 -29.312  1.00 72.06           C
ATOM   4695  CB  THR B 279      -5.270 -27.500 -27.344  1.00 72.06           C
ATOM   4696  O   THR B 279      -5.230 -28.766 -30.516  1.00 72.06           O
ATOM   4697  CG2 THR B 279      -4.422 -27.000 -26.188  1.00 72.06           C
ATOM   4698  OG1 THR B 279      -5.727 -26.375 -28.125  1.00 72.06           O
ATOM   4699  N   ASP B 280      -6.324 -30.047 -28.891  1.00 62.19           N
ATOM   4700  CA  ASP B 280      -7.293 -30.656 -29.781  1.00 62.19           C
ATOM   4701  C   ASP B 280      -8.086 -29.594 -30.547  1.00 62.19           C
ATOM   4702  CB  ASP B 280      -8.242 -31.562 -29.016  1.00 62.19           C
ATOM   4703  O   ASP B 280      -8.406 -29.766 -31.719  1.00 62.19           O
ATOM   4704  CG  ASP B 280      -7.605 -32.875 -28.625  1.00 62.19           C
ATOM   4705  OD1 ASP B 280      -6.598 -33.281 -29.234  1.00 62.19           O
ATOM   4706  OD2 ASP B 280      -8.117 -33.531 -27.672  1.00 62.19           O
ATOM   4707  N   THR B 281      -8.297 -28.500 -29.844  1.00 62.50           N
ATOM   4708  CA  THR B 281      -9.031 -27.406 -30.484  1.00 62.50           C
ATOM   4709  C   THR B 281      -8.195 -26.766 -31.578  1.00 62.50           C
ATOM   4710  CB  THR B 281      -9.438 -26.328 -29.453  1.00 62.50           C
ATOM   4711  O   THR B 281      -8.711 -26.438 -32.656  1.00 62.50           O
ATOM   4712  CG2 THR B 281     -10.938 -26.047 -29.531  1.00 62.50           C
ATOM   4713  OG1 THR B 281      -9.125 -26.797 -28.141  1.00 62.50           O
ATOM   4714  N   ASP B 282      -6.926 -26.625 -31.406  1.00 62.25           N
ATOM   4715  CA  ASP B 282      -6.023 -26.078 -32.406  1.00 62.25           C
ATOM   4716  C   ASP B 282      -5.934 -27.000 -33.625  1.00 62.25           C
ATOM   4717  CB  ASP B 282      -4.633 -25.844 -31.812  1.00 62.25           C
ATOM   4718  O   ASP B 282      -5.891 -26.531 -34.750  1.00 62.25           O
ATOM   4719  CG  ASP B 282      -4.594 -24.703 -30.812  1.00 62.25           C
ATOM   4720  OD1 ASP B 282      -5.512 -23.859 -30.812  1.00 62.25           O
ATOM   4721  OD2 ASP B 282      -3.633 -24.656 -30.016  1.00 62.25           O
ATOM   4722  N   GLU B 283      -5.992 -28.219 -33.406  1.00 62.16           N
ATOM   4723  CA  GLU B 283      -5.891 -29.234 -34.438  1.00 62.16           C
ATOM   4724  C   GLU B 283      -7.148 -29.266 -35.312  1.00 62.16           C
ATOM   4725  CB  GLU B 283      -5.641 -30.609 -33.812  1.00 62.16           C
ATOM   4726  O   GLU B 283      -7.070 -29.438 -36.531  1.00 62.16           O
ATOM   4727  CG  GLU B 283      -4.168 -30.984 -33.750  1.00 62.16           C
ATOM   4728  CD  GLU B 283      -3.939 -32.406 -33.219  1.00 62.16           C
ATOM   4729  OE1 GLU B 283      -2.787 -32.875 -33.250  1.00 62.16           O
ATOM   4730  OE2 GLU B 283      -4.922 -33.000 -32.750  1.00 62.16           O
ATOM   4731  N   THR B 284      -8.219 -29.125 -34.625  1.00 62.97           N
ATOM   4732  CA  THR B 284      -9.477 -29.109 -35.375  1.00 62.97           C
ATOM   4733  C   THR B 284      -9.531 -27.906 -36.312  1.00 62.97           C
ATOM   4734  CB  THR B 284     -10.680 -29.062 -34.406  1.00 62.97           C
ATOM   4735  O   THR B 284      -9.969 -28.016 -37.438  1.00 62.97           O
ATOM   4736  CG2 THR B 284     -11.906 -29.734 -35.031  1.00 62.97           C
ATOM   4737  OG1 THR B 284     -10.344 -29.766 -33.219  1.00 62.97           O
ATOM   4738  N   GLU B 285      -9.016 -26.844 -35.844  1.00 60.12           N
ATOM   4739  CA  GLU B 285      -9.008 -25.641 -36.656  1.00 60.12           C
ATOM   4740  C   GLU B 285      -8.039 -25.797 -37.844  1.00 60.12           C
ATOM   4741  CB  GLU B 285      -8.633 -24.422 -35.812  1.00 60.12           C
ATOM   4742  O   GLU B 285      -8.344 -25.375 -38.938  1.00 60.12           O
ATOM   4743  CG  GLU B 285      -9.609 -23.250 -35.969  1.00 60.12           C
ATOM   4744  CD  GLU B 285      -9.711 -22.406 -34.688  1.00 60.12           C
ATOM   4745  OE1 GLU B 285     -10.531 -21.469 -34.656  1.00 60.12           O
ATOM   4746  OE2 GLU B 285      -8.969 -22.688 -33.719  1.00 60.12           O
ATOM   4747  N   LEU B 286      -6.977 -26.359 -37.562  1.00 60.69           N
ATOM   4748  CA  LEU B 286      -6.004 -26.609 -38.625  1.00 60.69           C
ATOM   4749  C   LEU B 286      -6.523 -27.641 -39.625  1.00 60.69           C
ATOM   4750  CB  LEU B 286      -4.676 -27.078 -38.031  1.00 60.69           C
ATOM   4751  O   LEU B 286      -6.336 -27.500 -40.844  1.00 60.69           O
ATOM   4752  CG  LEU B 286      -3.447 -26.969 -38.938  1.00 60.69           C
ATOM   4753  CD1 LEU B 286      -2.844 -25.578 -38.844  1.00 60.69           C
ATOM   4754  CD2 LEU B 286      -2.414 -28.031 -38.562  1.00 60.69           C
ATOM   4755  N   ALA B 287      -7.168 -28.672 -39.094  1.00 65.00           N
ATOM   4756  CA  ALA B 287      -7.812 -29.656 -39.969  1.00 65.00           C
ATOM   4757  C   ALA B 287      -8.812 -28.984 -40.875  1.00 65.00           C
ATOM   4758  CB  ALA B 287      -8.500 -30.734 -39.125  1.00 65.00           C
ATOM   4759  O   ALA B 287      -8.883 -29.312 -42.062  1.00 65.00           O
ATOM   4760  N   ARG B 288      -9.484 -28.078 -40.312  1.00 61.47           N
ATOM   4761  CA  ARG B 288     -10.453 -27.328 -41.125  1.00 61.47           C
ATOM   4762  C   ARG B 288      -9.750 -26.469 -42.156  1.00 61.47           C
ATOM   4763  CB  ARG B 288     -11.328 -26.453 -40.219  1.00 61.47           C
ATOM   4764  O   ARG B 288     -10.211 -26.359 -43.312  1.00 61.47           O
ATOM   4765  CG  ARG B 288     -12.625 -27.109 -39.781  1.00 61.47           C
ATOM   4766  CD  ARG B 288     -13.516 -26.156 -39.000  1.00 61.47           C
ATOM   4767  NE  ARG B 288     -14.695 -26.828 -38.469  1.00 61.47           N
ATOM   4768  NH1 ARG B 288     -15.336 -25.078 -37.094  1.00 61.47           N
ATOM   4769  NH2 ARG B 288     -16.578 -27.000 -37.156  1.00 61.47           N
ATOM   4770  CZ  ARG B 288     -15.539 -26.297 -37.594  1.00 61.47           C
ATOM   4771  N   GLN B 289      -8.672 -25.969 -41.750  1.00 60.19           N
ATOM   4772  CA  GLN B 289      -7.906 -25.156 -42.688  1.00 60.19           C
ATOM   4773  C   GLN B 289      -7.262 -26.016 -43.781  1.00 60.19           C
ATOM   4774  CB  GLN B 289      -6.836 -24.359 -41.938  1.00 60.19           C
ATOM   4775  O   GLN B 289      -7.246 -25.641 -44.938  1.00 60.19           O
ATOM   4776  CG  GLN B 289      -7.180 -22.875 -41.750  1.00 60.19           C
ATOM   4777  CD  GLN B 289      -6.145 -22.125 -40.938  1.00 60.19           C
ATOM   4778  NE2 GLN B 289      -6.379 -20.844 -40.719  1.00 60.19           N
ATOM   4779  OE1 GLN B 289      -5.137 -22.703 -40.500  1.00 60.19           O
ATOM   4780  N   MET B 290      -6.812 -27.109 -43.375  1.00 60.97           N
ATOM   4781  CA  MET B 290      -6.199 -28.062 -44.312  1.00 60.97           C
ATOM   4782  C   MET B 290      -7.230 -28.594 -45.312  1.00 60.97           C
ATOM   4783  CB  MET B 290      -5.555 -29.219 -43.562  1.00 60.97           C
ATOM   4784  O   MET B 290      -6.930 -28.766 -46.500  1.00 60.97           O
ATOM   4785  CG  MET B 290      -4.230 -28.859 -42.906  1.00 60.97           C
ATOM   4786  SD  MET B 290      -2.885 -30.031 -43.344  1.00 60.97           S
ATOM   4787  CE  MET B 290      -3.008 -31.203 -41.969  1.00 60.97           C
ATOM   4788  N   GLU B 291      -8.375 -28.922 -44.781  1.00 61.34           N
ATOM   4789  CA  GLU B 291      -9.477 -29.328 -45.656  1.00 61.34           C
ATOM   4790  C   GLU B 291      -9.820 -28.219 -46.656  1.00 61.34           C
ATOM   4791  CB  GLU B 291     -10.719 -29.672 -44.844  1.00 61.34           C
ATOM   4792  O   GLU B 291     -10.094 -28.500 -47.844  1.00 61.34           O
ATOM   4793  CG  GLU B 291     -11.250 -31.078 -45.094  1.00 61.34           C
ATOM   4794  CD  GLU B 291     -12.461 -31.422 -44.250  1.00 61.34           C
ATOM   4795  OE1 GLU B 291     -13.016 -32.531 -44.406  1.00 61.34           O
ATOM   4796  OE2 GLU B 291     -12.859 -30.578 -43.406  1.00 61.34           O
ATOM   4797  N   ARG B 292      -9.727 -27.078 -46.219  1.00 62.47           N
ATOM   4798  CA  ARG B 292      -9.992 -25.938 -47.094  1.00 62.47           C
ATOM   4799  C   ARG B 292      -8.906 -25.797 -48.156  1.00 62.47           C
ATOM   4800  CB  ARG B 292     -10.086 -24.641 -46.281  1.00 62.47           C
ATOM   4801  O   ARG B 292      -9.211 -25.562 -49.344  1.00 62.47           O
ATOM   4802  CG  ARG B 292     -10.945 -23.562 -46.906  1.00 62.47           C
ATOM   4803  CD  ARG B 292     -11.055 -22.328 -46.031  1.00 62.47           C
ATOM   4804  NE  ARG B 292     -11.695 -21.219 -46.750  1.00 62.47           N
ATOM   4805  NH1 ARG B 292     -11.648 -19.781 -44.938  1.00 62.47           N
ATOM   4806  NH2 ARG B 292     -12.555 -19.109 -46.938  1.00 62.47           N
ATOM   4807  CZ  ARG B 292     -11.961 -20.031 -46.188  1.00 62.47           C
ATOM   4808  N   LEU B 293      -7.672 -26.031 -47.750  1.00 59.53           N
ATOM   4809  CA  LEU B 293      -6.555 -25.906 -48.688  1.00 59.53           C
ATOM   4810  C   LEU B 293      -6.555 -27.047 -49.688  1.00 59.53           C
ATOM   4811  CB  LEU B 293      -5.227 -25.875 -47.906  1.00 59.53           C
ATOM   4812  O   LEU B 293      -6.250 -26.844 -50.875  1.00 59.53           O
ATOM   4813  CG  LEU B 293      -4.746 -24.500 -47.438  1.00 59.53           C
ATOM   4814  CD1 LEU B 293      -3.838 -24.641 -46.219  1.00 59.53           C
ATOM   4815  CD2 LEU B 293      -4.023 -23.766 -48.594  1.00 59.53           C
ATOM   4816  N   GLU B 294      -6.855 -28.250 -49.219  1.00 59.47           N
ATOM   4817  CA  GLU B 294      -6.996 -29.406 -50.125  1.00 59.47           C
ATOM   4818  C   GLU B 294      -8.109 -29.188 -51.125  1.00 59.47           C
ATOM   4819  CB  GLU B 294      -7.273 -30.672 -49.312  1.00 59.47           C
ATOM   4820  O   GLU B 294      -7.965 -29.547 -52.312  1.00 59.47           O
ATOM   4821  CG  GLU B 294      -6.027 -31.500 -49.000  1.00 59.47           C
ATOM   4822  CD  GLU B 294      -6.320 -32.781 -48.219  1.00 59.47           C
ATOM   4823  OE1 GLU B 294      -5.391 -33.594 -48.031  1.00 59.47           O
ATOM   4824  OE2 GLU B 294      -7.488 -32.969 -47.812  1.00 59.47           O
ATOM   4825  N   ARG B 295      -9.188 -28.703 -50.719  1.00 59.91           N
ATOM   4826  CA  ARG B 295     -10.312 -28.406 -51.594  1.00 59.91           C
ATOM   4827  C   ARG B 295      -9.938 -27.344 -52.625  1.00 59.91           C
ATOM   4828  CB  ARG B 295     -11.531 -27.953 -50.812  1.00 59.91           C
ATOM   4829  O   ARG B 295     -10.336 -27.422 -53.781  1.00 59.91           O
ATOM   4830  CG  ARG B 295     -12.477 -29.094 -50.438  1.00 59.91           C
ATOM   4831  CD  ARG B 295     -13.727 -28.578 -49.719  1.00 59.91           C
ATOM   4832  NE  ARG B 295     -14.477 -29.656 -49.094  1.00 59.91           N
ATOM   4833  NH1 ARG B 295     -16.047 -28.266 -48.125  1.00 59.91           N
ATOM   4834  NH2 ARG B 295     -16.172 -30.547 -47.844  1.00 59.91           N
ATOM   4835  CZ  ARG B 295     -15.562 -29.484 -48.344  1.00 59.91           C
ATOM   4836  N   GLU B 296      -9.180 -26.375 -52.219  1.00 58.12           N
ATOM   4837  CA  GLU B 296      -8.758 -25.312 -53.125  1.00 58.12           C
ATOM   4838  C   GLU B 296      -7.738 -25.797 -54.125  1.00 58.12           C
ATOM   4839  CB  GLU B 296      -8.164 -24.141 -52.312  1.00 58.12           C
ATOM   4840  O   GLU B 296      -7.707 -25.328 -55.281  1.00 58.12           O
ATOM   4841  CG  GLU B 296      -9.211 -23.281 -51.625  1.00 58.12           C
ATOM   4842  CD  GLU B 296      -8.609 -22.203 -50.719  1.00 58.12           C
ATOM   4843  OE1 GLU B 296      -9.375 -21.422 -50.125  1.00 58.12           O
ATOM   4844  OE2 GLU B 296      -7.363 -22.125 -50.656  1.00 58.12           O
ATOM   4845  N   ASN B 297      -6.879 -26.719 -53.844  1.00 54.88           N
ATOM   4846  CA  ASN B 297      -5.875 -27.281 -54.750  1.00 54.88           C
ATOM   4847  C   ASN B 297      -6.484 -28.312 -55.688  1.00 54.88           C
ATOM   4848  CB  ASN B 297      -4.734 -27.922 -53.938  1.00 54.88           C
ATOM   4849  O   ASN B 297      -5.918 -28.609 -56.750  1.00 54.88           O
ATOM   4850  CG  ASN B 297      -3.564 -26.969 -53.750  1.00 54.88           C
ATOM   4851  ND2 ASN B 297      -2.699 -27.281 -52.781  1.00 54.88           N
ATOM   4852  OD1 ASN B 297      -3.441 -25.969 -54.438  1.00 54.88           O
ATOM   4853  N   ALA B 298      -7.457 -29.094 -55.375  1.00 53.56           N
ATOM   4854  CA  ALA B 298      -8.133 -30.047 -56.250  1.00 53.56           C
ATOM   4855  C   ALA B 298      -8.828 -29.328 -57.406  1.00 53.56           C
ATOM   4856  CB  ALA B 298      -9.148 -30.875 -55.469  1.00 53.56           C
ATOM   4857  O   ALA B 298      -9.000 -29.891 -58.500  1.00 53.56           O
ATOM   4858  N   GLU B 299      -9.305 -28.141 -57.312  1.00 46.53           N
ATOM   4859  CA  GLU B 299     -10.055 -27.438 -58.344  1.00 46.53           C
ATOM   4860  C   GLU B 299      -9.117 -26.906 -59.438  1.00 46.53           C
ATOM   4861  CB  GLU B 299     -10.859 -26.281 -57.750  1.00 46.53           C
ATOM   4862  O   GLU B 299      -9.547 -26.672 -60.562  1.00 46.53           O
ATOM   4863  CG  GLU B 299     -12.203 -26.703 -57.188  1.00 46.53           C
ATOM   4864  CD  GLU B 299     -13.016 -25.547 -56.625  1.00 46.53           C
ATOM   4865  OE1 GLU B 299     -14.180 -25.750 -56.219  1.00 46.53           O
ATOM   4866  OE2 GLU B 299     -12.477 -24.422 -56.594  1.00 46.53           O
ATOM   4867  N   VAL B 300      -7.801 -26.672 -59.250  1.00 46.53           N
ATOM   4868  CA  VAL B 300      -6.977 -25.984 -60.219  1.00 46.53           C
ATOM   4869  C   VAL B 300      -6.543 -26.969 -61.312  1.00 46.53           C
ATOM   4870  CB  VAL B 300      -5.734 -25.328 -59.562  1.00 46.53           C
ATOM   4871  O   VAL B 300      -6.090 -26.562 -62.375  1.00 46.53           O
ATOM   4872  CG1 VAL B 300      -4.871 -24.641 -60.625  1.00 46.53           C
ATOM   4873  CG2 VAL B 300      -6.164 -24.328 -58.500  1.00 46.53           C
ATOM   4874  N   ASP B 301      -6.570 -28.297 -61.188  1.00 41.81           N
ATOM   4875  CA  ASP B 301      -5.980 -29.172 -62.188  1.00 41.81           C
ATOM   4876  C   ASP B 301      -6.879 -29.266 -63.438  1.00 41.81           C
ATOM   4877  CB  ASP B 301      -5.719 -30.562 -61.625  1.00 41.81           C
ATOM   4878  O   ASP B 301      -6.652 -30.094 -64.312  1.00 41.81           O
ATOM   4879  CG  ASP B 301      -4.250 -30.953 -61.656  1.00 41.81           C
ATOM   4880  OD1 ASP B 301      -3.428 -30.188 -62.188  1.00 41.81           O
ATOM   4881  OD2 ASP B 301      -3.910 -32.031 -61.125  1.00 41.81           O
ATOM   4882  N   GLY B 302      -8.172 -28.781 -63.438  1.00 39.16           N
ATOM   4883  CA  GLY B 302      -9.031 -29.125 -64.562  1.00 39.16           C
ATOM   4884  C   GLY B 302      -8.617 -28.438 -65.875  1.00 39.16           C
ATOM   4885  O   GLY B 302      -9.453 -28.141 -66.688  1.00 39.16           O
ATOM   4886  N   ASP B 303      -7.301 -28.000 -66.062  1.00 32.94           N
ATOM   4887  CA  ASP B 303      -6.949 -27.375 -67.312  1.00 32.94           C
ATOM   4888  C   ASP B 303      -7.152 -28.344 -68.500  1.00 32.94           C
ATOM   4889  CB  ASP B 303      -5.500 -26.891 -67.312  1.00 32.94           C
ATOM   4890  O   ASP B 303      -6.391 -29.297 -68.625  1.00 32.94           O
ATOM   4891  CG  ASP B 303      -5.379 -25.375 -67.438  1.00 32.94           C
ATOM   4892  OD1 ASP B 303      -6.379 -24.719 -67.812  1.00 32.94           O
ATOM   4893  OD2 ASP B 303      -4.270 -24.844 -67.250  1.00 32.94           O
ATOM   4894  N   ASP B 304      -8.359 -28.859 -68.750  1.00 33.00           N
ATOM   4895  CA  ASP B 304      -8.695 -29.672 -69.875  1.00 33.00           C
ATOM   4896  C   ASP B 304      -8.344 -28.953 -71.188  1.00 33.00           C
ATOM   4897  CB  ASP B 304     -10.180 -30.047 -69.875  1.00 33.00           C
ATOM   4898  O   ASP B 304      -8.805 -29.328 -72.250  1.00 33.00           O
ATOM   4899  CG  ASP B 304     -10.453 -31.375 -69.188  1.00 33.00           C
ATOM   4900  OD1 ASP B 304      -9.508 -32.156 -69.000  1.00 33.00           O
ATOM   4901  OD2 ASP B 304     -11.625 -31.641 -68.875  1.00 33.00           O
ATOM   4902  N   ASP B 305      -7.668 -27.797 -71.250  1.00 31.30           N
ATOM   4903  CA  ASP B 305      -7.680 -27.047 -72.500  1.00 31.30           C
ATOM   4904  C   ASP B 305      -6.891 -27.781 -73.562  1.00 31.30           C
ATOM   4905  CB  ASP B 305      -7.102 -25.641 -72.312  1.00 31.30           C
ATOM   4906  O   ASP B 305      -6.617 -27.219 -74.625  1.00 31.30           O
ATOM   4907  CG  ASP B 305      -8.148 -24.625 -71.875  1.00 31.30           C
ATOM   4908  OD1 ASP B 305      -9.359 -24.875 -72.062  1.00 31.30           O
ATOM   4909  OD2 ASP B 305      -7.762 -23.578 -71.312  1.00 31.30           O
ATOM   4910  N   ALA B 306      -6.199 -28.875 -73.375  1.00 28.94           N
ATOM   4911  CA  ALA B 306      -5.215 -29.234 -74.375  1.00 28.94           C
ATOM   4912  C   ALA B 306      -5.895 -29.625 -75.688  1.00 28.94           C
ATOM   4913  CB  ALA B 306      -4.328 -30.375 -73.875  1.00 28.94           C
ATOM   4914  O   ALA B 306      -5.281 -29.578 -76.750  1.00 28.94           O
ATOM   4915  N   GLU B 307      -7.027 -30.328 -75.750  1.00 27.73           N
ATOM   4916  CA  GLU B 307      -7.316 -31.141 -76.938  1.00 27.73           C
ATOM   4917  C   GLU B 307      -7.730 -30.297 -78.125  1.00 27.73           C
ATOM   4918  CB  GLU B 307      -8.414 -32.156 -76.625  1.00 27.73           C
ATOM   4919  O   GLU B 307      -7.883 -30.797 -79.250  1.00 27.73           O
ATOM   4920  CG  GLU B 307      -7.898 -33.469 -76.000  1.00 27.73           C
ATOM   4921  CD  GLU B 307      -8.992 -34.500 -75.750  1.00 27.73           C
ATOM   4922  OE1 GLU B 307      -8.672 -35.625 -75.375  1.00 27.73           O
ATOM   4923  OE2 GLU B 307     -10.180 -34.156 -76.000  1.00 27.73           O
ATOM   4924  N   GLU B 308      -8.172 -29.062 -78.000  1.00 28.72           N
ATOM   4925  CA  GLU B 308      -8.898 -28.531 -79.188  1.00 28.72           C
ATOM   4926  C   GLU B 308      -7.945 -28.203 -80.312  1.00 28.72           C
ATOM   4927  CB  GLU B 308      -9.703 -27.297 -78.812  1.00 28.72           C
ATOM   4928  O   GLU B 308      -8.383 -27.828 -81.438  1.00 28.72           O
ATOM   4929  CG  GLU B 308     -11.164 -27.578 -78.500  1.00 28.72           C
ATOM   4930  CD  GLU B 308     -11.969 -26.328 -78.188  1.00 28.72           C
ATOM   4931  OE1 GLU B 308     -13.203 -26.438 -78.000  1.00 28.72           O
ATOM   4932  OE2 GLU B 308     -11.367 -25.234 -78.125  1.00 28.72           O
ATOM   4933  N   MET B 309      -6.621 -28.094 -80.188  1.00 26.59           N
ATOM   4934  CA  MET B 309      -5.867 -27.453 -81.250  1.00 26.59           C
ATOM   4935  C   MET B 309      -5.758 -28.375 -82.500  1.00 26.59           C
ATOM   4936  CB  MET B 309      -4.469 -27.062 -80.812  1.00 26.59           C
ATOM   4937  O   MET B 309      -5.273 -27.969 -83.562  1.00 26.59           O
ATOM   4938  CG  MET B 309      -4.398 -25.672 -80.188  1.00 26.59           C
ATOM   4939  SD  MET B 309      -2.754 -24.891 -80.438  1.00 26.59           S
ATOM   4940  CE  MET B 309      -2.650 -23.922 -78.875  1.00 26.59           C
ATOM   4941  N   GLU B 310      -5.777 -29.766 -82.438  1.00 26.92           N
ATOM   4942  CA  GLU B 310      -5.215 -30.547 -83.500  1.00 26.92           C
ATOM   4943  C   GLU B 310      -6.090 -30.453 -84.750  1.00 26.92           C
ATOM   4944  CB  GLU B 310      -5.031 -32.000 -83.125  1.00 26.92           C
ATOM   4945  O   GLU B 310      -5.625 -30.703 -85.875  1.00 26.92           O
ATOM   4946  CG  GLU B 310      -3.650 -32.312 -82.562  1.00 26.92           C
ATOM   4947  CD  GLU B 310      -3.482 -33.781 -82.188  1.00 26.92           C
ATOM   4948  OE1 GLU B 310      -2.359 -34.188 -81.750  1.00 26.92           O
ATOM   4949  OE2 GLU B 310      -4.480 -34.531 -82.250  1.00 26.92           O
ATOM   4950  N   ALA B 311      -7.434 -30.469 -84.750  1.00 29.30           N
ATOM   4951  CA  ALA B 311      -8.141 -30.969 -85.938  1.00 29.30           C
ATOM   4952  C   ALA B 311      -8.000 -29.984 -87.062  1.00 29.30           C
ATOM   4953  CB  ALA B 311      -9.617 -31.203 -85.562  1.00 29.30           C
ATOM   4954  O   ALA B 311      -8.281 -30.344 -88.250  1.00 29.30           O
ATOM   4955  N   LYS B 312      -7.941 -28.672 -86.938  1.00 27.84           N
ATOM   4956  CA  LYS B 312      -8.281 -27.875 -88.125  1.00 27.84           C
ATOM   4957  C   LYS B 312      -7.168 -27.922 -89.188  1.00 27.84           C
ATOM   4958  CB  LYS B 312      -8.570 -26.422 -87.688  1.00 27.84           C
ATOM   4959  O   LYS B 312      -7.207 -27.188 -90.125  1.00 27.84           O
ATOM   4960  CG  LYS B 312     -10.023 -26.156 -87.375  1.00 27.84           C
ATOM   4961  CD  LYS B 312     -10.273 -24.672 -87.125  1.00 27.84           C
ATOM   4962  CE  LYS B 312     -11.727 -24.406 -86.750  1.00 27.84           C
ATOM   4963  NZ  LYS B 312     -11.969 -22.953 -86.500  1.00 27.84           N
ATOM   4964  N   ALA B 313      -5.984 -28.516 -89.000  1.00 24.95           N
ATOM   4965  CA  ALA B 313      -4.953 -28.172 -90.000  1.00 24.95           C
ATOM   4966  C   ALA B 313      -5.293 -28.750 -91.312  1.00 24.95           C
ATOM   4967  CB  ALA B 313      -3.592 -28.688 -89.500  1.00 24.95           C
ATOM   4968  O   ALA B 313      -4.445 -28.781 -92.250  1.00 24.95           O
ATOM   4969  N   GLU B 314      -6.438 -29.406 -91.625  1.00 24.80           N
ATOM   4970  CA  GLU B 314      -6.648 -29.703 -93.062  1.00 24.80           C
ATOM   4971  C   GLU B 314      -6.727 -28.438 -93.875  1.00 24.80           C
ATOM   4972  CB  GLU B 314      -7.922 -30.531 -93.250  1.00 24.80           C
ATOM   4973  O   GLU B 314      -6.133 -28.359 -94.938  1.00 24.80           O
ATOM   4974  CG  GLU B 314      -7.730 -32.031 -93.000  1.00 24.80           C
ATOM   4975  CD  GLU B 314      -8.961 -32.844 -93.312  1.00 24.80           C
ATOM   4976  OE1 GLU B 314      -8.859 -34.094 -93.375  1.00 24.80           O
ATOM   4977  OE2 GLU B 314     -10.023 -32.250 -93.562  1.00 24.80           O
ATOM   4978  N   ASP B 315      -7.730 -27.469 -93.750  1.00 20.33           N
[truncated: 883 more chars]
