# Supplementary material for: Systematic genetic characterization of the human PKR kinase domain highlights its functional malleability to escape a poxvirus substrate mimic
Source: bioRxiv. 2024 Sep 22:2024.05.29.596416. Preprint. [Version 3] doi: 10.1101/2024.05.29.596416 (PMC11188142; doi:10.1101/2024.05.29.596416)
Supplement: Supplement 3 [file media-3.pdb]

SEQRES   1 A  302  PRO ASP MET LYS GLU THR LYS TYR THR VAL ASP LYS ARG
SEQRES   2 A  302  PHE GLY MET ASP PHE LYS GLU ILE GLU LEU ILE GLY SER
SEQRES   3 A  302  GLY GLY PHE GLY GLN VAL PHE LYS ALA LYS HIS ARG ILE
SEQRES   4 A  302  ASP GLY LYS THR TYR VAL ILE LYS ARG VAL LYS TYR ASN
SEQRES   5 A  302  ASN GLU LYS ALA GLU ARG GLU VAL LYS ALA LEU ALA LYS
SEQRES   6 A  302  LEU ASP HIS VAL ASN ILE VAL HIS TYR ASN GLY CYS TRP
SEQRES   7 A  302  ASP GLY PHE ASP TYR ASP PRO GLU THR SER ASP ASP SER
SEQRES   8 A  302  LEU GLU SER SER ASP TYR ASP PRO GLU ASN SER LYS ASN
SEQRES   9 A  302  SER SER ARG SER LYS THR LYS CYS LEU PHE ILE GLN MET
SEQRES  10 A  302  GLU PHE CYS ASP LYS GLY THR LEU GLU GLN TRP ILE GLU
SEQRES  11 A  302  LYS ARG ARG GLY GLU LYS LEU ASP LYS VAL LEU ALA LEU
SEQRES  12 A  302  GLU LEU PHE GLU GLN ILE THR LYS GLY VAL ASP TYR ILE
SEQRES  13 A  302  HIS SER LYS LYS LEU ILE HIS ARG ASP LEU LYS PRO SER
SEQRES  14 A  302  ASN ILE PHE LEU VAL ASP THR LYS GLN VAL LYS ILE GLY
SEQRES  15 A  302  ASP PHE GLY LEU VAL THR SER LEU LYS ASN ASP GLY LYS
SEQRES  16 A  302  ARG THR ARG SER LYS GLY THR LEU ARG TYR MET SER PRO
SEQRES  17 A  302  GLU GLN ILE SER SER GLN ASP TYR GLY LYS GLU VAL ASP
SEQRES  18 A  302  LEU TYR ALA LEU GLY LEU ILE LEU ALA GLU LEU LEU HIS
SEQRES  19 A  302  VAL CYS ASP THR ALA PHE GLU THR SER LYS PHE PHE THR
SEQRES  20 A  302  ASP LEU ARG ASP GLY ILE ILE SER ASP ILE PHE ASP LYS
SEQRES  21 A  302  LYS GLU LYS THR LEU LEU GLN LYS LEU LEU SER LYS LYS
SEQRES  22 A  302  PRO GLU ASP ARG PRO ASN THR SER GLU ILE LEU ARG THR
SEQRES  23 A  302  LEU THR VAL TRP LYS LYS SER PRO GLU LYS ASN GLU ARG
SEQRES  24 A  302  HIS THR CYS
SEQRES   1 B   88  MET LEU ALA PHE CYS TYR SER LEU PRO ASN ALA GLY ASP
SEQRES   2 B   88  VAL ILE LYS GLY ARG VAL TYR GLU LYS ASP TYR ALA LEU
SEQRES   3 B   88  TYR ILE TYR LEU PHE ASP TYR PRO HIS PHE GLU ALA ILE
SEQRES   4 B   88  LEU ALA GLU SER VAL LYS MET HIS MET ASP ARG TYR VAL
SEQRES   5 B   88  GLU TYR ARG ASP LYS LEU VAL GLY LYS THR VAL LYS VAL
SEQRES   6 B   88  LYS VAL ILE ARG VAL ASP TYR THR LYS GLY TYR ILE ASP
SEQRES   7 B   88  VAL ASN TYR LYS ARG MET CYS ARG HIS GLN
HELIX    1   1 LYS A  261  ASP A  266  1                                   6
HELIX    2   2 LYS A  304  ALA A  311  1                                   8
HELIX    3   3 LEU A  312  LYS A  314  1                                   3
HELIX    4   4 ASN A  353  SER A  355  1                                   3
HELIX    5   5 LEU A  374  ILE A  378  1                                   5
HELIX    6   6 GLU A  379  ARG A  381  1                                   3
HELIX    7   7 LYS A  388  ILE A  405  1                                  18
HELIX    8   8 HIS A  406  LYS A  408  1                                   3
HELIX    9   9 PRO A  417  ASN A  419  1                                   3
HELIX   10  10 LEU A  452  TYR A  454  1                                   3
HELIX   11  11 PRO A  457  SER A  461  1                                   5
HELIX   12  12 LYS A  467  VAL A  469  1                                   3
HELIX   13  13 ASP A  470  LEU A  482  1                                  13
HELIX   14  14 ALA A  488  ARG A  499  1                                  12
HELIX   15  15 LYS A  509  LEU A  518  1                                  10
HELIX   16  16 PRO A  523  ASP A  525  1                                   3
HELIX   17  17 THR A  529  LYS A  541  1                                  13
HELIX   18  18 ALA B   41  LYS B   45  1                                   5
HELIX   19  19 MET B   48  LEU B   58  1                                  11
SHEET    1   1 1 GLU A 271  GLY A 276  0
SHEET    2   2 1 GLY A 279  LYS A 285  0
SHEET    3   3 1 THR A 292  LYS A 299  0
SHEET    4   4 1 TYR A 323  TYR A 332  0
SHEET    5   5 1 LYS A 358  GLU A 367  0
SHEET    6   6 1 ILE A 420  ASP A 424  0
SHEET    7   7 1 GLN A 427  ILE A 430  0
SHEET    8   8 1 VAL B  14  LYS B  22  0
SHEET    9   9 1 ALA B  25  LEU B  30  0
SHEET   10  10 1 GLU B  37  LEU B  40  0
SHEET   11  11 1 THR B  62  ASP B  71  0
SHEET   12  12 1 TYR B  76  ASN B  80  0
ATOM      1  N   PRO A 250     -21.766 -34.625   8.945  1.00 29.27           N
ATOM      2  CA  PRO A 250     -21.328 -33.469   9.742  1.00 29.27           C
ATOM      3  C   PRO A 250     -21.719 -32.156   9.117  1.00 29.27           C
ATOM      4  CB  PRO A 250     -19.812 -33.625   9.789  1.00 29.27           C
ATOM      5  O   PRO A 250     -21.547 -31.953   7.910  1.00 29.27           O
ATOM      6  CG  PRO A 250     -19.531 -34.844   8.961  1.00 29.27           C
ATOM      7  CD  PRO A 250     -20.828 -35.375   8.414  1.00 29.27           C
ATOM      8  N   ASP A 251     -22.781 -31.469   9.461  1.00 34.47           N
ATOM      9  CA  ASP A 251     -23.484 -30.281   8.969  1.00 34.47           C
ATOM     10  C   ASP A 251     -22.500 -29.172   8.594  1.00 34.47           C
ATOM     11  CB  ASP A 251     -24.484 -29.766  10.008  1.00 34.47           C
ATOM     12  O   ASP A 251     -21.625 -28.828   9.383  1.00 34.47           O
ATOM     13  CG  ASP A 251     -25.844 -30.422   9.898  1.00 34.47           C
ATOM     14  OD1 ASP A 251     -26.156 -31.000   8.836  1.00 34.47           O
ATOM     15  OD2 ASP A 251     -26.609 -30.375  10.891  1.00 34.47           O
ATOM     16  N   MET A 252     -22.062 -29.031   7.391  1.00 43.75           N
ATOM     17  CA  MET A 252     -21.219 -27.906   6.984  1.00 43.75           C
ATOM     18  C   MET A 252     -21.672 -26.625   7.664  1.00 43.75           C
ATOM     19  CB  MET A 252     -21.250 -27.734   5.465  1.00 43.75           C
ATOM     20  O   MET A 252     -22.781 -26.156   7.453  1.00 43.75           O
ATOM     21  CG  MET A 252     -19.953 -28.141   4.773  1.00 43.75           C
ATOM     22  SD  MET A 252     -20.000 -27.844   2.965  1.00 43.75           S
ATOM     23  CE  MET A 252     -19.484 -26.094   2.922  1.00 43.75           C
ATOM     24  N   LYS A 253     -21.406 -26.422   8.891  1.00 45.72           N
ATOM     25  CA  LYS A 253     -21.844 -25.203   9.547  1.00 45.72           C
ATOM     26  C   LYS A 253     -21.453 -23.969   8.727  1.00 45.72           C
ATOM     27  CB  LYS A 253     -21.234 -25.094  10.945  1.00 45.72           C
ATOM     28  O   LYS A 253     -20.281 -23.781   8.391  1.00 45.72           O
ATOM     29  CG  LYS A 253     -22.016 -25.859  12.016  1.00 45.72           C
ATOM     30  CD  LYS A 253     -21.422 -25.625  13.398  1.00 45.72           C
ATOM     31  CE  LYS A 253     -22.188 -26.391  14.469  1.00 45.72           C
ATOM     32  NZ  LYS A 253     -21.641 -26.141  15.836  1.00 45.72           N
ATOM     33  N   GLU A 254     -22.344 -23.656   7.727  1.00 54.81           N
ATOM     34  CA  GLU A 254     -22.219 -22.328   7.145  1.00 54.81           C
ATOM     35  C   GLU A 254     -21.609 -21.344   8.141  1.00 54.81           C
ATOM     36  CB  GLU A 254     -23.578 -21.812   6.660  1.00 54.81           C
ATOM     37  O   GLU A 254     -22.047 -21.266   9.289  1.00 54.81           O
ATOM     38  CG  GLU A 254     -24.016 -22.391   5.320  1.00 54.81           C
ATOM     39  CD  GLU A 254     -25.344 -21.859   4.836  1.00 54.81           C
ATOM     40  OE1 GLU A 254     -25.766 -22.188   3.707  1.00 54.81           O
ATOM     41  OE2 GLU A 254     -25.984 -21.078   5.590  1.00 54.81           O
ATOM     42  N   THR A 255     -20.203 -21.266   7.984  1.00 64.31           N
ATOM     43  CA  THR A 255     -19.562 -20.312   8.891  1.00 64.31           C
ATOM     44  C   THR A 255     -19.859 -18.875   8.477  1.00 64.31           C
ATOM     45  CB  THR A 255     -18.031 -20.547   8.922  1.00 64.31           C
ATOM     46  O   THR A 255     -20.281 -18.625   7.352  1.00 64.31           O
ATOM     47  CG2 THR A 255     -17.688 -21.875   9.570  1.00 64.31           C
ATOM     48  OG1 THR A 255     -17.516 -20.516   7.586  1.00 64.31           O
ATOM     49  N   LYS A 256     -19.844 -17.969   9.258  1.00 77.94           N
ATOM     50  CA  LYS A 256     -20.016 -16.516   9.148  1.00 77.94           C
ATOM     51  C   LYS A 256     -19.188 -15.961   7.992  1.00 77.94           C
ATOM     52  CB  LYS A 256     -19.625 -15.828  10.453  1.00 77.94           C
ATOM     53  O   LYS A 256     -19.625 -15.047   7.293  1.00 77.94           O
ATOM     54  CG  LYS A 256     -19.766 -14.312  10.422  1.00 77.94           C
ATOM     55  CD  LYS A 256     -19.328 -13.680  11.734  1.00 77.94           C
ATOM     56  CE  LYS A 256     -19.406 -12.164  11.680  1.00 77.94           C
ATOM     57  NZ  LYS A 256     -18.953 -11.539  12.961  1.00 77.94           N
ATOM     58  N   TYR A 257     -18.172 -16.734   7.559  1.00 85.50           N
ATOM     59  CA  TYR A 257     -17.219 -16.125   6.637  1.00 85.50           C
ATOM     60  C   TYR A 257     -17.297 -16.781   5.262  1.00 85.50           C
ATOM     61  CB  TYR A 257     -15.789 -16.219   7.180  1.00 85.50           C
ATOM     62  O   TYR A 257     -16.906 -16.172   4.258  1.00 85.50           O
ATOM     63  CG  TYR A 257     -15.547 -15.367   8.398  1.00 85.50           C
ATOM     64  CD1 TYR A 257     -15.578 -13.977   8.320  1.00 85.50           C
ATOM     65  CD2 TYR A 257     -15.289 -15.953   9.641  1.00 85.50           C
ATOM     66  CE1 TYR A 257     -15.352 -13.188   9.445  1.00 85.50           C
ATOM     67  CE2 TYR A 257     -15.062 -15.172  10.766  1.00 85.50           C
ATOM     68  OH  TYR A 257     -14.867 -13.016  11.773  1.00 85.50           O
ATOM     69  CZ  TYR A 257     -15.094 -13.789  10.656  1.00 85.50           C
ATOM     70  N   THR A 258     -17.797 -18.016   5.191  1.00 90.88           N
ATOM     71  CA  THR A 258     -17.750 -18.688   3.902  1.00 90.88           C
ATOM     72  C   THR A 258     -18.859 -19.750   3.803  1.00 90.88           C
ATOM     73  CB  THR A 258     -16.391 -19.359   3.670  1.00 90.88           C
ATOM     74  O   THR A 258     -19.250 -20.344   4.809  1.00 90.88           O
ATOM     75  CG2 THR A 258     -16.109 -20.422   4.730  1.00 90.88           C
ATOM     76  OG1 THR A 258     -16.375 -19.984   2.377  1.00 90.88           O
ATOM     77  N   VAL A 259     -19.344 -19.938   2.480  1.00 90.75           N
ATOM     78  CA  VAL A 259     -20.266 -21.016   2.182  1.00 90.75           C
ATOM     79  C   VAL A 259     -19.609 -22.047   1.263  1.00 90.75           C
ATOM     80  CB  VAL A 259     -21.562 -20.484   1.531  1.00 90.75           C
ATOM     81  O   VAL A 259     -20.234 -23.016   0.855  1.00 90.75           O
ATOM     82  CG1 VAL A 259     -22.344 -19.625   2.520  1.00 90.75           C
ATOM     83  CG2 VAL A 259     -21.234 -19.688   0.267  1.00 90.75           C
ATOM     84  N   ASP A 260     -18.391 -21.734   0.868  1.00 93.19           N
ATOM     85  CA  ASP A 260     -17.656 -22.688   0.046  1.00 93.19           C
ATOM     86  C   ASP A 260     -17.312 -23.953   0.837  1.00 93.19           C
ATOM     87  CB  ASP A 260     -16.375 -22.047  -0.494  1.00 93.19           C
ATOM     88  O   ASP A 260     -16.766 -23.859   1.942  1.00 93.19           O
ATOM     89  CG  ASP A 260     -15.523 -23.000  -1.314  1.00 93.19           C
ATOM     90  OD1 ASP A 260     -14.477 -23.469  -0.816  1.00 93.19           O
ATOM     91  OD2 ASP A 260     -15.906 -23.281  -2.471  1.00 93.19           O
ATOM     92  N   LYS A 261     -17.500 -25.031   0.327  1.00 91.19           N
ATOM     93  CA  LYS A 261     -17.344 -26.312   1.009  1.00 91.19           C
ATOM     94  C   LYS A 261     -15.867 -26.578   1.339  1.00 91.19           C
ATOM     95  CB  LYS A 261     -17.891 -27.453   0.154  1.00 91.19           C
ATOM     96  O   LYS A 261     -15.539 -26.953   2.465  1.00 91.19           O
ATOM     97  CG  LYS A 261     -19.422 -27.500   0.104  1.00 91.19           C
ATOM     98  CD  LYS A 261     -19.906 -28.719  -0.675  1.00 91.19           C
ATOM     99  CE  LYS A 261     -21.422 -28.750  -0.755  1.00 91.19           C
ATOM    100  NZ  LYS A 261     -21.922 -29.906  -1.551  1.00 91.19           N
ATOM    101  N   ARG A 262     -15.062 -26.391   0.386  1.00 94.31           N
ATOM    102  CA  ARG A 262     -13.641 -26.688   0.587  1.00 94.31           C
ATOM    103  C   ARG A 262     -13.039 -25.734   1.619  1.00 94.31           C
ATOM    104  CB  ARG A 262     -12.883 -26.578  -0.735  1.00 94.31           C
ATOM    105  O   ARG A 262     -12.305 -26.172   2.512  1.00 94.31           O
ATOM    106  CG  ARG A 262     -11.391 -26.875  -0.613  1.00 94.31           C
ATOM    107  CD  ARG A 262     -10.727 -26.984  -1.977  1.00 94.31           C
ATOM    108  NE  ARG A 262      -9.289 -27.188  -1.857  1.00 94.31           N
ATOM    109  NH1 ARG A 262      -8.930 -27.484  -4.121  1.00 94.31           N
ATOM    110  NH2 ARG A 262      -7.172 -27.594  -2.656  1.00 94.31           N
ATOM    111  CZ  ARG A 262      -8.469 -27.422  -2.879  1.00 94.31           C
ATOM    112  N   PHE A 263     -13.320 -24.516   1.461  1.00 94.44           N
ATOM    113  CA  PHE A 263     -12.820 -23.516   2.410  1.00 94.44           C
ATOM    114  C   PHE A 263     -13.258 -23.859   3.830  1.00 94.44           C
ATOM    115  CB  PHE A 263     -13.312 -22.125   2.035  1.00 94.44           C
ATOM    116  O   PHE A 263     -12.445 -23.859   4.754  1.00 94.44           O
ATOM    117  CG  PHE A 263     -12.539 -21.016   2.691  1.00 94.44           C
ATOM    118  CD1 PHE A 263     -12.883 -19.688   2.479  1.00 94.44           C
ATOM    119  CD2 PHE A 263     -11.461 -21.297   3.523  1.00 94.44           C
ATOM    120  CE1 PHE A 263     -12.164 -18.656   3.086  1.00 94.44           C
ATOM    121  CE2 PHE A 263     -10.742 -20.266   4.133  1.00 94.44           C
ATOM    122  CZ  PHE A 263     -11.094 -18.953   3.914  1.00 94.44           C
ATOM    123  N   GLY A 264     -14.453 -24.250   3.994  1.00 92.44           N
ATOM    124  CA  GLY A 264     -15.016 -24.562   5.301  1.00 92.44           C
ATOM    125  C   GLY A 264     -14.539 -25.891   5.855  1.00 92.44           C
ATOM    126  O   GLY A 264     -14.445 -26.062   7.074  1.00 92.44           O
ATOM    127  N   MET A 265     -14.266 -26.812   5.016  1.00 93.12           N
ATOM    128  CA  MET A 265     -13.891 -28.156   5.457  1.00 93.12           C
ATOM    129  C   MET A 265     -12.398 -28.234   5.734  1.00 93.12           C
ATOM    130  CB  MET A 265     -14.289 -29.188   4.406  1.00 93.12           C
ATOM    131  O   MET A 265     -11.977 -28.859   6.707  1.00 93.12           O
ATOM    132  CG  MET A 265     -15.781 -29.484   4.375  1.00 93.12           C
ATOM    133  SD  MET A 265     -16.203 -30.781   3.150  1.00 93.12           S
ATOM    134  CE  MET A 265     -15.578 -32.250   4.008  1.00 93.12           C
ATOM    135  N   ASP A 266     -11.625 -27.531   4.914  1.00 95.19           N
ATOM    136  CA  ASP A 266     -10.172 -27.688   4.980  1.00 95.19           C
ATOM    137  C   ASP A 266      -9.562 -26.766   6.027  1.00 95.19           C
ATOM    138  CB  ASP A 266      -9.547 -27.422   3.611  1.00 95.19           C
ATOM    139  O   ASP A 266      -8.438 -26.984   6.484  1.00 95.19           O
ATOM    140  CG  ASP A 266      -9.781 -28.547   2.619  1.00 95.19           C
ATOM    141  OD1 ASP A 266     -10.227 -29.641   3.031  1.00 95.19           O
ATOM    142  OD2 ASP A 266      -9.531 -28.344   1.413  1.00 95.19           O
ATOM    143  N   PHE A 267     -10.281 -25.766   6.371  1.00 96.00           N
ATOM    144  CA  PHE A 267      -9.664 -24.750   7.215  1.00 96.00           C
ATOM    145  C   PHE A 267     -10.523 -24.469   8.445  1.00 96.00           C
ATOM    146  CB  PHE A 267      -9.438 -23.453   6.430  1.00 96.00           C
ATOM    147  O   PHE A 267     -11.750 -24.578   8.383  1.00 96.00           O
ATOM    148  CG  PHE A 267      -8.430 -23.594   5.316  1.00 96.00           C
ATOM    149  CD1 PHE A 267      -7.074 -23.406   5.559  1.00 96.00           C
ATOM    150  CD2 PHE A 267      -8.844 -23.906   4.027  1.00 96.00           C
ATOM    151  CE1 PHE A 267      -6.145 -23.531   4.531  1.00 96.00           C
ATOM    152  CE2 PHE A 267      -7.918 -24.047   2.996  1.00 96.00           C
ATOM    153  CZ  PHE A 267      -6.566 -23.844   3.250  1.00 96.00           C
ATOM    154  N   LYS A 268      -9.859 -24.172   9.562  1.00 94.38           N
ATOM    155  CA  LYS A 268     -10.477 -23.750  10.812  1.00 94.38           C
ATOM    156  C   LYS A 268      -9.906 -22.406  11.289  1.00 94.38           C
ATOM    157  CB  LYS A 268     -10.289 -24.812  11.898  1.00 94.38           C
ATOM    158  O   LYS A 268      -8.938 -21.906  10.711  1.00 94.38           O
ATOM    159  CG  LYS A 268      -8.836 -25.078  12.258  1.00 94.38           C
ATOM    160  CD  LYS A 268      -8.703 -26.188  13.289  1.00 94.38           C
ATOM    161  CE  LYS A 268      -7.250 -26.438  13.656  1.00 94.38           C
ATOM    162  NZ  LYS A 268      -7.125 -27.484  14.727  1.00 94.38           N
ATOM    163  N   GLU A 269     -10.656 -21.734  12.266  1.00 93.81           N
ATOM    164  CA  GLU A 269     -10.227 -20.453  12.828  1.00 93.81           C
ATOM    165  C   GLU A 269     -10.133 -19.375  11.750  1.00 93.81           C
ATOM    166  CB  GLU A 269      -8.875 -20.609  13.531  1.00 93.81           C
ATOM    167  O   GLU A 269      -9.133 -18.656  11.672  1.00 93.81           O
ATOM    168  CG  GLU A 269      -8.906 -21.594  14.703  1.00 93.81           C
ATOM    169  CD  GLU A 269      -7.531 -21.844  15.305  1.00 93.81           C
ATOM    170  OE1 GLU A 269      -7.332 -22.906  15.938  1.00 93.81           O
ATOM    171  OE2 GLU A 269      -6.648 -20.969  15.148  1.00 93.81           O
ATOM    172  N   ILE A 270     -11.055 -19.359  10.945  1.00 93.94           N
ATOM    173  CA  ILE A 270     -11.086 -18.406   9.828  1.00 93.94           C
ATOM    174  C   ILE A 270     -11.344 -17.000  10.359  1.00 93.94           C
ATOM    175  CB  ILE A 270     -12.156 -18.797   8.789  1.00 93.94           C
ATOM    176  O   ILE A 270     -12.305 -16.781  11.102  1.00 93.94           O
ATOM    177  CG1 ILE A 270     -11.859 -20.188   8.219  1.00 93.94           C
ATOM    178  CG2 ILE A 270     -12.227 -17.750   7.672  1.00 93.94           C
ATOM    179  CD1 ILE A 270     -12.984 -20.766   7.355  1.00 93.94           C
ATOM    180  N   GLU A 271     -10.445 -16.094   9.969  1.00 93.19           N
ATOM    181  CA  GLU A 271     -10.539 -14.695  10.383  1.00 93.19           C
ATOM    182  C   GLU A 271     -10.359 -13.750   9.203  1.00 93.19           C
ATOM    183  CB  GLU A 271      -9.508 -14.383  11.469  1.00 93.19           C
ATOM    184  O   GLU A 271      -9.422 -13.906   8.414  1.00 93.19           O
ATOM    185  CG  GLU A 271      -9.570 -12.961  11.992  1.00 93.19           C
ATOM    186  CD  GLU A 271      -8.430 -12.617  12.938  1.00 93.19           C
ATOM    187  OE1 GLU A 271      -8.234 -11.414  13.250  1.00 93.19           O
ATOM    188  OE2 GLU A 271      -7.723 -13.555  13.367  1.00 93.19           O
ATOM    189  N   LEU A 272     -11.289 -12.820   9.133  1.00 91.69           N
ATOM    190  CA  LEU A 272     -11.148 -11.805   8.094  1.00 91.69           C
ATOM    191  C   LEU A 272     -10.070 -10.797   8.461  1.00 91.69           C
ATOM    192  CB  LEU A 272     -12.477 -11.086   7.867  1.00 91.69           C
ATOM    193  O   LEU A 272     -10.141 -10.156   9.516  1.00 91.69           O
ATOM    194  CG  LEU A 272     -12.500 -10.039   6.750  1.00 91.69           C
ATOM    195  CD1 LEU A 272     -12.352 -10.719   5.391  1.00 91.69           C
ATOM    196  CD2 LEU A 272     -13.789  -9.227   6.805  1.00 91.69           C
ATOM    197  N   ILE A 273      -9.047 -10.609   7.637  1.00 88.62           N
ATOM    198  CA  ILE A 273      -7.938  -9.734   7.996  1.00 88.62           C
ATOM    199  C   ILE A 273      -7.855  -8.570   7.004  1.00 88.62           C
ATOM    200  CB  ILE A 273      -6.598 -10.500   8.031  1.00 88.62           C
ATOM    201  O   ILE A 273      -7.141  -7.598   7.238  1.00 88.62           O
ATOM    202  CG1 ILE A 273      -6.340 -11.195   6.688  1.00 88.62           C
ATOM    203  CG2 ILE A 273      -6.590 -11.516   9.180  1.00 88.62           C
ATOM    204  CD1 ILE A 273      -4.961 -11.820   6.574  1.00 88.62           C
ATOM    205  N   GLY A 274      -8.500  -8.688   5.957  1.00 82.94           N
ATOM    206  CA  GLY A 274      -8.477  -7.594   4.996  1.00 82.94           C
ATOM    207  C   GLY A 274      -9.617  -7.648   3.998  1.00 82.94           C
ATOM    208  O   GLY A 274     -10.078  -8.734   3.631  1.00 82.94           O
ATOM    209  N   SER A 275     -10.125  -6.426   3.744  1.00 80.06           N
ATOM    210  CA  SER A 275     -11.164  -6.316   2.723  1.00 80.06           C
ATOM    211  C   SER A 275     -10.906  -5.121   1.810  1.00 80.06           C
ATOM    212  CB  SER A 275     -12.539  -6.191   3.369  1.00 80.06           C
ATOM    213  O   SER A 275     -10.539  -4.043   2.277  1.00 80.06           O
ATOM    214  OG  SER A 275     -12.648  -4.980   4.102  1.00 80.06           O
ATOM    215  N   GLY A 276     -10.789  -5.359   0.580  1.00 65.50           N
ATOM    216  CA  GLY A 276     -10.617  -4.277  -0.376  1.00 65.50           C
ATOM    217  C   GLY A 276     -11.523  -4.398  -1.588  1.00 65.50           C
ATOM    218  O   GLY A 276     -12.430  -5.230  -1.607  1.00 65.50           O
ATOM    219  N   GLY A 277     -11.484  -3.449  -2.574  1.00 62.12           N
ATOM    220  CA  GLY A 277     -12.312  -3.377  -3.768  1.00 62.12           C
ATOM    221  C   GLY A 277     -12.273  -4.645  -4.602  1.00 62.12           C
ATOM    222  O   GLY A 277     -13.219  -4.945  -5.328  1.00 62.12           O
ATOM    223  N   PHE A 278     -11.203  -5.504  -4.375  1.00 68.06           N
ATOM    224  CA  PHE A 278     -11.070  -6.598  -5.332  1.00 68.06           C
ATOM    225  C   PHE A 278     -11.250  -7.945  -4.641  1.00 68.06           C
ATOM    226  CB  PHE A 278      -9.703  -6.543  -6.027  1.00 68.06           C
ATOM    227  O   PHE A 278     -11.211  -8.992  -5.289  1.00 68.06           O
ATOM    228  CG  PHE A 278      -9.500  -5.305  -6.859  1.00 68.06           C
ATOM    229  CD1 PHE A 278     -10.094  -5.180  -8.109  1.00 68.06           C
ATOM    230  CD2 PHE A 278      -8.703  -4.266  -6.391  1.00 68.06           C
ATOM    231  CE1 PHE A 278      -9.898  -4.035  -8.875  1.00 68.06           C
ATOM    232  CE2 PHE A 278      -8.508  -3.119  -7.152  1.00 68.06           C
ATOM    233  CZ  PHE A 278      -9.109  -3.008  -8.398  1.00 68.06           C
ATOM    234  N   GLY A 279     -11.398  -7.871  -3.383  1.00 83.88           N
ATOM    235  CA  GLY A 279     -11.508  -9.164  -2.721  1.00 83.88           C
ATOM    236  C   GLY A 279     -11.367  -9.070  -1.212  1.00 83.88           C
ATOM    237  O   GLY A 279     -11.320  -7.973  -0.652  1.00 83.88           O
ATOM    238  N   GLN A 280     -11.422 -10.289  -0.636  1.00 90.81           N
ATOM    239  CA  GLN A 280     -11.281 -10.438   0.808  1.00 90.81           C
ATOM    240  C   GLN A 280     -10.117 -11.359   1.152  1.00 90.81           C
ATOM    241  CB  GLN A 280     -12.570 -10.969   1.424  1.00 90.81           C
ATOM    242  O   GLN A 280      -9.805 -12.281   0.396  1.00 90.81           O
ATOM    243  CG  GLN A 280     -13.758 -10.016   1.298  1.00 90.81           C
ATOM    244  CD  GLN A 280     -15.039 -10.602   1.860  1.00 90.81           C
ATOM    245  NE2 GLN A 280     -15.844  -9.750   2.488  1.00 90.81           N
ATOM    246  OE1 GLN A 280     -15.305 -11.797   1.730  1.00 90.81           O
ATOM    247  N   VAL A 281      -9.516 -11.047   2.201  1.00 93.12           N
ATOM    248  CA  VAL A 281      -8.367 -11.836   2.641  1.00 93.12           C
ATOM    249  C   VAL A 281      -8.617 -12.383   4.043  1.00 93.12           C
ATOM    250  CB  VAL A 281      -7.070 -10.992   2.623  1.00 93.12           C
ATOM    251  O   VAL A 281      -9.016 -11.641   4.945  1.00 93.12           O
ATOM    252  CG1 VAL A 281      -5.863 -11.852   3.002  1.00 93.12           C
ATOM    253  CG2 VAL A 281      -6.863 -10.359   1.248  1.00 93.12           C
ATOM    254  N   PHE A 282      -8.336 -13.727   4.188  1.00 94.69           N
ATOM    255  CA  PHE A 282      -8.594 -14.414   5.449  1.00 94.69           C
ATOM    256  C   PHE A 282      -7.316 -15.047   5.988  1.00 94.69           C
ATOM    257  CB  PHE A 282      -9.672 -15.484   5.266  1.00 94.69           C
ATOM    258  O   PHE A 282      -6.461 -15.484   5.215  1.00 94.69           O
ATOM    259  CG  PHE A 282     -10.977 -14.953   4.727  1.00 94.69           C
ATOM    260  CD1 PHE A 282     -11.977 -14.523   5.586  1.00 94.69           C
ATOM    261  CD2 PHE A 282     -11.188 -14.867   3.355  1.00 94.69           C
ATOM    262  CE1 PHE A 282     -13.180 -14.031   5.090  1.00 94.69           C
ATOM    263  CE2 PHE A 282     -12.391 -14.375   2.852  1.00 94.69           C
ATOM    264  CZ  PHE A 282     -13.383 -13.961   3.719  1.00 94.69           C
ATOM    265  N   LYS A 283      -7.191 -15.023   7.195  1.00 96.06           N
ATOM    266  CA  LYS A 283      -6.277 -15.891   7.930  1.00 96.06           C
ATOM    267  C   LYS A 283      -6.973 -17.172   8.367  1.00 96.06           C
ATOM    268  CB  LYS A 283      -5.699 -15.164   9.141  1.00 96.06           C
ATOM    269  O   LYS A 283      -8.070 -17.141   8.930  1.00 96.06           O
ATOM    270  CG  LYS A 283      -4.727 -16.000   9.961  1.00 96.06           C
ATOM    271  CD  LYS A 283      -4.254 -15.250  11.203  1.00 96.06           C
ATOM    272  CE  LYS A 283      -3.371 -16.125  12.078  1.00 96.06           C
ATOM    273  NZ  LYS A 283      -2.957 -15.422  13.328  1.00 96.06           N
ATOM    274  N   ALA A 284      -6.359 -18.344   8.086  1.00 96.75           N
ATOM    275  CA  ALA A 284      -7.008 -19.609   8.414  1.00 96.75           C
ATOM    276  C   ALA A 284      -5.973 -20.703   8.648  1.00 96.75           C
ATOM    277  CB  ALA A 284      -7.973 -20.016   7.305  1.00 96.75           C
ATOM    278  O   ALA A 284      -4.910 -20.703   8.023  1.00 96.75           O
ATOM    279  N   LYS A 285      -6.352 -21.594   9.523  1.00 97.12           N
ATOM    280  CA  LYS A 285      -5.496 -22.734   9.859  1.00 97.12           C
ATOM    281  C   LYS A 285      -5.977 -24.016   9.172  1.00 97.12           C
ATOM    282  CB  LYS A 285      -5.445 -22.938  11.375  1.00 97.12           C
ATOM    283  O   LYS A 285      -7.160 -24.344   9.250  1.00 97.12           O
ATOM    284  CG  LYS A 285      -4.383 -23.922  11.828  1.00 97.12           C
ATOM    285  CD  LYS A 285      -4.297 -23.984  13.352  1.00 97.12           C
ATOM    286  CE  LYS A 285      -3.199 -24.938  13.805  1.00 97.12           C
ATOM    287  NZ  LYS A 285      -3.070 -24.953  15.297  1.00 97.12           N
ATOM    288  N   HIS A 286      -5.062 -24.672   8.398  1.00 96.94           N
ATOM    289  CA  HIS A 286      -5.430 -25.922   7.754  1.00 96.94           C
ATOM    290  C   HIS A 286      -5.680 -27.016   8.789  1.00 96.94           C
ATOM    291  CB  HIS A 286      -4.336 -26.375   6.777  1.00 96.94           C
ATOM    292  O   HIS A 286      -4.883 -27.203   9.711  1.00 96.94           O
ATOM    293  CG  HIS A 286      -4.762 -27.469   5.863  1.00 96.94           C
ATOM    294  CD2 HIS A 286      -5.234 -27.453   4.598  1.00 96.94           C
ATOM    295  ND1 HIS A 286      -4.723 -28.797   6.238  1.00 96.94           N
ATOM    296  CE1 HIS A 286      -5.152 -29.547   5.230  1.00 96.94           C
ATOM    297  NE2 HIS A 286      -5.469 -28.750   4.227  1.00 96.94           N
ATOM    298  N   ARG A 287      -6.672 -27.781   8.633  1.00 95.25           N
ATOM    299  CA  ARG A 287      -7.156 -28.719   9.656  1.00 95.25           C
ATOM    300  C   ARG A 287      -6.207 -29.891   9.820  1.00 95.25           C
ATOM    301  CB  ARG A 287      -8.562 -29.219   9.305  1.00 95.25           C
ATOM    302  O   ARG A 287      -6.113 -30.484  10.898  1.00 95.25           O
ATOM    303  CG  ARG A 287      -8.609 -30.094   8.062  1.00 95.25           C
ATOM    304  CD  ARG A 287     -10.016 -30.578   7.773  1.00 95.25           C
ATOM    305  NE  ARG A 287     -10.062 -31.422   6.578  1.00 95.25           N
ATOM    306  NH1 ARG A 287     -12.297 -31.969   6.797  1.00 95.25           N
ATOM    307  NH2 ARG A 287     -11.078 -32.812   5.047  1.00 95.25           N
ATOM    308  CZ  ARG A 287     -11.148 -32.062   6.145  1.00 95.25           C
ATOM    309  N   ILE A 288      -5.516 -30.203   8.781  1.00 96.25           N
ATOM    310  CA  ILE A 288      -4.695 -31.406   8.805  1.00 96.25           C
ATOM    311  C   ILE A 288      -3.258 -31.047   9.172  1.00 96.25           C
ATOM    312  CB  ILE A 288      -4.730 -32.156   7.453  1.00 96.25           C
ATOM    313  O   ILE A 288      -2.717 -31.547  10.164  1.00 96.25           O
ATOM    314  CG1 ILE A 288      -6.156 -32.625   7.137  1.00 96.25           C
ATOM    315  CG2 ILE A 288      -3.752 -33.312   7.453  1.00 96.25           C
ATOM    316  CD1 ILE A 288      -6.312 -33.219   5.754  1.00 96.25           C
ATOM    317  N   ASP A 289      -2.604 -30.172   8.523  1.00 94.62           N
ATOM    318  CA  ASP A 289      -1.189 -29.875   8.742  1.00 94.62           C
ATOM    319  C   ASP A 289      -1.008 -28.828   9.836  1.00 94.62           C
ATOM    320  CB  ASP A 289      -0.531 -29.406   7.441  1.00 94.62           C
ATOM    321  O   ASP A 289       0.106 -28.609  10.320  1.00 94.62           O
ATOM    322  CG  ASP A 289      -1.124 -28.109   6.910  1.00 94.62           C
ATOM    323  OD1 ASP A 289      -1.604 -27.281   7.719  1.00 94.62           O
ATOM    324  OD2 ASP A 289      -1.113 -27.922   5.676  1.00 94.62           O
ATOM    325  N   GLY A 290      -2.061 -28.125  10.195  1.00 95.56           N
ATOM    326  CA  GLY A 290      -2.039 -27.219  11.328  1.00 95.56           C
ATOM    327  C   GLY A 290      -1.341 -25.906  11.016  1.00 95.56           C
ATOM    328  O   GLY A 290      -1.153 -25.062  11.906  1.00 95.56           O
ATOM    329  N   LYS A 291      -0.939 -25.703   9.828  1.00 96.38           N
ATOM    330  CA  LYS A 291      -0.266 -24.469   9.414  1.00 96.38           C
ATOM    331  C   LYS A 291      -1.273 -23.359   9.141  1.00 96.38           C
ATOM    332  CB  LYS A 291       0.596 -24.719   8.180  1.00 96.38           C
ATOM    333  O   LYS A 291      -2.359 -23.625   8.609  1.00 96.38           O
ATOM    334  CG  LYS A 291       1.479 -23.547   7.793  1.00 96.38           C
ATOM    335  CD  LYS A 291       2.398 -23.891   6.629  1.00 96.38           C
ATOM    336  CE  LYS A 291       3.240 -22.703   6.203  1.00 96.38           C
ATOM    337  NZ  LYS A 291       4.133 -23.031   5.051  1.00 96.38           N
ATOM    338  N   THR A 292      -0.906 -22.156   9.508  1.00 96.88           N
ATOM    339  CA  THR A 292      -1.721 -20.969   9.227  1.00 96.88           C
ATOM    340  C   THR A 292      -1.390 -20.391   7.855  1.00 96.88           C
ATOM    341  CB  THR A 292      -1.519 -19.891  10.305  1.00 96.88           C
ATOM    342  O   THR A 292      -0.219 -20.203   7.520  1.00 96.88           O
ATOM    343  CG2 THR A 292      -2.424 -18.688  10.047  1.00 96.88           C
ATOM    344  OG1 THR A 292      -1.823 -20.438  11.594  1.00 96.88           O
ATOM    345  N   TYR A 293      -2.465 -20.172   7.078  1.00 97.38           N
ATOM    346  CA  TYR A 293      -2.342 -19.625   5.730  1.00 97.38           C
ATOM    347  C   TYR A 293      -3.152 -18.344   5.582  1.00 97.38           C
ATOM    348  CB  TYR A 293      -2.799 -20.656   4.691  1.00 97.38           C
ATOM    349  O   TYR A 293      -3.965 -18.016   6.449  1.00 97.38           O
ATOM    350  CG  TYR A 293      -1.958 -21.906   4.668  1.00 97.38           C
ATOM    351  CD1 TYR A 293      -0.804 -21.984   3.893  1.00 97.38           C
ATOM    352  CD2 TYR A 293      -2.316 -23.016   5.426  1.00 97.38           C
ATOM    353  CE1 TYR A 293      -0.028 -23.141   3.869  1.00 97.38           C
ATOM    354  CE2 TYR A 293      -1.549 -24.188   5.406  1.00 97.38           C
ATOM    355  OH  TYR A 293       0.357 -25.375   4.609  1.00 97.38           O
ATOM    356  CZ  TYR A 293      -0.407 -24.234   4.629  1.00 97.38           C
ATOM    357  N   VAL A 294      -2.883 -17.672   4.516  1.00 96.06           N
ATOM    358  CA  VAL A 294      -3.730 -16.594   4.020  1.00 96.06           C
ATOM    359  C   VAL A 294      -4.539 -17.078   2.818  1.00 96.06           C
ATOM    360  CB  VAL A 294      -2.898 -15.344   3.629  1.00 96.06           C
ATOM    361  O   VAL A 294      -3.988 -17.672   1.894  1.00 96.06           O
ATOM    362  CG1 VAL A 294      -3.748 -14.352   2.840  1.00 96.06           C
ATOM    363  CG2 VAL A 294      -2.314 -14.680   4.875  1.00 96.06           C
ATOM    364  N   ILE A 295      -5.832 -16.844   2.914  1.00 96.50           N
ATOM    365  CA  ILE A 295      -6.727 -17.172   1.812  1.00 96.50           C
ATOM    366  C   ILE A 295      -7.328 -15.891   1.236  1.00 96.50           C
ATOM    367  CB  ILE A 295      -7.848 -18.141   2.264  1.00 96.50           C
ATOM    368  O   ILE A 295      -8.070 -15.188   1.925  1.00 96.50           O
ATOM    369  CG1 ILE A 295      -7.246 -19.359   2.969  1.00 96.50           C
ATOM    370  CG2 ILE A 295      -8.703 -18.562   1.069  1.00 96.50           C
ATOM    371  CD1 ILE A 295      -6.348 -20.203   2.078  1.00 96.50           C
ATOM    372  N   LYS A 296      -6.965 -15.648  -0.011  1.00 95.12           N
ATOM    373  CA  LYS A 296      -7.566 -14.531  -0.729  1.00 95.12           C
ATOM    374  C   LYS A 296      -8.750 -14.992  -1.573  1.00 95.12           C
ATOM    375  CB  LYS A 296      -6.527 -13.844  -1.615  1.00 95.12           C
ATOM    376  O   LYS A 296      -8.625 -15.922  -2.375  1.00 95.12           O
ATOM    377  CG  LYS A 296      -7.027 -12.562  -2.270  1.00 95.12           C
ATOM    378  CD  LYS A 296      -5.926 -11.875  -3.062  1.00 95.12           C
ATOM    379  CE  LYS A 296      -6.410 -10.562  -3.672  1.00 95.12           C
ATOM    380  NZ  LYS A 296      -5.316  -9.859  -4.410  1.00 95.12           N
ATOM    381  N   ARG A 297      -9.891 -14.375  -1.324  1.00 94.88           N
ATOM    382  CA  ARG A 297     -11.094 -14.648  -2.100  1.00 94.88           C
ATOM    383  C   ARG A 297     -11.375 -13.523  -3.086  1.00 94.88           C
ATOM    384  CB  ARG A 297     -12.297 -14.852  -1.173  1.00 94.88           C
ATOM    385  O   ARG A 297     -11.531 -12.367  -2.689  1.00 94.88           O
ATOM    386  CG  ARG A 297     -13.602 -15.117  -1.906  1.00 94.88           C
ATOM    387  CD  ARG A 297     -14.742 -15.391  -0.939  1.00 94.88           C
ATOM    388  NE  ARG A 297     -15.102 -14.195  -0.178  1.00 94.88           N
ATOM    389  NH1 ARG A 297     -16.422 -15.320   1.348  1.00 94.88           N
ATOM    390  NH2 ARG A 297     -16.156 -13.047   1.509  1.00 94.88           N
ATOM    391  CZ  ARG A 297     -15.891 -14.188   0.891  1.00 94.88           C
ATOM    392  N   VAL A 298     -11.461 -13.867  -4.348  1.00 92.50           N
ATOM    393  CA  VAL A 298     -11.758 -12.883  -5.383  1.00 92.50           C
ATOM    394  C   VAL A 298     -12.891 -13.391  -6.273  1.00 92.50           C
ATOM    395  CB  VAL A 298     -10.516 -12.555  -6.238  1.00 92.50           C
ATOM    396  O   VAL A 298     -13.094 -14.602  -6.391  1.00 92.50           O
ATOM    397  CG1 VAL A 298      -9.430 -11.906  -5.383  1.00 92.50           C
ATOM    398  CG2 VAL A 298      -9.977 -13.828  -6.902  1.00 92.50           C
ATOM    399  N   LYS A 299     -13.633 -12.430  -6.816  1.00 91.00           N
ATOM    400  CA  LYS A 299     -14.656 -12.805  -7.785  1.00 91.00           C
ATOM    401  C   LYS A 299     -14.031 -13.438  -9.031  1.00 91.00           C
ATOM    402  CB  LYS A 299     -15.492 -11.594  -8.180  1.00 91.00           C
ATOM    403  O   LYS A 299     -13.055 -12.914  -9.570  1.00 91.00           O
ATOM    404  CG  LYS A 299     -16.750 -11.930  -8.961  1.00 91.00           C
ATOM    405  CD  LYS A 299     -17.656 -10.711  -9.141  1.00 91.00           C
ATOM    406  CE  LYS A 299     -18.953 -11.070  -9.859  1.00 91.00           C
ATOM    407  NZ  LYS A 299     -19.875  -9.898  -9.945  1.00 91.00           N
ATOM    408  N   TYR A 300     -14.578 -14.555  -9.328  1.00 92.50           N
ATOM    409  CA  TYR A 300     -14.055 -15.273 -10.484  1.00 92.50           C
ATOM    410  C   TYR A 300     -14.922 -15.047 -11.711  1.00 92.50           C
ATOM    411  CB  TYR A 300     -13.953 -16.781 -10.188  1.00 92.50           C
ATOM    412  O   TYR A 300     -15.625 -15.961 -12.164  1.00 92.50           O
ATOM    413  CG  TYR A 300     -13.047 -17.531 -11.133  1.00 92.50           C
ATOM    414  CD1 TYR A 300     -12.992 -18.922 -11.125  1.00 92.50           C
ATOM    415  CD2 TYR A 300     -12.250 -16.844 -12.047  1.00 92.50           C
ATOM    416  CE1 TYR A 300     -12.164 -19.609 -11.992  1.00 92.50           C
ATOM    417  CE2 TYR A 300     -11.422 -17.531 -12.930  1.00 92.50           C
ATOM    418  OH  TYR A 300     -10.555 -19.594 -13.758  1.00 92.50           O
ATOM    419  CZ  TYR A 300     -11.383 -18.906 -12.891  1.00 92.50           C
ATOM    420  N   ASN A 301     -14.922 -13.906 -12.250  1.00 82.06           N
ATOM    421  CA  ASN A 301     -15.773 -13.562 -13.383  1.00 82.06           C
ATOM    422  C   ASN A 301     -14.953 -13.195 -14.617  1.00 82.06           C
ATOM    423  CB  ASN A 301     -16.719 -12.422 -13.023  1.00 82.06           C
ATOM    424  O   ASN A 301     -15.508 -13.008 -15.703  1.00 82.06           O
ATOM    425  CG  ASN A 301     -15.992 -11.188 -12.523  1.00 82.06           C
ATOM    426  ND2 ASN A 301     -16.734 -10.109 -12.305  1.00 82.06           N
ATOM    427  OD1 ASN A 301     -14.773 -11.211 -12.344  1.00 82.06           O
ATOM    428  N   ASN A 302     -13.734 -12.992 -14.477  1.00 78.81           N
ATOM    429  CA  ASN A 302     -12.875 -12.633 -15.594  1.00 78.81           C
ATOM    430  C   ASN A 302     -11.484 -13.242 -15.453  1.00 78.81           C
ATOM    431  CB  ASN A 302     -12.781 -11.109 -15.734  1.00 78.81           C
ATOM    432  O   ASN A 302     -11.219 -13.977 -14.500  1.00 78.81           O
ATOM    433  CG  ASN A 302     -12.273 -10.438 -14.477  1.00 78.81           C
ATOM    434  ND2 ASN A 302     -12.664  -9.188 -14.273  1.00 78.81           N
ATOM    435  OD1 ASN A 302     -11.531 -11.039 -13.688  1.00 78.81           O
ATOM    436  N   GLU A 303     -10.648 -12.891 -16.406  1.00 84.38           N
ATOM    437  CA  GLU A 303      -9.320 -13.477 -16.484  1.00 84.38           C
ATOM    438  C   GLU A 303      -8.352 -12.797 -15.523  1.00 84.38           C
ATOM    439  CB  GLU A 303      -8.781 -13.391 -17.922  1.00 84.38           C
ATOM    440  O   GLU A 303      -7.223 -13.258 -15.336  1.00 84.38           O
ATOM    441  CG  GLU A 303      -9.516 -14.281 -18.906  1.00 84.38           C
ATOM    442  CD  GLU A 303      -8.898 -14.273 -20.297  1.00 84.38           C
ATOM    443  OE1 GLU A 303      -9.352 -15.055 -21.172  1.00 84.38           O
ATOM    444  OE2 GLU A 303      -7.953 -13.484 -20.516  1.00 84.38           O
ATOM    445  N   LYS A 304      -8.773 -11.852 -14.836  1.00 80.12           N
ATOM    446  CA  LYS A 304      -7.898 -11.102 -13.938  1.00 80.12           C
ATOM    447  C   LYS A 304      -7.430 -11.969 -12.781  1.00 80.12           C
ATOM    448  CB  LYS A 304      -8.609  -9.859 -13.406  1.00 80.12           C
ATOM    449  O   LYS A 304      -6.250 -11.953 -12.422  1.00 80.12           O
ATOM    450  CG  LYS A 304      -7.703  -8.898 -12.648  1.00 80.12           C
ATOM    451  CD  LYS A 304      -8.461  -7.672 -12.172  1.00 80.12           C
ATOM    452  CE  LYS A 304      -7.586  -6.766 -11.320  1.00 80.12           C
ATOM    453  NZ  LYS A 304      -8.352  -5.605 -10.766  1.00 80.12           N
ATOM    454  N   ALA A 305      -8.383 -12.672 -12.258  1.00 84.38           N
ATOM    455  CA  ALA A 305      -8.039 -13.547 -11.141  1.00 84.38           C
ATOM    456  C   ALA A 305      -7.051 -14.625 -11.578  1.00 84.38           C
ATOM    457  CB  ALA A 305      -9.297 -14.180 -10.562  1.00 84.38           C
ATOM    458  O   ALA A 305      -6.145 -14.984 -10.828  1.00 84.38           O
ATOM    459  N   GLU A 306      -7.203 -15.039 -12.766  1.00 90.75           N
ATOM    460  CA  GLU A 306      -6.309 -16.062 -13.281  1.00 90.75           C
ATOM    461  C   GLU A 306      -4.895 -15.523 -13.477  1.00 90.75           C
ATOM    462  CB  GLU A 306      -6.840 -16.625 -14.609  1.00 90.75           C
ATOM    463  O   GLU A 306      -3.914 -16.234 -13.258  1.00 90.75           O
ATOM    464  CG  GLU A 306      -8.125 -17.422 -14.461  1.00 90.75           C
ATOM    465  CD  GLU A 306      -8.617 -18.016 -15.773  1.00 90.75           C
ATOM    466  OE1 GLU A 306      -9.703 -18.641 -15.789  1.00 90.75           O
ATOM    467  OE2 GLU A 306      -7.910 -17.859 -16.797  1.00 90.75           O
ATOM    468  N   ARG A 307      -4.812 -14.336 -13.898  1.00 87.81           N
ATOM    469  CA  ARG A 307      -3.506 -13.719 -14.086  1.00 87.81           C
ATOM    470  C   ARG A 307      -2.727 -13.672 -12.773  1.00 87.81           C
ATOM    471  CB  ARG A 307      -3.660 -12.305 -14.648  1.00 87.81           C
ATOM    472  O   ARG A 307      -1.518 -13.914 -12.758  1.00 87.81           O
ATOM    473  CG  ARG A 307      -4.027 -12.266 -16.125  1.00 87.81           C
ATOM    474  CD  ARG A 307      -3.961 -10.852 -16.688  1.00 87.81           C
ATOM    475  NE  ARG A 307      -5.105 -10.055 -16.266  1.00 87.81           N
ATOM    476  NH1 ARG A 307      -3.938  -8.062 -16.156  1.00 87.81           N
ATOM    477  NH2 ARG A 307      -6.172  -8.117 -15.641  1.00 87.81           N
ATOM    478  CZ  ARG A 307      -5.070  -8.742 -16.016  1.00 87.81           C
ATOM    479  N   GLU A 308      -3.422 -13.305 -11.719  1.00 88.88           N
ATOM    480  CA  GLU A 308      -2.797 -13.258 -10.398  1.00 88.88           C
ATOM    481  C   GLU A 308      -2.242 -14.625 -10.008  1.00 88.88           C
ATOM    482  CB  GLU A 308      -3.799 -12.773  -9.344  1.00 88.88           C
ATOM    483  O   GLU A 308      -1.079 -14.734  -9.617  1.00 88.88           O
ATOM    484  CG  GLU A 308      -3.223 -12.695  -7.941  1.00 88.88           C
ATOM    485  CD  GLU A 308      -4.172 -12.062  -6.938  1.00 88.88           C
ATOM    486  OE1 GLU A 308      -3.803 -11.945  -5.746  1.00 88.88           O
ATOM    487  OE2 GLU A 308      -5.289 -11.680  -7.348  1.00 88.88           O
ATOM    488  N   VAL A 309      -2.984 -15.602 -10.203  1.00 92.75           N
ATOM    489  CA  VAL A 309      -2.607 -16.953  -9.812  1.00 92.75           C
ATOM    490  C   VAL A 309      -1.472 -17.453 -10.703  1.00 92.75           C
ATOM    491  CB  VAL A 309      -3.811 -17.922  -9.891  1.00 92.75           C
ATOM    492  O   VAL A 309      -0.511 -18.047 -10.219  1.00 92.75           O
ATOM    493  CG1 VAL A 309      -3.346 -19.375  -9.766  1.00 92.75           C
ATOM    494  CG2 VAL A 309      -4.832 -17.594  -8.805  1.00 92.75           C
ATOM    495  N   LYS A 310      -1.568 -17.219 -11.977  1.00 93.44           N
ATOM    496  CA  LYS A 310      -0.524 -17.656 -12.906  1.00 93.44           C
ATOM    497  C   LYS A 310       0.807 -16.984 -12.578  1.00 93.44           C
ATOM    498  CB  LYS A 310      -0.929 -17.344 -14.352  1.00 93.44           C
ATOM    499  O   LYS A 310       1.861 -17.609 -12.641  1.00 93.44           O
ATOM    500  CG  LYS A 310      -2.018 -18.250 -14.898  1.00 93.44           C
ATOM    501  CD  LYS A 310      -2.395 -17.875 -16.328  1.00 93.44           C
ATOM    502  CE  LYS A 310      -3.508 -18.766 -16.859  1.00 93.44           C
ATOM    503  NZ  LYS A 310      -3.951 -18.344 -18.219  1.00 93.44           N
ATOM    504  N   ALA A 311       0.702 -15.727 -12.203  1.00 92.44           N
ATOM    505  CA  ALA A 311       1.911 -15.008 -11.820  1.00 92.44           C
ATOM    506  C   ALA A 311       2.510 -15.586 -10.539  1.00 92.44           C
ATOM    507  CB  ALA A 311       1.609 -13.523 -11.641  1.00 92.44           C
ATOM    508  O   ALA A 311       3.705 -15.883 -10.484  1.00 92.44           O
ATOM    509  N   LEU A 312       1.719 -15.789  -9.547  1.00 93.31           N
ATOM    510  CA  LEU A 312       2.189 -16.297  -8.266  1.00 93.31           C
ATOM    511  C   LEU A 312       2.771 -17.703  -8.422  1.00 93.31           C
ATOM    512  CB  LEU A 312       1.050 -16.312  -7.246  1.00 93.31           C
ATOM    513  O   LEU A 312       3.773 -18.031  -7.785  1.00 93.31           O
ATOM    514  CG  LEU A 312       0.688 -14.977  -6.613  1.00 93.31           C
ATOM    515  CD1 LEU A 312      -0.616 -15.094  -5.828  1.00 93.31           C
ATOM    516  CD2 LEU A 312       1.816 -14.484  -5.711  1.00 93.31           C
ATOM    517  N   ALA A 313       2.164 -18.422  -9.281  1.00 94.62           N
ATOM    518  CA  ALA A 313       2.609 -19.797  -9.484  1.00 94.62           C
ATOM    519  C   ALA A 313       3.984 -19.844 -10.148  1.00 94.62           C
ATOM    520  CB  ALA A 313       1.595 -20.562 -10.328  1.00 94.62           C
ATOM    521  O   ALA A 313       4.742 -20.797  -9.961  1.00 94.62           O
ATOM    522  N   LYS A 314       4.324 -18.812 -10.805  1.00 93.94           N
ATOM    523  CA  LYS A 314       5.590 -18.750 -11.531  1.00 93.94           C
ATOM    524  C   LYS A 314       6.695 -18.172 -10.648  1.00 93.94           C
ATOM    525  CB  LYS A 314       5.434 -17.891 -12.797  1.00 93.94           C
ATOM    526  O   LYS A 314       7.879 -18.297 -10.977  1.00 93.94           O
ATOM    527  CG  LYS A 314       4.645 -18.578 -13.906  1.00 93.94           C
ATOM    528  CD  LYS A 314       4.531 -17.688 -15.133  1.00 93.94           C
ATOM    529  CE  LYS A 314       3.686 -18.328 -16.219  1.00 93.94           C
ATOM    530  NZ  LYS A 314       3.514 -17.438 -17.406  1.00 93.94           N
ATOM    531  N   LEU A 315       6.309 -17.562  -9.617  1.00 95.56           N
ATOM    532  CA  LEU A 315       7.285 -16.828  -8.820  1.00 95.56           C
ATOM    533  C   LEU A 315       7.703 -17.625  -7.594  1.00 95.56           C
ATOM    534  CB  LEU A 315       6.719 -15.469  -8.391  1.00 95.56           C
ATOM    535  O   LEU A 315       6.852 -18.047  -6.801  1.00 95.56           O
ATOM    536  CG  LEU A 315       6.395 -14.484  -9.516  1.00 95.56           C
ATOM    537  CD1 LEU A 315       5.664 -13.273  -8.961  1.00 95.56           C
ATOM    538  CD2 LEU A 315       7.668 -14.062 -10.250  1.00 95.56           C
ATOM    539  N   ASP A 316       9.000 -17.953  -7.488  1.00 95.75           N
ATOM    540  CA  ASP A 316       9.625 -18.594  -6.332  1.00 95.75           C
ATOM    541  C   ASP A 316      10.891 -17.844  -5.918  1.00 95.75           C
ATOM    542  CB  ASP A 316       9.953 -20.047  -6.633  1.00 95.75           C
ATOM    543  O   ASP A 316      11.961 -18.047  -6.492  1.00 95.75           O
ATOM    544  CG  ASP A 316      10.445 -20.812  -5.414  1.00 95.75           C
ATOM    545  OD1 ASP A 316      10.297 -20.312  -4.281  1.00 95.75           O
ATOM    546  OD2 ASP A 316      10.992 -21.922  -5.590  1.00 95.75           O
ATOM    547  N   HIS A 317      10.695 -17.031  -4.934  1.00 97.69           N
ATOM    548  CA  HIS A 317      11.766 -16.156  -4.477  1.00 97.69           C
ATOM    549  C   HIS A 317      11.633 -15.859  -2.984  1.00 97.69           C
ATOM    550  CB  HIS A 317      11.758 -14.852  -5.270  1.00 97.69           C
ATOM    551  O   HIS A 317      10.523 -15.750  -2.463  1.00 97.69           O
ATOM    552  CG  HIS A 317      12.977 -14.008  -5.055  1.00 97.69           C
ATOM    553  CD2 HIS A 317      14.164 -13.984  -5.703  1.00 97.69           C
ATOM    554  ND1 HIS A 317      13.062 -13.062  -4.059  1.00 97.69           N
ATOM    555  CE1 HIS A 317      14.250 -12.484  -4.105  1.00 97.69           C
ATOM    556  NE2 HIS A 317      14.938 -13.023  -5.094  1.00 97.69           N
ATOM    557  N   VAL A 318      12.695 -15.648  -2.246  1.00 97.31           N
ATOM    558  CA  VAL A 318      12.750 -15.445  -0.803  1.00 97.31           C
ATOM    559  C   VAL A 318      12.008 -14.164  -0.431  1.00 97.31           C
ATOM    560  CB  VAL A 318      14.211 -15.383  -0.293  1.00 97.31           C
ATOM    561  O   VAL A 318      11.477 -14.047   0.676  1.00 97.31           O
ATOM    562  CG1 VAL A 318      14.945 -14.195  -0.912  1.00 97.31           C
ATOM    563  CG2 VAL A 318      14.234 -15.297   1.232  1.00 97.31           C
ATOM    564  N   ASN A 319      11.906 -13.203  -1.350  1.00 98.12           N
ATOM    565  CA  ASN A 319      11.281 -11.914  -1.062  1.00 98.12           C
ATOM    566  C   ASN A 319       9.906 -11.789  -1.715  1.00 98.12           C
ATOM    567  CB  ASN A 319      12.188 -10.766  -1.518  1.00 98.12           C
ATOM    568  O   ASN A 319       9.398 -10.688  -1.905  1.00 98.12           O
ATOM    569  CG  ASN A 319      13.484 -10.695  -0.733  1.00 98.12           C
ATOM    570  ND2 ASN A 319      13.375 -10.492   0.574  1.00 98.12           N
ATOM    571  OD1 ASN A 319      14.570 -10.828  -1.299  1.00 98.12           O
ATOM    572  N   ILE A 320       9.289 -12.906  -2.072  1.00 97.94           N
ATOM    573  CA  ILE A 320       7.934 -12.969  -2.605  1.00 97.94           C
ATOM    574  C   ILE A 320       7.109 -13.977  -1.801  1.00 97.94           C
ATOM    575  CB  ILE A 320       7.930 -13.352  -4.102  1.00 97.94           C
ATOM    576  O   ILE A 320       7.590 -15.062  -1.474  1.00 97.94           O
ATOM    577  CG1 ILE A 320       8.672 -12.289  -4.926  1.00 97.94           C
ATOM    578  CG2 ILE A 320       6.496 -13.539  -4.609  1.00 97.94           C
ATOM    579  CD1 ILE A 320       8.781 -12.625  -6.406  1.00 97.94           C
ATOM    580  N   VAL A 321       5.930 -13.562  -1.436  1.00 97.19           N
ATOM    581  CA  VAL A 321       5.039 -14.445  -0.687  1.00 97.19           C
ATOM    582  C   VAL A 321       4.875 -15.766  -1.435  1.00 97.19           C
ATOM    583  CB  VAL A 321       3.660 -13.797  -0.448  1.00 97.19           C
ATOM    584  O   VAL A 321       4.691 -15.781  -2.654  1.00 97.19           O
ATOM    585  CG1 VAL A 321       2.678 -14.805   0.137  1.00 97.19           C
ATOM    586  CG2 VAL A 321       3.797 -12.586   0.475  1.00 97.19           C
ATOM    587  N   HIS A 322       4.914 -16.797  -0.677  1.00 96.25           N
ATOM    588  CA  HIS A 322       4.883 -18.125  -1.275  1.00 96.25           C
ATOM    589  C   HIS A 322       3.457 -18.547  -1.629  1.00 96.25           C
ATOM    590  CB  HIS A 322       5.508 -19.156  -0.331  1.00 96.25           C
ATOM    591  O   HIS A 322       2.559 -18.469  -0.789  1.00 96.25           O
ATOM    592  CG  HIS A 322       5.652 -20.516  -0.935  1.00 96.25           C
ATOM    593  CD2 HIS A 322       5.039 -21.688  -0.644  1.00 96.25           C
ATOM    594  ND1 HIS A 322       6.520 -20.781  -1.972  1.00 96.25           N
ATOM    595  CE1 HIS A 322       6.434 -22.062  -2.293  1.00 96.25           C
ATOM    596  NE2 HIS A 322       5.539 -22.641  -1.502  1.00 96.25           N
ATOM    597  N   TYR A 323       3.303 -18.938  -2.861  1.00 95.44           N
ATOM    598  CA  TYR A 323       2.053 -19.484  -3.377  1.00 95.44           C
ATOM    599  C   TYR A 323       1.895 -20.938  -2.990  1.00 95.44           C
ATOM    600  CB  TYR A 323       1.990 -19.328  -4.898  1.00 95.44           C
ATOM    601  O   TYR A 323       2.818 -21.734  -3.160  1.00 95.44           O
ATOM    602  CG  TYR A 323       0.839 -20.078  -5.535  1.00 95.44           C
ATOM    603  CD1 TYR A 323       1.046 -21.281  -6.207  1.00 95.44           C
ATOM    604  CD2 TYR A 323      -0.456 -19.578  -5.469  1.00 95.44           C
ATOM    605  CE1 TYR A 323      -0.012 -21.969  -6.793  1.00 95.44           C
ATOM    606  CE2 TYR A 323      -1.521 -20.250  -6.051  1.00 95.44           C
ATOM    607  OH  TYR A 323      -2.340 -22.109  -7.293  1.00 95.44           O
ATOM    608  CZ  TYR A 323      -1.289 -21.438  -6.711  1.00 95.44           C
ATOM    609  N   ASN A 324       0.762 -21.359  -2.486  1.00 95.75           N
ATOM    610  CA  ASN A 324       0.540 -22.750  -2.080  1.00 95.75           C
ATOM    611  C   ASN A 324      -0.472 -23.438  -2.986  1.00 95.75           C
ATOM    612  CB  ASN A 324       0.079 -22.812  -0.623  1.00 95.75           C
ATOM    613  O   ASN A 324      -0.333 -24.625  -3.285  1.00 95.75           O
ATOM    614  CG  ASN A 324       1.184 -22.453   0.354  1.00 95.75           C
ATOM    615  ND2 ASN A 324       1.868 -23.469   0.864  1.00 95.75           N
ATOM    616  OD1 ASN A 324       1.420 -21.281   0.650  1.00 95.75           O
ATOM    617  N   GLY A 325      -1.477 -22.734  -3.461  1.00 95.44           N
ATOM    618  CA  GLY A 325      -2.484 -23.328  -4.328  1.00 95.44           C
ATOM    619  C   GLY A 325      -3.701 -22.438  -4.516  1.00 95.44           C
ATOM    620  O   GLY A 325      -3.752 -21.328  -3.982  1.00 95.44           O
ATOM    621  N   CYS A 326      -4.566 -22.891  -5.375  1.00 96.88           N
ATOM    622  CA  CYS A 326      -5.828 -22.188  -5.578  1.00 96.88           C
ATOM    623  C   CYS A 326      -6.941 -23.172  -5.930  1.00 96.88           C
ATOM    624  CB  CYS A 326      -5.691 -21.141  -6.688  1.00 96.88           C
ATOM    625  O   CYS A 326      -6.676 -24.328  -6.273  1.00 96.88           O
ATOM    626  SG  CYS A 326      -5.434 -21.859  -8.328  1.00 96.88           S
ATOM    627  N   TRP A 327      -8.156 -22.734  -5.699  1.00 96.69           N
ATOM    628  CA  TRP A 327      -9.344 -23.484  -6.125  1.00 96.69           C
ATOM    629  C   TRP A 327     -10.516 -22.531  -6.383  1.00 96.69           C
ATOM    630  CB  TRP A 327      -9.734 -24.516  -5.078  1.00 96.69           C
ATOM    631  O   TRP A 327     -10.500 -21.391  -5.945  1.00 96.69           O
ATOM    632  CG  TRP A 327     -10.305 -23.938  -3.820  1.00 96.69           C
ATOM    633  CD1 TRP A 327     -11.625 -23.781  -3.506  1.00 96.69           C
ATOM    634  CD2 TRP A 327      -9.562 -23.422  -2.707  1.00 96.69           C
ATOM    635  CE2 TRP A 327     -10.508 -22.969  -1.754  1.00 96.69           C
ATOM    636  CE3 TRP A 327      -8.203 -23.297  -2.424  1.00 96.69           C
ATOM    637  NE1 TRP A 327     -11.758 -23.203  -2.266  1.00 96.69           N
ATOM    638  CH2 TRP A 327      -8.781 -22.297  -0.283  1.00 96.69           C
ATOM    639  CZ2 TRP A 327     -10.125 -22.406  -0.536  1.00 96.69           C
ATOM    640  CZ3 TRP A 327      -7.820 -22.734  -1.211  1.00 96.69           C
ATOM    641  N   ASP A 328     -11.430 -22.953  -7.219  1.00 95.56           N
ATOM    642  CA  ASP A 328     -12.641 -22.172  -7.461  1.00 95.56           C
ATOM    643  C   ASP A 328     -13.844 -22.766  -6.742  1.00 95.56           C
ATOM    644  CB  ASP A 328     -12.922 -22.062  -8.961  1.00 95.56           C
ATOM    645  O   ASP A 328     -13.844 -23.953  -6.414  1.00 95.56           O
ATOM    646  CG  ASP A 328     -13.383 -23.375  -9.570  1.00 95.56           C
ATOM    647  OD1 ASP A 328     -12.578 -24.328  -9.633  1.00 95.56           O
ATOM    648  OD2 ASP A 328     -14.555 -23.453  -9.992  1.00 95.56           O
ATOM    649  N   GLY A 329     -14.820 -21.953  -6.414  1.00 95.00           N
ATOM    650  CA  GLY A 329     -16.047 -22.344  -5.754  1.00 95.00           C
ATOM    651  C   GLY A 329     -17.062 -21.219  -5.641  1.00 95.00           C
ATOM    652  O   GLY A 329     -16.797 -20.109  -6.109  1.00 95.00           O
ATOM    653  N   PHE A 330     -18.188 -21.594  -5.152  1.00 94.19           N
ATOM    654  CA  PHE A 330     -19.219 -20.594  -4.906  1.00 94.19           C
ATOM    655  C   PHE A 330     -19.141 -20.078  -3.475  1.00 94.19           C
ATOM    656  CB  PHE A 330     -20.609 -21.172  -5.180  1.00 94.19           C
ATOM    657  O   PHE A 330     -19.016 -20.859  -2.531  1.00 94.19           O
ATOM    658  CG  PHE A 330     -20.938 -21.297  -6.645  1.00 94.19           C
ATOM    659  CD1 PHE A 330     -21.453 -20.203  -7.344  1.00 94.19           C
ATOM    660  CD2 PHE A 330     -20.734 -22.484  -7.320  1.00 94.19           C
ATOM    661  CE1 PHE A 330     -21.766 -20.312  -8.703  1.00 94.19           C
ATOM    662  CE2 PHE A 330     -21.031 -22.609  -8.672  1.00 94.19           C
ATOM    663  CZ  PHE A 330     -21.547 -21.516  -9.359  1.00 94.19           C
ATOM    664  N   ASP A 331     -19.141 -18.766  -3.299  1.00 93.88           N
ATOM    665  CA  ASP A 331     -19.062 -18.141  -1.988  1.00 93.88           C
ATOM    666  C   ASP A 331     -19.703 -16.750  -2.004  1.00 93.88           C
ATOM    667  CB  ASP A 331     -17.594 -18.031  -1.543  1.00 93.88           C
ATOM    668  O   ASP A 331     -20.234 -16.312  -3.027  1.00 93.88           O
ATOM    669  CG  ASP A 331     -17.422 -18.125  -0.037  1.00 93.88           C
ATOM    670  OD1 ASP A 331     -18.422 -17.938   0.701  1.00 93.88           O
ATOM    671  OD2 ASP A 331     -16.297 -18.391   0.418  1.00 93.88           O
ATOM    672  N   TYR A 332     -19.656 -16.141  -0.879  1.00 89.25           N
ATOM    673  CA  TYR A 332     -20.203 -14.797  -0.801  1.00 89.25           C
ATOM    674  C   TYR A 332     -19.500 -13.867  -1.778  1.00 89.25           C
ATOM    675  CB  TYR A 332     -20.078 -14.250   0.624  1.00 89.25           C
ATOM    676  O   TYR A 332     -18.281 -13.953  -1.960  1.00 89.25           O
ATOM    677  CG  TYR A 332     -20.859 -15.031   1.646  1.00 89.25           C
ATOM    678  CD1 TYR A 332     -22.250 -15.172   1.540  1.00 89.25           C
ATOM    679  CD2 TYR A 332     -20.219 -15.641   2.721  1.00 89.25           C
ATOM    680  CE1 TYR A 332     -22.969 -15.898   2.480  1.00 89.25           C
ATOM    681  CE2 TYR A 332     -20.938 -16.375   3.668  1.00 89.25           C
ATOM    682  OH  TYR A 332     -23.016 -17.203   4.473  1.00 89.25           O
ATOM    683  CZ  TYR A 332     -22.312 -16.484   3.539  1.00 89.25           C
ATOM    684  N   ASP A 333     -20.281 -12.945  -2.424  1.00 87.50           N
ATOM    685  CA  ASP A 333     -19.688 -11.953  -3.316  1.00 87.50           C
ATOM    686  C   ASP A 333     -18.781 -11.000  -2.553  1.00 87.50           C
ATOM    687  CB  ASP A 333     -20.797 -11.164  -4.035  1.00 87.50           C
ATOM    688  O   ASP A 333     -19.234 -10.266  -1.670  1.00 87.50           O
ATOM    689  CG  ASP A 333     -20.266 -10.305  -5.164  1.00 87.50           C
ATOM    690  OD1 ASP A 333     -19.047 -10.023  -5.199  1.00 87.50           O
ATOM    691  OD2 ASP A 333     -21.062  -9.891  -6.027  1.00 87.50           O
ATOM    692  N   PRO A 334     -17.562 -11.078  -2.906  1.00 83.62           N
ATOM    693  CA  PRO A 334     -16.594 -10.266  -2.158  1.00 83.62           C
ATOM    694  C   PRO A 334     -16.719  -8.773  -2.459  1.00 83.62           C
ATOM    695  CB  PRO A 334     -15.242 -10.805  -2.625  1.00 83.62           C
ATOM    696  O   PRO A 334     -16.156  -7.945  -1.743  1.00 83.62           O
ATOM    697  CG  PRO A 334     -15.516 -11.406  -3.967  1.00 83.62           C
ATOM    698  CD  PRO A 334     -16.938 -11.867  -4.004  1.00 83.62           C
ATOM    699  N   GLU A 335     -17.406  -8.391  -3.512  1.00 75.00           N
ATOM    700  CA  GLU A 335     -17.531  -6.996  -3.914  1.00 75.00           C
ATOM    701  C   GLU A 335     -18.766  -6.348  -3.277  1.00 75.00           C
ATOM    702  CB  GLU A 335     -17.609  -6.879  -5.438  1.00 75.00           C
ATOM    703  O   GLU A 335     -18.953  -5.133  -3.369  1.00 75.00           O
ATOM    704  CG  GLU A 335     -16.328  -7.281  -6.152  1.00 75.00           C
ATOM    705  CD  GLU A 335     -16.422  -7.164  -7.664  1.00 75.00           C
ATOM    706  OE1 GLU A 335     -15.414  -7.441  -8.359  1.00 75.00           O
ATOM    707  OE2 GLU A 335     -17.500  -6.785  -8.164  1.00 75.00           O
ATOM    708  N   THR A 336     -19.609  -7.078  -2.779  1.00 67.69           N
ATOM    709  CA  THR A 336     -20.781  -6.508  -2.139  1.00 67.69           C
ATOM    710  C   THR A 336     -20.438  -5.930  -0.771  1.00 67.69           C
ATOM    711  CB  THR A 336     -21.906  -7.562  -1.980  1.00 67.69           C
ATOM    712  O   THR A 336     -19.641  -6.520  -0.026  1.00 67.69           O
ATOM    713  CG2 THR A 336     -22.625  -7.797  -3.301  1.00 67.69           C
ATOM    714  OG1 THR A 336     -21.328  -8.797  -1.540  1.00 67.69           O
ATOM    715  N   SER A 337     -20.281  -4.570  -0.716  1.00 52.06           N
ATOM    716  CA  SER A 337     -19.953  -3.734   0.434  1.00 52.06           C
ATOM    717  C   SER A 337     -20.656  -4.223   1.694  1.00 52.06           C
ATOM    718  CB  SER A 337     -20.328  -2.277   0.163  1.00 52.06           C
ATOM    719  O   SER A 337     -21.891  -4.371   1.713  1.00 52.06           O
ATOM    720  OG  SER A 337     -21.719  -2.164  -0.145  1.00 52.06           O
ATOM    721  N   ASP A 338     -20.203  -5.074   2.404  1.00 44.22           N
ATOM    722  CA  ASP A 338     -20.828  -5.324   3.699  1.00 44.22           C
ATOM    723  C   ASP A 338     -20.969  -4.031   4.500  1.00 44.22           C
ATOM    724  CB  ASP A 338     -20.016  -6.348   4.496  1.00 44.22           C
ATOM    725  O   ASP A 338     -20.047  -3.621   5.199  1.00 44.22           O
ATOM    726  CG  ASP A 338     -20.406  -7.785   4.195  1.00 44.22           C
ATOM    727  OD1 ASP A 338     -21.500  -8.008   3.623  1.00 44.22           O
ATOM    728  OD2 ASP A 338     -19.625  -8.695   4.527  1.00 44.22           O
ATOM    729  N   ASP A 339     -21.531  -2.893   4.078  1.00 41.75           N
ATOM    730  CA  ASP A 339     -21.906  -1.929   5.105  1.00 41.75           C
ATOM    731  C   ASP A 339     -22.328  -2.635   6.398  1.00 41.75           C
ATOM    732  CB  ASP A 339     -23.047  -1.031   4.613  1.00 41.75           C
ATOM    733  O   ASP A 339     -22.328  -2.029   7.469  1.00 41.75           O
ATOM    734  CG  ASP A 339     -22.562   0.136   3.775  1.00 41.75           C
ATOM    735  OD1 ASP A 339     -21.359   0.472   3.838  1.00 41.75           O
ATOM    736  OD2 ASP A 339     -23.391   0.729   3.047  1.00 41.75           O
ATOM    737  N   SER A 340     -22.922  -3.812   6.234  1.00 40.69           N
ATOM    738  CA  SER A 340     -23.547  -4.465   7.387  1.00 40.69           C
ATOM    739  C   SER A 340     -22.484  -5.121   8.273  1.00 40.69           C
ATOM    740  CB  SER A 340     -24.562  -5.512   6.930  1.00 40.69           C
ATOM    741  O   SER A 340     -22.797  -5.574   9.383  1.00 40.69           O
ATOM    742  OG  SER A 340     -23.906  -6.594   6.285  1.00 40.69           O
ATOM    743  N   LEU A 341     -21.359  -5.543   7.730  1.00 39.12           N
ATOM    744  CA  LEU A 341     -20.469  -6.254   8.641  1.00 39.12           C
ATOM    745  C   LEU A 341     -19.859  -5.301   9.656  1.00 39.12           C
ATOM    746  CB  LEU A 341     -19.375  -6.973   7.855  1.00 39.12           C
ATOM    747  O   LEU A 341     -19.297  -5.738  10.664  1.00 39.12           O
ATOM    748  CG  LEU A 341     -19.750  -8.328   7.242  1.00 39.12           C
ATOM    749  CD1 LEU A 341     -18.859  -8.617   6.031  1.00 39.12           C
ATOM    750  CD2 LEU A 341     -19.625  -9.438   8.281  1.00 39.12           C
ATOM    751  N   GLU A 342     -19.500  -4.074   9.234  1.00 40.00           N
ATOM    752  CA  GLU A 342     -18.906  -3.188  10.234  1.00 40.00           C
ATOM    753  C   GLU A 342     -19.953  -2.723  11.250  1.00 40.00           C
ATOM    754  CB  GLU A 342     -18.250  -1.977   9.555  1.00 40.00           C
ATOM    755  O   GLU A 342     -19.625  -1.993  12.188  1.00 40.00           O
ATOM    756  CG  GLU A 342     -16.891  -2.270   8.961  1.00 40.00           C
ATOM    757  CD  GLU A 342     -16.125  -1.016   8.562  1.00 40.00           C
ATOM    758  OE1 GLU A 342     -14.938  -1.123   8.172  1.00 40.00           O
ATOM    759  OE2 GLU A 342     -16.719   0.085   8.648  1.00 40.00           O
ATOM    760  N   SER A 343     -21.281  -2.834  10.891  1.00 38.28           N
ATOM    761  CA  SER A 343     -22.188  -2.348  11.930  1.00 38.28           C
ATOM    762  C   SER A 343     -22.047  -3.154  13.211  1.00 38.28           C
ATOM    763  CB  SER A 343     -23.641  -2.400  11.445  1.00 38.28           C
ATOM    764  O   SER A 343     -21.938  -4.383  13.172  1.00 38.28           O
ATOM    765  OG  SER A 343     -24.172  -3.707  11.586  1.00 38.28           O
ATOM    766  N   SER A 344     -21.406  -2.674  14.289  1.00 37.94           N
ATOM    767  CA  SER A 344     -21.344  -3.201  15.648  1.00 37.94           C
ATOM    768  C   SER A 344     -22.625  -3.975  15.992  1.00 37.94           C
ATOM    769  CB  SER A 344     -21.141  -2.068  16.656  1.00 37.94           C
ATOM    770  O   SER A 344     -22.656  -4.699  16.984  1.00 37.94           O
ATOM    771  OG  SER A 344     -21.453  -0.814  16.078  1.00 37.94           O
ATOM    772  N   ASP A 345     -23.828  -3.449  15.492  1.00 36.03           N
ATOM    773  CA  ASP A 345     -25.094  -4.043  15.922  1.00 36.03           C
ATOM    774  C   ASP A 345     -25.344  -5.367  15.211  1.00 36.03           C
ATOM    775  CB  ASP A 345     -26.250  -3.078  15.664  1.00 36.03           C
ATOM    776  O   ASP A 345     -26.484  -5.828  15.125  1.00 36.03           O
ATOM    777  CG  ASP A 345     -26.312  -1.945  16.672  1.00 36.03           C
ATOM    778  OD1 ASP A 345     -25.766  -2.092  17.797  1.00 36.03           O
ATOM    779  OD2 ASP A 345     -26.922  -0.899  16.359  1.00 36.03           O
ATOM    780  N   TYR A 346     -24.281  -5.914  14.555  1.00 38.06           N
ATOM    781  CA  TYR A 346     -24.516  -7.219  13.953  1.00 38.06           C
ATOM    782  C   TYR A 346     -24.891  -8.250  15.016  1.00 38.06           C
ATOM    783  CB  TYR A 346     -23.297  -7.691  13.172  1.00 38.06           C
ATOM    784  O   TYR A 346     -24.078  -8.586  15.875  1.00 38.06           O
ATOM    785  CG  TYR A 346     -23.594  -8.750  12.141  1.00 38.06           C
ATOM    786  CD1 TYR A 346     -23.422 -10.102  12.422  1.00 38.06           C
ATOM    787  CD2 TYR A 346     -24.078  -8.391  10.883  1.00 38.06           C
ATOM    788  CE1 TYR A 346     -23.703 -11.078  11.469  1.00 38.06           C
ATOM    789  CE2 TYR A 346     -24.359  -9.359   9.922  1.00 38.06           C
ATOM    790  OH  TYR A 346     -24.438 -11.656   9.281  1.00 38.06           O
ATOM    791  CZ  TYR A 346     -24.156 -10.695  10.227  1.00 38.06           C
ATOM    792  N   ASP A 347     -26.172  -8.211  15.414  1.00 37.25           N
ATOM    793  CA  ASP A 347     -26.688  -9.383  16.109  1.00 37.25           C
ATOM    794  C   ASP A 347     -26.625 -10.625  15.234  1.00 37.25           C
ATOM    795  CB  ASP A 347     -28.125  -9.133  16.578  1.00 37.25           C
ATOM    796  O   ASP A 347     -27.250 -10.656  14.164  1.00 37.25           O
ATOM    797  CG  ASP A 347     -28.484  -9.914  17.828  1.00 37.25           C
ATOM    798  OD1 ASP A 347     -27.719 -10.805  18.234  1.00 37.25           O
ATOM    799  OD2 ASP A 347     -29.562  -9.633  18.406  1.00 37.25           O
ATOM    800  N   PRO A 348     -25.672 -11.492  15.375  1.00 39.19           N
ATOM    801  CA  PRO A 348     -25.641 -12.742  14.609  1.00 39.19           C
ATOM    802  C   PRO A 348     -27.016 -13.375  14.453  1.00 39.19           C
ATOM    803  CB  PRO A 348     -24.719 -13.641  15.438  1.00 39.19           C
ATOM    804  O   PRO A 348     -27.234 -14.164  13.523  1.00 39.19           O
ATOM    805  CG  PRO A 348     -24.312 -12.805  16.609  1.00 39.19           C
ATOM    806  CD  PRO A 348     -25.031 -11.484  16.516  1.00 39.19           C
ATOM    807  N   GLU A 349     -27.797 -13.359  15.547  1.00 40.41           N
ATOM    808  CA  GLU A 349     -29.047 -14.125  15.492  1.00 40.41           C
ATOM    809  C   GLU A 349     -29.969 -13.602  14.391  1.00 40.41           C
ATOM    810  CB  GLU A 349     -29.766 -14.070  16.844  1.00 40.41           C
ATOM    811  O   GLU A 349     -30.703 -14.375  13.766  1.00 40.41           O
ATOM    812  CG  GLU A 349     -29.203 -15.039  17.875  1.00 40.41           C
ATOM    813  CD  GLU A 349     -30.281 -15.766  18.656  1.00 40.41           C
ATOM    814  OE1 GLU A 349     -29.984 -16.812  19.281  1.00 40.41           O
ATOM    815  OE2 GLU A 349     -31.438 -15.289  18.656  1.00 40.41           O
ATOM    816  N   ASN A 350     -30.312 -12.258  14.320  1.00 40.97           N
ATOM    817  CA  ASN A 350     -31.312 -11.750  13.391  1.00 40.97           C
ATOM    818  C   ASN A 350     -30.719 -11.508  12.008  1.00 40.97           C
ATOM    819  CB  ASN A 350     -31.953 -10.469  13.930  1.00 40.97           C
ATOM    820  O   ASN A 350     -31.406 -10.992  11.117  1.00 40.97           O
ATOM    821  CG  ASN A 350     -33.156 -10.734  14.805  1.00 40.97           C
ATOM    822  ND2 ASN A 350     -33.562  -9.734  15.570  1.00 40.97           N
ATOM    823  OD1 ASN A 350     -33.719 -11.836  14.789  1.00 40.97           O
ATOM    824  N   SER A 351     -29.375 -11.320  11.820  1.00 42.16           N
ATOM    825  CA  SER A 351     -28.953 -11.117  10.445  1.00 42.16           C
ATOM    826  C   SER A 351     -29.219 -12.359   9.594  1.00 42.16           C
ATOM    827  CB  SER A 351     -27.453 -10.781  10.391  1.00 42.16           C
ATOM    828  O   SER A 351     -28.594 -13.398   9.781  1.00 42.16           O
ATOM    829  OG  SER A 351     -26.703 -11.703  11.164  1.00 42.16           O
ATOM    830  N   LYS A 352     -30.438 -12.734   9.328  1.00 40.50           N
ATOM    831  CA  LYS A 352     -30.766 -13.703   8.289  1.00 40.50           C
ATOM    832  C   LYS A 352     -29.734 -13.688   7.168  1.00 40.50           C
ATOM    833  CB  LYS A 352     -32.156 -13.430   7.711  1.00 40.50           C
ATOM    834  O   LYS A 352     -29.547 -12.672   6.496  1.00 40.50           O
ATOM    835  CG  LYS A 352     -33.312 -13.953   8.578  1.00 40.50           C
ATOM    836  CD  LYS A 352     -34.656 -13.750   7.895  1.00 40.50           C
ATOM    837  CE  LYS A 352     -35.781 -14.289   8.750  1.00 40.50           C
ATOM    838  NZ  LYS A 352     -37.125 -14.102   8.086  1.00 40.50           N
ATOM    839  N   ASN A 353     -28.531 -14.320   7.262  1.00 45.19           N
ATOM    840  CA  ASN A 353     -27.500 -14.734   6.301  1.00 45.19           C
ATOM    841  C   ASN A 353     -28.109 -14.977   4.918  1.00 45.19           C
ATOM    842  CB  ASN A 353     -26.781 -15.992   6.793  1.00 45.19           C
ATOM    843  O   ASN A 353     -27.391 -15.328   3.980  1.00 45.19           O
ATOM    844  CG  ASN A 353     -25.703 -15.680   7.812  1.00 45.19           C
ATOM    845  ND2 ASN A 353     -25.328 -16.688   8.594  1.00 45.19           N
ATOM    846  OD1 ASN A 353     -25.219 -14.547   7.898  1.00 45.19           O
ATOM    847  N   SER A 354     -29.375 -15.359   4.816  1.00 48.81           N
ATOM    848  CA  SER A 354     -29.938 -15.844   3.564  1.00 48.81           C
ATOM    849  C   SER A 354     -29.797 -14.820   2.447  1.00 48.81           C
ATOM    850  CB  SER A 354     -31.422 -16.203   3.750  1.00 48.81           C
ATOM    851  O   SER A 354     -29.875 -15.164   1.267  1.00 48.81           O
ATOM    852  OG  SER A 354     -32.188 -15.039   4.043  1.00 48.81           O
ATOM    853  N   SER A 355     -29.594 -13.500   2.717  1.00 57.81           N
ATOM    854  CA  SER A 355     -29.781 -12.539   1.632  1.00 57.81           C
ATOM    855  C   SER A 355     -28.438 -12.078   1.065  1.00 57.81           C
ATOM    856  CB  SER A 355     -30.578 -11.336   2.117  1.00 57.81           C
ATOM    857  O   SER A 355     -28.391 -11.133   0.271  1.00 57.81           O
ATOM    858  OG  SER A 355     -30.828 -11.422   3.512  1.00 57.81           O
ATOM    859  N   ARG A 356     -27.359 -12.812   1.497  1.00 70.06           N
ATOM    860  CA  ARG A 356     -26.125 -12.336   0.877  1.00 70.06           C
ATOM    861  C   ARG A 356     -25.953 -12.906  -0.526  1.00 70.06           C
ATOM    862  CB  ARG A 356     -24.906 -12.695   1.738  1.00 70.06           C
ATOM    863  O   ARG A 356     -26.219 -14.086  -0.756  1.00 70.06           O
ATOM    864  CG  ARG A 356     -24.750 -11.820   2.973  1.00 70.06           C
ATOM    865  CD  ARG A 356     -23.500 -12.188   3.764  1.00 70.06           C
ATOM    866  NE  ARG A 356     -23.359 -11.367   4.965  1.00 70.06           N
ATOM    867  NH1 ARG A 356     -21.422 -12.398   5.695  1.00 70.06           N
ATOM    868  NH2 ARG A 356     -22.359 -10.695   6.914  1.00 70.06           N
ATOM    869  CZ  ARG A 356     -22.391 -11.492   5.855  1.00 70.06           C
ATOM    870  N   SER A 357     -25.547 -12.078  -1.423  1.00 84.19           N
ATOM    871  CA  SER A 357     -25.328 -12.484  -2.807  1.00 84.19           C
ATOM    872  C   SER A 357     -24.125 -13.422  -2.920  1.00 84.19           C
ATOM    873  CB  SER A 357     -25.109 -11.258  -3.695  1.00 84.19           C
ATOM    874  O   SER A 357     -23.125 -13.242  -2.223  1.00 84.19           O
ATOM    875  OG  SER A 357     -23.922 -10.570  -3.330  1.00 84.19           O
ATOM    876  N   LYS A 358     -24.359 -14.555  -3.590  1.00 89.56           N
ATOM    877  CA  LYS A 358     -23.312 -15.531  -3.859  1.00 89.56           C
ATOM    878  C   LYS A 358     -22.859 -15.461  -5.312  1.00 89.56           C
ATOM    879  CB  LYS A 358     -23.797 -16.938  -3.531  1.00 89.56           C
ATOM    880  O   LYS A 358     -23.641 -15.148  -6.203  1.00 89.56           O
ATOM    881  CG  LYS A 358     -24.172 -17.141  -2.068  1.00 89.56           C
ATOM    882  CD  LYS A 358     -24.703 -18.547  -1.817  1.00 89.56           C
ATOM    883  CE  LYS A 358     -25.188 -18.719  -0.382  1.00 89.56           C
ATOM    884  NZ  LYS A 358     -25.844 -20.047  -0.169  1.00 89.56           N
ATOM    885  N   THR A 359     -21.547 -15.680  -5.465  1.00 92.44           N
ATOM    886  CA  THR A 359     -20.969 -15.672  -6.801  1.00 92.44           C
ATOM    887  C   THR A 359     -19.812 -16.672  -6.895  1.00 92.44           C
ATOM    888  CB  THR A 359     -20.469 -14.266  -7.191  1.00 92.44           C
ATOM    889  O   THR A 359     -19.406 -17.250  -5.887  1.00 92.44           O
ATOM    890  CG2 THR A 359     -19.250 -13.867  -6.375  1.00 92.44           C
ATOM    891  OG1 THR A 359     -20.125 -14.258  -8.586  1.00 92.44           O
ATOM    892  N   LYS A 360     -19.438 -16.922  -8.133  1.00 95.00           N
ATOM    893  CA  LYS A 360     -18.234 -17.719  -8.320  1.00 95.00           C
ATOM    894  C   LYS A 360     -16.984 -16.969  -7.855  1.00 95.00           C
ATOM    895  CB  LYS A 360     -18.078 -18.125  -9.789  1.00 95.00           C
ATOM    896  O   LYS A 360     -16.797 -15.805  -8.203  1.00 95.00           O
ATOM    897  CG  LYS A 360     -17.109 -19.281 -10.023  1.00 95.00           C
ATOM    898  CD  LYS A 360     -17.094 -19.703 -11.484  1.00 95.00           C
ATOM    899  CE  LYS A 360     -16.172 -20.891 -11.711  1.00 95.00           C
ATOM    900  NZ  LYS A 360     -16.094 -21.266 -13.148  1.00 95.00           N
ATOM    901  N   CYS A 361     -16.234 -17.719  -7.004  1.00 95.56           N
ATOM    902  CA  CYS A 361     -15.047 -17.109  -6.426  1.00 95.56           C
ATOM    903  C   CYS A 361     -13.812 -17.969  -6.676  1.00 95.56           C
ATOM    904  CB  CYS A 361     -15.234 -16.891  -4.926  1.00 95.56           C
ATOM    905  O   CYS A 361     -13.914 -19.172  -6.863  1.00 95.56           O
ATOM    906  SG  CYS A 361     -16.547 -15.719  -4.520  1.00 95.56           S
ATOM    907  N   LEU A 362     -12.727 -17.297  -6.809  1.00 96.06           N
ATOM    908  CA  LEU A 362     -11.406 -17.938  -6.801  1.00 96.06           C
ATOM    909  C   LEU A 362     -10.719 -17.734  -5.453  1.00 96.06           C
ATOM    910  CB  LEU A 362     -10.539 -17.359  -7.922  1.00 96.06           C
ATOM    911  O   LEU A 362     -10.688 -16.625  -4.926  1.00 96.06           O
ATOM    912  CG  LEU A 362      -9.180 -18.047  -8.133  1.00 96.06           C
ATOM    913  CD1 LEU A 362      -9.375 -19.469  -8.625  1.00 96.06           C
ATOM    914  CD2 LEU A 362      -8.336 -17.250  -9.125  1.00 96.06           C
ATOM    915  N   PHE A 363     -10.234 -18.844  -4.898  1.00 96.50           N
ATOM    916  CA  PHE A 363      -9.508 -18.844  -3.633  1.00 96.50           C
ATOM    917  C   PHE A 363      -8.023 -19.094  -3.855  1.00 96.50           C
ATOM    918  CB  PHE A 363     -10.078 -19.891  -2.680  1.00 96.50           C
ATOM    919  O   PHE A 363      -7.641 -20.062  -4.496  1.00 96.50           O
ATOM    920  CG  PHE A 363     -11.531 -19.688  -2.344  1.00 96.50           C
ATOM    921  CD1 PHE A 363     -11.898 -18.953  -1.225  1.00 96.50           C
ATOM    922  CD2 PHE A 363     -12.523 -20.234  -3.146  1.00 96.50           C
ATOM    923  CE1 PHE A 363     -13.242 -18.766  -0.911  1.00 96.50           C
ATOM    924  CE2 PHE A 363     -13.867 -20.047  -2.840  1.00 96.50           C
ATOM    925  CZ  PHE A 363     -14.227 -19.312  -1.721  1.00 96.50           C
ATOM    926  N   ILE A 364      -7.258 -18.188  -3.361  1.00 95.88           N
ATOM    927  CA  ILE A 364      -5.809 -18.266  -3.506  1.00 95.88           C
ATOM    928  C   ILE A 364      -5.164 -18.469  -2.137  1.00 95.88           C
ATOM    929  CB  ILE A 364      -5.238 -17.000  -4.184  1.00 95.88           C
ATOM    930  O   ILE A 364      -5.270 -17.609  -1.261  1.00 95.88           O
ATOM    931  CG1 ILE A 364      -6.043 -16.672  -5.445  1.00 95.88           C
ATOM    932  CG2 ILE A 364      -3.756 -17.188  -4.516  1.00 95.88           C
ATOM    933  CD1 ILE A 364      -5.695 -15.320  -6.062  1.00 95.88           C
ATOM    934  N   GLN A 365      -4.527 -19.578  -1.987  1.00 96.75           N
ATOM    935  CA  GLN A 365      -3.857 -19.922  -0.740  1.00 96.75           C
ATOM    936  C   GLN A 365      -2.385 -19.531  -0.774  1.00 96.75           C
ATOM    937  CB  GLN A 365      -3.990 -21.422  -0.467  1.00 96.75           C
ATOM    938  O   GLN A 365      -1.646 -19.938  -1.671  1.00 96.75           O
ATOM    939  CG  GLN A 365      -3.344 -21.875   0.838  1.00 96.75           C
ATOM    940  CD  GLN A 365      -3.463 -23.375   1.070  1.00 96.75           C
ATOM    941  NE2 GLN A 365      -2.707 -23.875   2.035  1.00 96.75           N
ATOM    942  OE1 GLN A 365      -4.227 -24.062   0.388  1.00 96.75           O
ATOM    943  N   MET A 366      -1.967 -18.734   0.261  1.00 96.06           N
ATOM    944  CA  MET A 366      -0.601 -18.219   0.292  1.00 96.06           C
ATOM    945  C   MET A 366      -0.019 -18.297   1.699  1.00 96.06           C
ATOM    946  CB  MET A 366      -0.561 -16.766  -0.201  1.00 96.06           C
ATOM    947  O   MET A 366      -0.741 -18.578   2.658  1.00 96.06           O
ATOM    948  CG  MET A 366      -1.074 -16.594  -1.620  1.00 96.06           C
ATOM    949  SD  MET A 366      -1.305 -14.828  -2.068  1.00 96.06           S
ATOM    950  CE  MET A 366      -2.734 -14.414  -1.028  1.00 96.06           C
ATOM    951  N   GLU A 367       1.257 -18.016   1.741  1.00 95.62           N
ATOM    952  CA  GLU A 367       2.002 -17.969   2.994  1.00 95.62           C
ATOM    953  C   GLU A 367       1.482 -16.859   3.906  1.00 95.62           C
ATOM    954  CB  GLU A 367       3.496 -17.766   2.725  1.00 95.62           C
ATOM    955  O   GLU A 367       1.154 -15.773   3.438  1.00 95.62           O
ATOM    956  CG  GLU A 367       4.336 -17.625   3.986  1.00 95.62           C
ATOM    957  CD  GLU A 367       5.797 -17.312   3.703  1.00 95.62           C
ATOM    958  OE1 GLU A 367       6.598 -17.234   4.660  1.00 95.62           O
ATOM    959  OE2 GLU A 367       6.145 -17.156   2.512  1.00 95.62           O
ATOM    960  N   PHE A 368       1.392 -17.172   5.168  1.00 95.19           N
ATOM    961  CA  PHE A 368       1.015 -16.172   6.156  1.00 95.19           C
ATOM    962  C   PHE A 368       2.248 -15.477   6.727  1.00 95.19           C
ATOM    963  CB  PHE A 368       0.198 -16.797   7.285  1.00 95.19           C
ATOM    964  O   PHE A 368       3.115 -16.125   7.312  1.00 95.19           O
ATOM    965  CG  PHE A 368      -0.182 -15.836   8.375  1.00 95.19           C
ATOM    966  CD1 PHE A 368       0.203 -16.062   9.695  1.00 95.19           C
ATOM    967  CD2 PHE A 368      -0.924 -14.703   8.086  1.00 95.19           C
ATOM    968  CE1 PHE A 368      -0.148 -15.180  10.703  1.00 95.19           C
ATOM    969  CE2 PHE A 368      -1.277 -13.805   9.094  1.00 95.19           C
ATOM    970  CZ  PHE A 368      -0.890 -14.047  10.398  1.00 95.19           C
ATOM    971  N   CYS A 369       2.305 -14.203   6.516  1.00 94.62           N
ATOM    972  CA  CYS A 369       3.340 -13.367   7.113  1.00 94.62           C
ATOM    973  C   CYS A 369       2.830 -12.688   8.383  1.00 94.62           C
ATOM    974  CB  CYS A 369       3.818 -12.312   6.117  1.00 94.62           C
ATOM    975  O   CYS A 369       2.068 -11.727   8.305  1.00 94.62           O
ATOM    976  SG  CYS A 369       4.480 -13.008   4.586  1.00 94.62           S
ATOM    977  N   ASP A 370       3.355 -13.023   9.547  1.00 91.44           N
ATOM    978  CA  ASP A 370       2.660 -12.766  10.797  1.00 91.44           C
ATOM    979  C   ASP A 370       3.221 -11.523  11.492  1.00 91.44           C
ATOM    980  CB  ASP A 370       2.758 -13.977  11.727  1.00 91.44           C
ATOM    981  O   ASP A 370       2.840 -11.211  12.625  1.00 91.44           O
ATOM    982  CG  ASP A 370       4.191 -14.344  12.070  1.00 91.44           C
ATOM    983  OD1 ASP A 370       5.121 -13.875  11.383  1.00 91.44           O
ATOM    984  OD2 ASP A 370       4.387 -15.125  13.031  1.00 91.44           O
ATOM    985  N   LYS A 371       4.043 -10.719  10.875  1.00 94.81           N
ATOM    986  CA  LYS A 371       4.617  -9.570  11.570  1.00 94.81           C
ATOM    987  C   LYS A 371       4.070  -8.258  11.008  1.00 94.81           C
ATOM    988  CB  LYS A 371       6.145  -9.586  11.461  1.00 94.81           C
ATOM    989  O   LYS A 371       4.652  -7.195  11.227  1.00 94.81           O
ATOM    990  CG  LYS A 371       6.793 -10.797  12.109  1.00 94.81           C
ATOM    991  CD  LYS A 371       6.551 -10.828  13.617  1.00 94.81           C
ATOM    992  CE  LYS A 371       7.234 -12.023  14.266  1.00 94.81           C
ATOM    993  NZ  LYS A 371       6.793 -12.203  15.688  1.00 94.81           N
ATOM    994  N   GLY A 372       2.973  -8.344  10.180  1.00 93.69           N
ATOM    995  CA  GLY A 372       2.318  -7.148   9.672  1.00 93.69           C
ATOM    996  C   GLY A 372       2.889  -6.672   8.352  1.00 93.69           C
ATOM    997  O   GLY A 372       3.686  -7.371   7.723  1.00 93.69           O
ATOM    998  N   THR A 373       2.477  -5.551   7.930  1.00 96.19           N
ATOM    999  CA  THR A 373       2.885  -4.965   6.656  1.00 96.19           C
ATOM   1000  C   THR A 373       3.953  -3.896   6.871  1.00 96.19           C
ATOM   1001  CB  THR A 373       1.683  -4.348   5.914  1.00 96.19           C
ATOM   1002  O   THR A 373       4.133  -3.408   7.988  1.00 96.19           O
ATOM   1003  CG2 THR A 373       0.559  -5.367   5.750  1.00 96.19           C
ATOM   1004  OG1 THR A 373       1.192  -3.227   6.660  1.00 96.19           O
ATOM   1005  N   LEU A 374       4.637  -3.570   5.828  1.00 97.75           N
ATOM   1006  CA  LEU A 374       5.594  -2.471   5.875  1.00 97.75           C
ATOM   1007  C   LEU A 374       4.895  -1.154   6.199  1.00 97.75           C
ATOM   1008  CB  LEU A 374       6.340  -2.352   4.547  1.00 97.75           C
ATOM   1009  O   LEU A 374       5.477  -0.278   6.844  1.00 97.75           O
ATOM   1010  CG  LEU A 374       7.477  -1.329   4.496  1.00 97.75           C
ATOM   1011  CD1 LEU A 374       8.562  -1.694   5.500  1.00 97.75           C
ATOM   1012  CD2 LEU A 374       8.055  -1.238   3.086  1.00 97.75           C
ATOM   1013  N   GLU A 375       3.658  -1.020   5.754  1.00 96.31           N
ATOM   1014  CA  GLU A 375       2.875   0.162   6.105  1.00 96.31           C
ATOM   1015  C   GLU A 375       2.717   0.290   7.617  1.00 96.31           C
ATOM   1016  CB  GLU A 375       1.500   0.114   5.434  1.00 96.31           C
ATOM   1017  O   GLU A 375       2.918   1.369   8.180  1.00 96.31           O
ATOM   1018  CG  GLU A 375       0.633   1.331   5.723  1.00 96.31           C
ATOM   1019  CD  GLU A 375      -0.718   1.284   5.027  1.00 96.31           C
ATOM   1020  OE1 GLU A 375      -1.180   2.334   4.523  1.00 96.31           O
ATOM   1021  OE2 GLU A 375      -1.320   0.188   4.984  1.00 96.31           O
ATOM   1022  N   GLN A 376       2.387  -0.755   8.297  1.00 95.12           N
ATOM   1023  CA  GLN A 376       2.268  -0.768   9.750  1.00 95.12           C
ATOM   1024  C   GLN A 376       3.613  -0.490  10.414  1.00 95.12           C
ATOM   1025  CB  GLN A 376       1.710  -2.107  10.234  1.00 95.12           C
ATOM   1026  O   GLN A 376       3.676   0.194  11.438  1.00 95.12           O
ATOM   1027  CG  GLN A 376       0.247  -2.330   9.875  1.00 95.12           C
ATOM   1028  CD  GLN A 376      -0.203  -3.760  10.109  1.00 95.12           C
ATOM   1029  NE2 GLN A 376      -1.503  -3.945  10.312  1.00 95.12           N
ATOM   1030  OE1 GLN A 376       0.609  -4.691  10.102  1.00 95.12           O
ATOM   1031  N   TRP A 377       4.586  -1.088   9.844  1.00 95.81           N
ATOM   1032  CA  TRP A 377       5.941  -0.852  10.328  1.00 95.81           C
ATOM   1033  C   TRP A 377       6.285   0.634  10.281  1.00 95.81           C
ATOM   1034  CB  TRP A 377       6.953  -1.645   9.492  1.00 95.81           C
ATOM   1035  O   TRP A 377       6.820   1.181  11.250  1.00 95.81           O
ATOM   1036  CG  TRP A 377       8.367  -1.554  10.000  1.00 95.81           C
ATOM   1037  CD1 TRP A 377       8.969  -2.387  10.891  1.00 95.81           C
ATOM   1038  CD2 TRP A 377       9.336  -0.569   9.641  1.00 95.81           C
ATOM   1039  CE2 TRP A 377      10.516  -0.868  10.359  1.00 95.81           C
ATOM   1040  CE3 TRP A 377       9.328   0.537   8.781  1.00 95.81           C
ATOM   1041  NE1 TRP A 377      10.266  -1.980  11.117  1.00 95.81           N
ATOM   1042  CH2 TRP A 377      11.641   0.978   9.391  1.00 95.81           C
ATOM   1043  CZ2 TRP A 377      11.680  -0.099  10.242  1.00 95.81           C
ATOM   1044  CZ3 TRP A 377      10.484   1.302   8.664  1.00 95.81           C
ATOM   1045  N   ILE A 378       5.973   1.326   9.203  1.00 96.00           N
ATOM   1046  CA  ILE A 378       6.223   2.754   9.031  1.00 96.00           C
ATOM   1047  C   ILE A 378       5.371   3.547  10.023  1.00 96.00           C
ATOM   1048  CB  ILE A 378       5.930   3.211   7.586  1.00 96.00           C
ATOM   1049  O   ILE A 378       5.859   4.480  10.664  1.00 96.00           O
ATOM   1050  CG1 ILE A 378       6.984   2.648   6.625  1.00 96.00           C
ATOM   1051  CG2 ILE A 378       5.875   4.738   7.504  1.00 96.00           C
ATOM   1052  CD1 ILE A 378       6.625   2.801   5.156  1.00 96.00           C
ATOM   1053  N   GLU A 379       4.141   3.162  10.188  1.00 93.69           N
ATOM   1054  CA  GLU A 379       3.227   3.842  11.094  1.00 93.69           C
ATOM   1055  C   GLU A 379       3.752   3.814  12.531  1.00 93.69           C
ATOM   1056  CB  GLU A 379       1.834   3.207  11.039  1.00 93.69           C
ATOM   1057  O   GLU A 379       3.682   4.816  13.242  1.00 93.69           O
ATOM   1058  CG  GLU A 379       0.766   3.994  11.781  1.00 93.69           C
ATOM   1059  CD  GLU A 379       0.487   5.359  11.164  1.00 93.69           C
ATOM   1060  OE1 GLU A 379      -0.080   6.230  11.859  1.00 93.69           O
ATOM   1061  OE2 GLU A 379       0.838   5.555   9.984  1.00 93.69           O
ATOM   1062  N   LYS A 380       4.328   2.773  12.914  1.00 93.44           N
ATOM   1063  CA  LYS A 380       4.832   2.605  14.273  1.00 93.44           C
ATOM   1064  C   LYS A 380       6.090   3.439  14.492  1.00 93.44           C
ATOM   1065  CB  LYS A 380       5.121   1.132  14.555  1.00 93.44           C
ATOM   1066  O   LYS A 380       6.492   3.670  15.641  1.00 93.44           O
ATOM   1067  CG  LYS A 380       3.873   0.277  14.719  1.00 93.44           C
ATOM   1068  CD  LYS A 380       4.223  -1.186  14.961  1.00 93.44           C
ATOM   1069  CE  LYS A 380       2.979  -2.062  15.000  1.00 93.44           C
ATOM   1070  NZ  LYS A 380       3.324  -3.506  15.156  1.00 93.44           N
ATOM   1071  N   ARG A 381       6.590   3.918  13.539  1.00 92.81           N
ATOM   1072  CA  ARG A 381       7.852   4.645  13.656  1.00 92.81           C
ATOM   1073  C   ARG A 381       7.625   6.152  13.562  1.00 92.81           C
ATOM   1074  CB  ARG A 381       8.828   4.195  12.570  1.00 92.81           C
ATOM   1075  O   ARG A 381       8.578   6.934  13.633  1.00 92.81           O
ATOM   1076  CG  ARG A 381       9.531   2.883  12.875  1.00 92.81           C
ATOM   1077  CD  ARG A 381      10.414   2.426  11.719  1.00 92.81           C
ATOM   1078  NE  ARG A 381      11.289   1.328  12.117  1.00 92.81           N
ATOM   1079  NH1 ARG A 381       9.672  -0.311  11.922  1.00 92.81           N
ATOM   1080  NH2 ARG A 381      11.805  -0.864  12.562  1.00 92.81           N
ATOM   1081  CZ  ARG A 381      10.922   0.053  12.195  1.00 92.81           C
ATOM   1082  N   ARG A 382       6.406   6.520  13.352  1.00 90.94           N
ATOM   1083  CA  ARG A 382       6.117   7.949  13.352  1.00 90.94           C
ATOM   1084  C   ARG A 382       6.539   8.594  14.672  1.00 90.94           C
ATOM   1085  CB  ARG A 382       4.625   8.195  13.109  1.00 90.94           C
ATOM   1086  O   ARG A 382       6.172   8.117  15.750  1.00 90.94           O
ATOM   1087  CG  ARG A 382       4.168   7.832  11.703  1.00 90.94           C
ATOM   1088  CD  ARG A 382       2.701   8.180  11.484  1.00 90.94           C
ATOM   1089  NE  ARG A 382       2.238   7.742  10.164  1.00 90.94           N
ATOM   1090  NH1 ARG A 382       2.766   9.719   9.094  1.00 90.94           N
ATOM   1091  NH2 ARG A 382       1.829   7.992   7.922  1.00 90.94           N
ATOM   1092  CZ  ARG A 382       2.279   8.484   9.062  1.00 90.94           C
ATOM   1093  N   GLY A 383       7.340   9.656  14.602  1.00 86.50           N
ATOM   1094  CA  GLY A 383       7.797  10.359  15.789  1.00 86.50           C
ATOM   1095  C   GLY A 383       8.984   9.688  16.453  1.00 86.50           C
ATOM   1096  O   GLY A 383       9.477  10.164  17.484  1.00 86.50           O
ATOM   1097  N   GLU A 384       9.414   8.578  15.883  1.00 90.19           N
ATOM   1098  CA  GLU A 384      10.555   7.859  16.438  1.00 90.19           C
ATOM   1099  C   GLU A 384      11.836   8.148  15.656  1.00 90.19           C
ATOM   1100  CB  GLU A 384      10.289   6.352  16.469  1.00 90.19           C
ATOM   1101  O   GLU A 384      11.773   8.672  14.547  1.00 90.19           O
ATOM   1102  CG  GLU A 384       9.102   5.957  17.344  1.00 90.19           C
ATOM   1103  CD  GLU A 384       8.984   4.457  17.547  1.00 90.19           C
ATOM   1104  OE1 GLU A 384       8.117   4.020  18.344  1.00 90.19           O
ATOM   1105  OE2 GLU A 384       9.773   3.713  16.938  1.00 90.19           O
ATOM   1106  N   LYS A 385      12.906   7.805  16.359  1.00 89.56           N
ATOM   1107  CA  LYS A 385      14.188   7.910  15.656  1.00 89.56           C
ATOM   1108  C   LYS A 385      14.297   6.859  14.555  1.00 89.56           C
ATOM   1109  CB  LYS A 385      15.352   7.766  16.641  1.00 89.56           C
ATOM   1110  O   LYS A 385      13.977   5.688  14.773  1.00 89.56           O
ATOM   1111  CG  LYS A 385      16.703   8.109  16.047  1.00 89.56           C
ATOM   1112  CD  LYS A 385      17.812   8.023  17.078  1.00 89.56           C
ATOM   1113  CE  LYS A 385      19.172   8.320  16.484  1.00 89.56           C
ATOM   1114  NZ  LYS A 385      20.266   8.195  17.484  1.00 89.56           N
ATOM   1115  N   LEU A 386      14.734   7.242  13.469  1.00 87.81           N
ATOM   1116  CA  LEU A 386      14.812   6.379  12.297  1.00 87.81           C
ATOM   1117  C   LEU A 386      16.047   5.492  12.352  1.00 87.81           C
ATOM   1118  CB  LEU A 386      14.820   7.215  11.016  1.00 87.81           C
ATOM   1119  O   LEU A 386      17.141   5.961  12.695  1.00 87.81           O
ATOM   1120  CG  LEU A 386      14.789   6.438   9.703  1.00 87.81           C
ATOM   1121  CD1 LEU A 386      13.414   5.820   9.484  1.00 87.81           C
ATOM   1122  CD2 LEU A 386      15.164   7.348   8.531  1.00 87.81           C
ATOM   1123  N   ASP A 387      15.898   4.219  12.172  1.00 91.88           N
ATOM   1124  CA  ASP A 387      16.984   3.275  11.906  1.00 91.88           C
ATOM   1125  C   ASP A 387      17.234   3.150  10.406  1.00 91.88           C
ATOM   1126  CB  ASP A 387      16.656   1.903  12.500  1.00 91.88           C
ATOM   1127  O   ASP A 387      16.656   2.295   9.734  1.00 91.88           O
ATOM   1128  CG  ASP A 387      17.828   0.949  12.469  1.00 91.88           C
ATOM   1129  OD1 ASP A 387      18.797   1.191  11.703  1.00 91.88           O
ATOM   1130  OD2 ASP A 387      17.797  -0.057  13.211  1.00 91.88           O
ATOM   1131  N   LYS A 388      18.141   3.924   9.938  1.00 93.19           N
ATOM   1132  CA  LYS A 388      18.375   4.020   8.508  1.00 93.19           C
ATOM   1133  C   LYS A 388      18.984   2.725   7.965  1.00 93.19           C
ATOM   1134  CB  LYS A 388      19.312   5.195   8.195  1.00 93.19           C
ATOM   1135  O   LYS A 388      18.703   2.330   6.828  1.00 93.19           O
ATOM   1136  CG  LYS A 388      18.609   6.543   8.156  1.00 93.19           C
ATOM   1137  CD  LYS A 388      19.531   7.648   7.668  1.00 93.19           C
ATOM   1138  CE  LYS A 388      18.844   9.008   7.680  1.00 93.19           C
ATOM   1139  NZ  LYS A 388      19.766  10.094   7.234  1.00 93.19           N
ATOM   1140  N   VAL A 389      19.781   2.139   8.727  1.00 94.44           N
ATOM   1141  CA  VAL A 389      20.406   0.897   8.305  1.00 94.44           C
ATOM   1142  C   VAL A 389      19.344  -0.172   8.062  1.00 94.44           C
ATOM   1143  CB  VAL A 389      21.438   0.402   9.352  1.00 94.44           C
ATOM   1144  O   VAL A 389      19.344  -0.825   7.016  1.00 94.44           O
ATOM   1145  CG1 VAL A 389      21.969  -0.979   8.969  1.00 94.44           C
ATOM   1146  CG2 VAL A 389      22.594   1.400   9.484  1.00 94.44           C
ATOM   1147  N   LEU A 390      18.484  -0.355   9.000  1.00 96.06           N
ATOM   1148  CA  LEU A 390      17.406  -1.321   8.852  1.00 96.06           C
ATOM   1149  C   LEU A 390      16.516  -0.959   7.672  1.00 96.06           C
ATOM   1150  CB  LEU A 390      16.578  -1.394  10.133  1.00 96.06           C
ATOM   1151  O   LEU A 390      16.109  -1.833   6.898  1.00 96.06           O
ATOM   1152  CG  LEU A 390      15.367  -2.338  10.109  1.00 96.06           C
ATOM   1153  CD1 LEU A 390      15.820  -3.760   9.789  1.00 96.06           C
ATOM   1154  CD2 LEU A 390      14.633  -2.299  11.445  1.00 96.06           C
ATOM   1155  N   ALA A 391      16.219   0.270   7.484  1.00 96.94           N
ATOM   1156  CA  ALA A 391      15.383   0.742   6.379  1.00 96.94           C
ATOM   1157  C   ALA A 391      16.000   0.376   5.035  1.00 96.94           C
ATOM   1158  CB  ALA A 391      15.180   2.252   6.477  1.00 96.94           C
ATOM   1159  O   ALA A 391      15.305  -0.110   4.137  1.00 96.94           O
ATOM   1160  N   LEU A 392      17.297   0.599   4.938  1.00 97.19           N
ATOM   1161  CA  LEU A 392      17.969   0.314   3.682  1.00 97.19           C
ATOM   1162  C   LEU A 392      18.062  -1.189   3.441  1.00 97.19           C
ATOM   1163  CB  LEU A 392      19.375   0.928   3.684  1.00 97.19           C
ATOM   1164  O   LEU A 392      18.000  -1.644   2.295  1.00 97.19           O
ATOM   1165  CG  LEU A 392      19.453   2.447   3.518  1.00 97.19           C
ATOM   1166  CD1 LEU A 392      20.891   2.932   3.709  1.00 97.19           C
ATOM   1167  CD2 LEU A 392      18.922   2.861   2.148  1.00 97.19           C
ATOM   1168  N   GLU A 393      18.172  -1.938   4.477  1.00 97.44           N
ATOM   1169  CA  GLU A 393      18.172  -3.393   4.355  1.00 97.44           C
ATOM   1170  C   GLU A 393      16.828  -3.896   3.844  1.00 97.44           C
ATOM   1171  CB  GLU A 393      18.500  -4.047   5.699  1.00 97.44           C
ATOM   1172  O   GLU A 393      16.766  -4.762   2.967  1.00 97.44           O
ATOM   1173  CG  GLU A 393      19.969  -3.961   6.078  1.00 97.44           C
ATOM   1174  CD  GLU A 393      20.281  -4.594   7.426  1.00 97.44           C
ATOM   1175  OE1 GLU A 393      21.453  -4.551   7.863  1.00 97.44           O
ATOM   1176  OE2 GLU A 393      19.344  -5.141   8.047  1.00 97.44           O
ATOM   1177  N   LEU A 394      15.781  -3.420   4.395  1.00 98.12           N
ATOM   1178  CA  LEU A 394      14.445  -3.781   3.932  1.00 98.12           C
ATOM   1179  C   LEU A 394      14.242  -3.365   2.479  1.00 98.12           C
ATOM   1180  CB  LEU A 394      13.375  -3.129   4.816  1.00 98.12           C
ATOM   1181  O   LEU A 394      13.719  -4.141   1.676  1.00 98.12           O
ATOM   1182  CG  LEU A 394      13.336  -3.586   6.273  1.00 98.12           C
ATOM   1183  CD1 LEU A 394      12.266  -2.814   7.039  1.00 98.12           C
ATOM   1184  CD2 LEU A 394      13.078  -5.086   6.355  1.00 98.12           C
ATOM   1185  N   PHE A 395      14.703  -2.184   2.182  1.00 98.62           N
ATOM   1186  CA  PHE A 395      14.578  -1.681   0.820  1.00 98.62           C
ATOM   1187  C   PHE A 395      15.336  -2.570  -0.159  1.00 98.62           C
ATOM   1188  CB  PHE A 395      15.086  -0.240   0.727  1.00 98.62           C
ATOM   1189  O   PHE A 395      14.852  -2.838  -1.262  1.00 98.62           O
ATOM   1190  CG  PHE A 395      14.992   0.352  -0.653  1.00 98.62           C
ATOM   1191  CD1 PHE A 395      16.125   0.558  -1.419  1.00 98.62           C
ATOM   1192  CD2 PHE A 395      13.758   0.702  -1.185  1.00 98.62           C
ATOM   1193  CE1 PHE A 395      16.047   1.105  -2.697  1.00 98.62           C
ATOM   1194  CE2 PHE A 395      13.664   1.249  -2.461  1.00 98.62           C
ATOM   1195  CZ  PHE A 395      14.805   1.451  -3.215  1.00 98.62           C
ATOM   1196  N   GLU A 396      16.484  -2.955   0.228  1.00 98.62           N
ATOM   1197  CA  GLU A 396      17.281  -3.852  -0.608  1.00 98.62           C
ATOM   1198  C   GLU A 396      16.516  -5.133  -0.924  1.00 98.62           C
ATOM   1199  CB  GLU A 396      18.609  -4.188   0.074  1.00 98.62           C
ATOM   1200  O   GLU A 396      16.516  -5.594  -2.066  1.00 98.62           O
ATOM   1201  CG  GLU A 396      19.531  -5.039  -0.779  1.00 98.62           C
ATOM   1202  CD  GLU A 396      20.812  -5.430  -0.061  1.00 98.62           C
ATOM   1203  OE1 GLU A 396      21.625  -6.191  -0.637  1.00 98.62           O
ATOM   1204  OE2 GLU A 396      21.016  -4.973   1.087  1.00 98.62           O
ATOM   1205  N   GLN A 397      15.914  -5.699   0.010  1.00 98.69           N
ATOM   1206  CA  GLN A 397      15.141  -6.918  -0.175  1.00 98.69           C
ATOM   1207  C   GLN A 397      13.961  -6.676  -1.113  1.00 98.69           C
ATOM   1208  CB  GLN A 397      14.641  -7.445   1.171  1.00 98.69           C
ATOM   1209  O   GLN A 397      13.656  -7.516  -1.968  1.00 98.69           O
ATOM   1210  CG  GLN A 397      15.742  -8.023   2.053  1.00 98.69           C
ATOM   1211  CD  GLN A 397      15.219  -8.516   3.389  1.00 98.69           C
ATOM   1212  NE2 GLN A 397      15.836  -8.047   4.473  1.00 98.69           N
ATOM   1213  OE1 GLN A 397      14.281  -9.312   3.449  1.00 98.69           O
ATOM   1214  N   ILE A 398      13.273  -5.570  -0.961  1.00 98.81           N
ATOM   1215  CA  ILE A 398      12.172  -5.219  -1.851  1.00 98.81           C
ATOM   1216  C   ILE A 398      12.680  -5.125  -3.287  1.00 98.81           C
ATOM   1217  CB  ILE A 398      11.508  -3.893  -1.427  1.00 98.81           C
ATOM   1218  O   ILE A 398      12.062  -5.664  -4.207  1.00 98.81           O
ATOM   1219  CG1 ILE A 398      10.953  -4.008  -0.002  1.00 98.81           C
ATOM   1220  CG2 ILE A 398      10.406  -3.502  -2.416  1.00 98.81           C
ATOM   1221  CD1 ILE A 398      10.586  -2.668   0.629  1.00 98.81           C
ATOM   1222  N   THR A 399      13.828  -4.492  -3.402  1.00 98.88           N
ATOM   1223  CA  THR A 399      14.414  -4.305  -4.723  1.00 98.88           C
ATOM   1224  C   THR A 399      14.789  -5.645  -5.344  1.00 98.88           C
ATOM   1225  CB  THR A 399      15.664  -3.402  -4.656  1.00 98.88           C
ATOM   1226  O   THR A 399      14.586  -5.859  -6.543  1.00 98.88           O
ATOM   1227  CG2 THR A 399      16.250  -3.162  -6.043  1.00 98.88           C
ATOM   1228  OG1 THR A 399      15.305  -2.143  -4.074  1.00 98.88           O
ATOM   1229  N   LYS A 400      15.281  -6.543  -4.535  1.00 98.69           N
ATOM   1230  CA  LYS A 400      15.602  -7.883  -5.020  1.00 98.69           C
ATOM   1231  C   LYS A 400      14.352  -8.609  -5.492  1.00 98.69           C
ATOM   1232  CB  LYS A 400      16.297  -8.695  -3.926  1.00 98.69           C
ATOM   1233  O   LYS A 400      14.367  -9.297  -6.516  1.00 98.69           O
ATOM   1234  CG  LYS A 400      17.734  -8.281  -3.672  1.00 98.69           C
ATOM   1235  CD  LYS A 400      18.359  -9.078  -2.523  1.00 98.69           C
ATOM   1236  CE  LYS A 400      19.797  -8.680  -2.279  1.00 98.69           C
ATOM   1237  NZ  LYS A 400      20.391  -9.391  -1.104  1.00 98.69           N
ATOM   1238  N   GLY A 401      13.281  -8.477  -4.738  1.00 98.69           N
ATOM   1239  CA  GLY A 401      12.016  -9.055  -5.164  1.00 98.69           C
ATOM   1240  C   GLY A 401      11.516  -8.492  -6.484  1.00 98.69           C
ATOM   1241  O   GLY A 401      11.094  -9.250  -7.363  1.00 98.69           O
ATOM   1242  N   VAL A 402      11.617  -7.223  -6.645  1.00 98.69           N
ATOM   1243  CA  VAL A 402      11.172  -6.578  -7.875  1.00 98.69           C
ATOM   1244  C   VAL A 402      12.062  -7.012  -9.031  1.00 98.69           C
ATOM   1245  CB  VAL A 402      11.180  -5.039  -7.742  1.00 98.69           C
ATOM   1246  O   VAL A 402      11.586  -7.234 -10.148  1.00 98.69           O
ATOM   1247  CG1 VAL A 402      10.859  -4.379  -9.086  1.00 98.69           C
ATOM   1248  CG2 VAL A 402      10.188  -4.590  -6.672  1.00 98.69           C
ATOM   1249  N   ASP A 403      13.344  -7.078  -8.758  1.00 98.56           N
ATOM   1250  CA  ASP A 403      14.273  -7.566  -9.773  1.00 98.56           C
ATOM   1251  C   ASP A 403      13.852  -8.945 -10.289  1.00 98.56           C
ATOM   1252  CB  ASP A 403      15.695  -7.621  -9.219  1.00 98.56           C
ATOM   1253  O   ASP A 403      13.852  -9.188 -11.492  1.00 98.56           O
ATOM   1254  CG  ASP A 403      16.719  -8.047 -10.250  1.00 98.56           C
ATOM   1255  OD1 ASP A 403      16.844  -7.383 -11.297  1.00 98.56           O
ATOM   1256  OD2 ASP A 403      17.422  -9.062 -10.008  1.00 98.56           O
ATOM   1257  N   TYR A 404      13.531  -9.789  -9.414  1.00 98.31           N
ATOM   1258  CA  TYR A 404      13.094 -11.133  -9.773  1.00 98.31           C
ATOM   1259  C   TYR A 404      11.797 -11.094 -10.578  1.00 98.31           C
ATOM   1260  CB  TYR A 404      12.891 -11.992  -8.516  1.00 98.31           C
ATOM   1261  O   TYR A 404      11.680 -11.766 -11.609  1.00 98.31           O
ATOM   1262  CG  TYR A 404      12.531 -13.430  -8.812  1.00 98.31           C
ATOM   1263  CD1 TYR A 404      11.242 -13.906  -8.586  1.00 98.31           C
ATOM   1264  CD2 TYR A 404      13.484 -14.312  -9.320  1.00 98.31           C
ATOM   1265  CE1 TYR A 404      10.906 -15.227  -8.852  1.00 98.31           C
ATOM   1266  CE2 TYR A 404      13.156 -15.633  -9.594  1.00 98.31           C
ATOM   1267  OH  TYR A 404      11.547 -17.391  -9.625  1.00 98.31           O
ATOM   1268  CZ  TYR A 404      11.875 -16.078  -9.359  1.00 98.31           C
ATOM   1269  N   ILE A 405      10.805 -10.320 -10.180  1.00 97.62           N
ATOM   1270  CA  ILE A 405       9.547 -10.164 -10.898  1.00 97.62           C
ATOM   1271  C   ILE A 405       9.820  -9.734 -12.336  1.00 97.62           C
ATOM   1272  CB  ILE A 405       8.617  -9.148 -10.195  1.00 97.62           C
ATOM   1273  O   ILE A 405       9.273 -10.312 -13.273  1.00 97.62           O
ATOM   1274  CG1 ILE A 405       8.148  -9.695  -8.844  1.00 97.62           C
ATOM   1275  CG2 ILE A 405       7.426  -8.797 -11.086  1.00 97.62           C
ATOM   1276  CD1 ILE A 405       7.477  -8.656  -7.953  1.00 97.62           C
ATOM   1277  N   HIS A 406      10.664  -8.750 -12.484  1.00 97.31           N
ATOM   1278  CA  HIS A 406      10.984  -8.219 -13.805  1.00 97.31           C
ATOM   1279  C   HIS A 406      11.727  -9.242 -14.648  1.00 97.31           C
ATOM   1280  CB  HIS A 406      11.812  -6.938 -13.688  1.00 97.31           C
ATOM   1281  O   HIS A 406      11.547  -9.305 -15.867  1.00 97.31           O
ATOM   1282  CG  HIS A 406      11.039  -5.766 -13.172  1.00 97.31           C
ATOM   1283  CD2 HIS A 406       9.727  -5.637 -12.852  1.00 97.31           C
ATOM   1284  ND1 HIS A 406      11.617  -4.539 -12.930  1.00 97.31           N
ATOM   1285  CE1 HIS A 406      10.695  -3.705 -12.484  1.00 97.31           C
ATOM   1286  NE2 HIS A 406       9.539  -4.348 -12.422  1.00 97.31           N
ATOM   1287  N   SER A 407      12.555 -10.031 -13.984  1.00 97.00           N
ATOM   1288  CA  SER A 407      13.297 -11.062 -14.703  1.00 97.00           C
ATOM   1289  C   SER A 407      12.352 -12.102 -15.305  1.00 97.00           C
ATOM   1290  CB  SER A 407      14.297 -11.750 -13.773  1.00 97.00           C
ATOM   1291  O   SER A 407      12.695 -12.766 -16.281  1.00 97.00           O
ATOM   1292  OG  SER A 407      13.633 -12.672 -12.922  1.00 97.00           O
ATOM   1293  N   LYS A 408      11.188 -12.234 -14.719  1.00 96.00           N
ATOM   1294  CA  LYS A 408      10.156 -13.133 -15.234  1.00 96.00           C
ATOM   1295  C   LYS A 408       9.242 -12.422 -16.219  1.00 96.00           C
ATOM   1296  CB  LYS A 408       9.336 -13.727 -14.086  1.00 96.00           C
ATOM   1297  O   LYS A 408       8.188 -12.945 -16.594  1.00 96.00           O
ATOM   1298  CG  LYS A 408      10.156 -14.562 -13.109  1.00 96.00           C
ATOM   1299  CD  LYS A 408      10.773 -15.773 -13.789  1.00 96.00           C
ATOM   1300  CE  LYS A 408      11.562 -16.625 -12.797  1.00 96.00           C
ATOM   1301  NZ  LYS A 408      12.312 -17.719 -13.484  1.00 96.00           N
ATOM   1302  N   LYS A 409       9.578 -11.172 -16.578  1.00 94.69           N
ATOM   1303  CA  LYS A 409       8.859 -10.352 -17.547  1.00 94.69           C
ATOM   1304  C   LYS A 409       7.465  -9.992 -17.047  1.00 94.69           C
ATOM   1305  CB  LYS A 409       8.758 -11.070 -18.891  1.00 94.69           C
ATOM   1306  O   LYS A 409       6.504  -9.969 -17.812  1.00 94.69           O
ATOM   1307  CG  LYS A 409      10.102 -11.430 -19.516  1.00 94.69           C
ATOM   1308  CD  LYS A 409      10.945 -10.188 -19.781  1.00 94.69           C
ATOM   1309  CE  LYS A 409      12.258 -10.539 -20.453  1.00 94.69           C
ATOM   1310  NZ  LYS A 409      13.188  -9.367 -20.500  1.00 94.69           N
ATOM   1311  N   LEU A 410       7.395  -9.789 -15.781  1.00 94.81           N
ATOM   1312  CA  LEU A 410       6.164  -9.352 -15.133  1.00 94.81           C
ATOM   1313  C   LEU A 410       6.340  -7.965 -14.508  1.00 94.81           C
ATOM   1314  CB  LEU A 410       5.742 -10.352 -14.055  1.00 94.81           C
ATOM   1315  O   LEU A 410       7.453  -7.574 -14.156  1.00 94.81           O
ATOM   1316  CG  LEU A 410       5.402 -11.766 -14.539  1.00 94.81           C
ATOM   1317  CD1 LEU A 410       5.246 -12.711 -13.352  1.00 94.81           C
ATOM   1318  CD2 LEU A 410       4.137 -11.742 -15.391  1.00 94.81           C
ATOM   1319  N   ILE A 411       5.277  -7.258 -14.414  1.00 94.88           N
ATOM   1320  CA  ILE A 411       5.199  -5.969 -13.734  1.00 94.88           C
ATOM   1321  C   ILE A 411       4.137  -6.027 -12.641  1.00 94.88           C
ATOM   1322  CB  ILE A 411       4.887  -4.824 -14.727  1.00 94.88           C
ATOM   1323  O   ILE A 411       3.023  -6.508 -12.867  1.00 94.88           O
ATOM   1324  CG1 ILE A 411       5.828  -4.895 -15.938  1.00 94.88           C
ATOM   1325  CG2 ILE A 411       4.988  -3.465 -14.031  1.00 94.88           C
ATOM   1326  CD1 ILE A 411       5.406  -4.004 -17.094  1.00 94.88           C
ATOM   1327  N   HIS A 412       4.449  -5.625 -11.445  1.00 95.38           N
ATOM   1328  CA  HIS A 412       3.547  -5.734 -10.305  1.00 95.38           C
ATOM   1329  C   HIS A 412       2.396  -4.738 -10.414  1.00 95.38           C
ATOM   1330  CB  HIS A 412       4.309  -5.516  -8.992  1.00 95.38           C
ATOM   1331  O   HIS A 412       1.228  -5.117 -10.305  1.00 95.38           O
ATOM   1332  CG  HIS A 412       3.496  -5.801  -7.773  1.00 95.38           C
ATOM   1333  CD2 HIS A 412       3.498  -6.855  -6.930  1.00 95.38           C
ATOM   1334  ND1 HIS A 412       2.535  -4.930  -7.301  1.00 95.38           N
ATOM   1335  CE1 HIS A 412       1.983  -5.445  -6.215  1.00 95.38           C
ATOM   1336  NE2 HIS A 412       2.549  -6.613  -5.965  1.00 95.38           N
ATOM   1337  N   ARG A 413       2.717  -3.371 -10.547  1.00 93.56           N
ATOM   1338  CA  ARG A 413       1.829  -2.258 -10.867  1.00 93.56           C
ATOM   1339  C   ARG A 413       1.088  -1.775  -9.625  1.00 93.56           C
ATOM   1340  CB  ARG A 413       0.827  -2.664 -11.953  1.00 93.56           C
ATOM   1341  O   ARG A 413       0.244  -0.880  -9.711  1.00 93.56           O
ATOM   1342  CG  ARG A 413       1.455  -2.896 -13.312  1.00 93.56           C
ATOM   1343  CD  ARG A 413       0.401  -3.078 -14.398  1.00 93.56           C
ATOM   1344  NE  ARG A 413      -0.411  -4.270 -14.164  1.00 93.56           N
ATOM   1345  NH1 ARG A 413      -1.971  -3.775 -15.797  1.00 93.56           N
ATOM   1346  NH2 ARG A 413      -2.182  -5.684 -14.539  1.00 93.56           N
ATOM   1347  CZ  ARG A 413      -1.520  -4.574 -14.836  1.00 93.56           C
ATOM   1348  N   ASP A 414       1.390  -2.379  -8.523  1.00 93.62           N
ATOM   1349  CA  ASP A 414       0.785  -1.891  -7.289  1.00 93.62           C
ATOM   1350  C   ASP A 414       1.735  -2.061  -6.105  1.00 93.62           C
ATOM   1351  CB  ASP A 414      -0.534  -2.615  -7.012  1.00 93.62           C
ATOM   1352  O   ASP A 414       1.328  -2.518  -5.035  1.00 93.62           O
ATOM   1353  CG  ASP A 414      -1.418  -1.882  -6.020  1.00 93.62           C
ATOM   1354  OD1 ASP A 414      -1.310  -0.642  -5.906  1.00 93.62           O
ATOM   1355  OD2 ASP A 414      -2.229  -2.551  -5.340  1.00 93.62           O
ATOM   1356  N   LEU A 415       2.959  -1.748  -6.309  1.00 97.31           N
ATOM   1357  CA  LEU A 415       3.953  -1.763  -5.238  1.00 97.31           C
ATOM   1358  C   LEU A 415       3.705  -0.627  -4.250  1.00 97.31           C
ATOM   1359  CB  LEU A 415       5.367  -1.652  -5.820  1.00 97.31           C
ATOM   1360  O   LEU A 415       3.605   0.536  -4.648  1.00 97.31           O
ATOM   1361  CG  LEU A 415       5.922  -2.908  -6.488  1.00 97.31           C
ATOM   1362  CD1 LEU A 415       7.211  -2.582  -7.242  1.00 97.31           C
ATOM   1363  CD2 LEU A 415       6.168  -4.004  -5.453  1.00 97.31           C
ATOM   1364  N   LYS A 416       3.561  -1.021  -3.000  1.00 97.38           N
ATOM   1365  CA  LYS A 416       3.352  -0.090  -1.894  1.00 97.38           C
ATOM   1366  C   LYS A 416       3.590  -0.772  -0.549  1.00 97.38           C
ATOM   1367  CB  LYS A 416       1.940   0.495  -1.943  1.00 97.38           C
ATOM   1368  O   LYS A 416       3.561  -2.002  -0.457  1.00 97.38           O
ATOM   1369  CG  LYS A 416       0.835  -0.547  -1.854  1.00 97.38           C
ATOM   1370  CD  LYS A 416      -0.541   0.082  -2.031  1.00 97.38           C
ATOM   1371  CE  LYS A 416      -1.648  -0.958  -1.932  1.00 97.38           C
ATOM   1372  NZ  LYS A 416      -2.990  -0.369  -2.221  1.00 97.38           N
ATOM   1373  N   PRO A 417       3.826   0.009   0.454  1.00 98.00           N
ATOM   1374  CA  PRO A 417       4.160  -0.575   1.754  1.00 98.00           C
ATOM   1375  C   PRO A 417       3.088  -1.532   2.266  1.00 98.00           C
ATOM   1376  CB  PRO A 417       4.281   0.647   2.668  1.00 98.00           C
ATOM   1377  O   PRO A 417       3.404  -2.531   2.916  1.00 98.00           O
ATOM   1378  CG  PRO A 417       4.812   1.732   1.787  1.00 98.00           C
ATOM   1379  CD  PRO A 417       4.160   1.612   0.440  1.00 98.00           C
ATOM   1380  N   SER A 418       1.815  -1.330   1.867  1.00 95.44           N
ATOM   1381  CA  SER A 418       0.744  -2.191   2.357  1.00 95.44           C
ATOM   1382  C   SER A 418       0.741  -3.535   1.636  1.00 95.44           C
ATOM   1383  CB  SER A 418      -0.614  -1.510   2.188  1.00 95.44           C
ATOM   1384  O   SER A 418       0.095  -4.484   2.084  1.00 95.44           O
ATOM   1385  OG  SER A 418      -0.849  -1.188   0.828  1.00 95.44           O
ATOM   1386  N   ASN A 419       1.441  -3.643   0.602  1.00 95.62           N
ATOM   1387  CA  ASN A 419       1.563  -4.902  -0.122  1.00 95.62           C
ATOM   1388  C   ASN A 419       2.912  -5.570   0.136  1.00 95.62           C
ATOM   1389  CB  ASN A 419       1.358  -4.684  -1.622  1.00 95.62           C
ATOM   1390  O   ASN A 419       3.303  -6.492  -0.583  1.00 95.62           O
ATOM   1391  CG  ASN A 419      -0.103  -4.539  -1.997  1.00 95.62           C
ATOM   1392  ND2 ASN A 419      -0.361  -4.043  -3.201  1.00 95.62           N
ATOM   1393  OD1 ASN A 419      -0.994  -4.871  -1.210  1.00 95.62           O
ATOM   1394  N   ILE A 420       3.693  -5.023   1.063  1.00 98.12           N
ATOM   1395  CA  ILE A 420       4.949  -5.605   1.519  1.00 98.12           C
ATOM   1396  C   ILE A 420       4.797  -6.105   2.953  1.00 98.12           C
ATOM   1397  CB  ILE A 420       6.113  -4.594   1.423  1.00 98.12           C
ATOM   1398  O   ILE A 420       4.445  -5.336   3.850  1.00 98.12           O
ATOM   1399  CG1 ILE A 420       6.309  -4.141  -0.028  1.00 98.12           C
ATOM   1400  CG2 ILE A 420       7.402  -5.195   1.988  1.00 98.12           C
ATOM   1401  CD1 ILE A 420       7.191  -2.910  -0.178  1.00 98.12           C
ATOM   1402  N   PHE A 421       5.125  -7.355   3.186  1.00 97.69           N
ATOM   1403  CA  PHE A 421       4.840  -7.996   4.465  1.00 97.69           C
ATOM   1404  C   PHE A 421       6.129  -8.320   5.207  1.00 97.69           C
ATOM   1405  CB  PHE A 421       4.020  -9.273   4.250  1.00 97.69           C
ATOM   1406  O   PHE A 421       7.117  -8.742   4.594  1.00 97.69           O
ATOM   1407  CG  PHE A 421       2.697  -9.039   3.570  1.00 97.69           C
ATOM   1408  CD1 PHE A 421       1.591  -8.625   4.297  1.00 97.69           C
ATOM   1409  CD2 PHE A 421       2.562  -9.242   2.203  1.00 97.69           C
ATOM   1410  CE1 PHE A 421       0.366  -8.406   3.670  1.00 97.69           C
ATOM   1411  CE2 PHE A 421       1.343  -9.031   1.569  1.00 97.69           C
ATOM   1412  CZ  PHE A 421       0.245  -8.609   2.305  1.00 97.69           C
ATOM   1413  N   LEU A 422       6.074  -8.133   6.469  1.00 97.44           N
ATOM   1414  CA  LEU A 422       7.188  -8.531   7.324  1.00 97.44           C
ATOM   1415  C   LEU A 422       7.047  -9.977   7.773  1.00 97.44           C
ATOM   1416  CB  LEU A 422       7.277  -7.609   8.547  1.00 97.44           C
ATOM   1417  O   LEU A 422       5.973 -10.391   8.227  1.00 97.44           O
ATOM   1418  CG  LEU A 422       7.613  -6.145   8.266  1.00 97.44           C
ATOM   1419  CD1 LEU A 422       6.863  -5.234   9.234  1.00 97.44           C
ATOM   1420  CD2 LEU A 422       9.117  -5.910   8.359  1.00 97.44           C
ATOM   1421  N   VAL A 423       8.062 -10.781   7.582  1.00 95.25           N
ATOM   1422  CA  VAL A 423       8.070 -12.156   8.055  1.00 95.25           C
ATOM   1423  C   VAL A 423       8.961 -12.281   9.289  1.00 95.25           C
ATOM   1424  CB  VAL A 423       8.547 -13.133   6.949  1.00 95.25           C
ATOM   1425  O   VAL A 423       8.852 -13.250  10.039  1.00 95.25           O
ATOM   1426  CG1 VAL A 423       7.523 -13.211   5.820  1.00 95.25           C
ATOM   1427  CG2 VAL A 423       9.906 -12.695   6.410  1.00 95.25           C
ATOM   1428  N   ASP A 424       9.867 -11.312   9.461  1.00 92.69           N
ATOM   1429  CA  ASP A 424      10.734 -11.148  10.617  1.00 92.69           C
ATOM   1430  C   ASP A 424      11.141  -9.688  10.797  1.00 92.69           C
ATOM   1431  CB  ASP A 424      11.977 -12.023  10.484  1.00 92.69           C
ATOM   1432  O   ASP A 424      10.711  -8.820  10.031  1.00 92.69           O
ATOM   1433  CG  ASP A 424      12.664 -12.297  11.812  1.00 92.69           C
ATOM   1434  OD1 ASP A 424      12.305 -11.656  12.828  1.00 92.69           O
ATOM   1435  OD2 ASP A 424      13.570 -13.156  11.852  1.00 92.69           O
ATOM   1436  N   THR A 425      11.977  -9.414  11.773  1.00 89.44           N
ATOM   1437  CA  THR A 425      12.430  -8.062  12.055  1.00 89.44           C
ATOM   1438  C   THR A 425      13.188  -7.488  10.859  1.00 89.44           C
ATOM   1439  CB  THR A 425      13.320  -8.016  13.305  1.00 89.44           C
ATOM   1440  O   THR A 425      13.062  -6.301  10.555  1.00 89.44           O
ATOM   1441  CG2 THR A 425      12.508  -8.281  14.570  1.00 89.44           C
ATOM   1442  OG1 THR A 425      14.344  -9.008  13.188  1.00 89.44           O
ATOM   1443  N   LYS A 426      13.828  -8.305  10.148  1.00 93.50           N
ATOM   1444  CA  LYS A 426      14.703  -7.801   9.094  1.00 93.50           C
ATOM   1445  C   LYS A 426      14.367  -8.445   7.750  1.00 93.50           C
ATOM   1446  CB  LYS A 426      16.172  -8.047   9.445  1.00 93.50           C
ATOM   1447  O   LYS A 426      15.188  -8.438   6.828  1.00 93.50           O
ATOM   1448  CG  LYS A 426      16.656  -7.266  10.656  1.00 93.50           C
ATOM   1449  CD  LYS A 426      18.141  -7.488  10.906  1.00 93.50           C
ATOM   1450  CE  LYS A 426      18.641  -6.668  12.086  1.00 93.50           C
ATOM   1451  NZ  LYS A 426      20.109  -6.832  12.297  1.00 93.50           N
ATOM   1452  N   GLN A 427      13.219  -9.109   7.609  1.00 96.94           N
ATOM   1453  CA  GLN A 427      12.875  -9.797   6.363  1.00 96.94           C
ATOM   1454  C   GLN A 427      11.477  -9.398   5.891  1.00 96.94           C
ATOM   1455  CB  GLN A 427      12.961 -11.312   6.543  1.00 96.94           C
ATOM   1456  O   GLN A 427      10.523  -9.398   6.676  1.00 96.94           O
ATOM   1457  CG  GLN A 427      12.906 -12.086   5.234  1.00 96.94           C
ATOM   1458  CD  GLN A 427      13.055 -13.586   5.430  1.00 96.94           C
ATOM   1459  NE2 GLN A 427      13.141 -14.320   4.328  1.00 96.94           N
ATOM   1460  OE1 GLN A 427      13.102 -14.070   6.566  1.00 96.94           O
ATOM   1461  N   VAL A 428      11.398  -9.141   4.562  1.00 98.25           N
ATOM   1462  CA  VAL A 428      10.117  -8.734   3.986  1.00 98.25           C
ATOM   1463  C   VAL A 428       9.828  -9.562   2.734  1.00 98.25           C
ATOM   1464  CB  VAL A 428      10.109  -7.230   3.645  1.00 98.25           C
ATOM   1465  O   VAL A 428      10.742 -10.141   2.141  1.00 98.25           O
ATOM   1466  CG1 VAL A 428      10.227  -6.387   4.914  1.00 98.25           C
ATOM   1467  CG2 VAL A 428      11.234  -6.895   2.670  1.00 98.25           C
ATOM   1468  N   LYS A 429       8.570  -9.633   2.393  1.00 98.38           N
ATOM   1469  CA  LYS A 429       8.094 -10.297   1.182  1.00 98.38           C
ATOM   1470  C   LYS A 429       7.039  -9.453   0.474  1.00 98.38           C
ATOM   1471  CB  LYS A 429       7.531 -11.680   1.516  1.00 98.38           C
ATOM   1472  O   LYS A 429       6.188  -8.844   1.124  1.00 98.38           O
ATOM   1473  CG  LYS A 429       8.570 -12.664   2.029  1.00 98.38           C
ATOM   1474  CD  LYS A 429       7.961 -14.039   2.268  1.00 98.38           C
ATOM   1475  CE  LYS A 429       9.008 -15.039   2.736  1.00 98.38           C
ATOM   1476  NZ  LYS A 429       9.250 -16.109   1.723  1.00 98.38           N
ATOM   1477  N   ILE A 430       7.156  -9.438  -0.848  1.00 98.19           N
ATOM   1478  CA  ILE A 430       6.180  -8.734  -1.678  1.00 98.19           C
ATOM   1479  C   ILE A 430       4.965  -9.633  -1.907  1.00 98.19           C
ATOM   1480  CB  ILE A 430       6.793  -8.312  -3.029  1.00 98.19           C
ATOM   1481  O   ILE A 430       5.105 -10.820  -2.205  1.00 98.19           O
ATOM   1482  CG1 ILE A 430       7.988  -7.375  -2.803  1.00 98.19           C
ATOM   1483  CG2 ILE A 430       5.734  -7.641  -3.914  1.00 98.19           C
ATOM   1484  CD1 ILE A 430       8.844  -7.152  -4.043  1.00 98.19           C
ATOM   1485  N   GLY A 431       3.830  -9.031  -1.658  1.00 95.31           N
ATOM   1486  CA  GLY A 431       2.592  -9.750  -1.913  1.00 95.31           C
ATOM   1487  C   GLY A 431       1.618  -8.969  -2.777  1.00 95.31           C
ATOM   1488  O   GLY A 431       2.008  -8.016  -3.459  1.00 95.31           O
ATOM   1489  N   ASP A 432       0.417  -9.508  -2.898  1.00 91.19           N
ATOM   1490  CA  ASP A 432      -0.709  -8.953  -3.643  1.00 91.19           C
ATOM   1491  C   ASP A 432      -0.347  -8.734  -5.109  1.00 91.19           C
ATOM   1492  CB  ASP A 432      -1.166  -7.633  -3.014  1.00 91.19           C
ATOM   1493  O   ASP A 432       0.033  -7.633  -5.504  1.00 91.19           O
ATOM   1494  CG  ASP A 432      -2.516  -7.164  -3.531  1.00 91.19           C
ATOM   1495  OD1 ASP A 432      -3.008  -7.719  -4.539  1.00 91.19           O
ATOM   1496  OD2 ASP A 432      -3.090  -6.234  -2.928  1.00 91.19           O
ATOM   1497  N   PHE A 433      -0.612  -9.609  -5.949  1.00 92.44           N
ATOM   1498  CA  PHE A 433      -0.324  -9.555  -7.375  1.00 92.44           C
ATOM   1499  C   PHE A 433      -1.606  -9.375  -8.180  1.00 92.44           C
ATOM   1500  CB  PHE A 433       0.412 -10.820  -7.828  1.00 92.44           C
ATOM   1501  O   PHE A 433      -1.701  -9.844  -9.320  1.00 92.44           O
ATOM   1502  CG  PHE A 433       1.863 -10.852  -7.434  1.00 92.44           C
ATOM   1503  CD1 PHE A 433       2.854 -10.477  -8.336  1.00 92.44           C
ATOM   1504  CD2 PHE A 433       2.238 -11.258  -6.160  1.00 92.44           C
ATOM   1505  CE1 PHE A 433       4.195 -10.508  -7.969  1.00 92.44           C
ATOM   1506  CE2 PHE A 433       3.578 -11.289  -5.789  1.00 92.44           C
ATOM   1507  CZ  PHE A 433       4.559 -10.914  -6.695  1.00 92.44           C
ATOM   1508  N   GLY A 434      -2.570  -8.750  -7.578  1.00 88.81           N
ATOM   1509  CA  GLY A 434      -3.883  -8.555  -8.172  1.00 88.81           C
ATOM   1510  C   GLY A 434      -3.844  -7.742  -9.453  1.00 88.81           C
ATOM   1511  O   GLY A 434      -4.703  -7.898 -10.320  1.00 88.81           O
ATOM   1512  N   LEU A 435      -2.842  -6.902  -9.680  1.00 90.19           N
ATOM   1513  CA  LEU A 435      -2.762  -6.043 -10.852  1.00 90.19           C
ATOM   1514  C   LEU A 435      -1.592  -6.445 -11.742  1.00 90.19           C
ATOM   1515  CB  LEU A 435      -2.615  -4.574 -10.430  1.00 90.19           C
ATOM   1516  O   LEU A 435      -1.264  -5.742 -12.703  1.00 90.19           O
ATOM   1517  CG  LEU A 435      -3.816  -3.953  -9.719  1.00 90.19           C
ATOM   1518  CD1 LEU A 435      -3.557  -2.477  -9.438  1.00 90.19           C
ATOM   1519  CD2 LEU A 435      -5.082  -4.129 -10.547  1.00 90.19           C
ATOM   1520  N   VAL A 436      -1.007  -7.547 -11.508  1.00 92.00           N
ATOM   1521  CA  VAL A 436       0.194  -7.977 -12.219  1.00 92.00           C
ATOM   1522  C   VAL A 436      -0.119  -8.164 -13.695  1.00 92.00           C
ATOM   1523  CB  VAL A 436       0.766  -9.281 -11.617  1.00 92.00           C
ATOM   1524  O   VAL A 436      -1.221  -8.586 -14.055  1.00 92.00           O
ATOM   1525  CG1 VAL A 436      -0.171 -10.461 -11.898  1.00 92.00           C
ATOM   1526  CG2 VAL A 436       2.158  -9.562 -12.188  1.00 92.00           C
ATOM   1527  N   THR A 437       0.861  -7.836 -14.578  1.00 89.25           N
ATOM   1528  CA  THR A 437       0.717  -8.039 -16.016  1.00 89.25           C
ATOM   1529  C   THR A 437       2.061  -8.391 -16.656  1.00 89.25           C
ATOM   1530  CB  THR A 437       0.132  -6.793 -16.703  1.00 89.25           C
ATOM   1531  O   THR A 437       3.113  -8.180 -16.047  1.00 89.25           O
ATOM   1532  CG2 THR A 437       1.141  -5.648 -16.719  1.00 89.25           C
ATOM   1533  OG1 THR A 437      -0.219  -7.117 -18.047  1.00 89.25           O
ATOM   1534  N   SER A 438       1.947  -8.953 -17.828  1.00 87.88           N
ATOM   1535  CA  SER A 438       3.145  -9.336 -18.562  1.00 87.88           C
ATOM   1536  C   SER A 438       3.713  -8.156 -19.359  1.00 87.88           C
ATOM   1537  CB  SER A 438       2.838 -10.492 -19.516  1.00 87.88           C
ATOM   1538  O   SER A 438       2.961  -7.312 -19.844  1.00 87.88           O
ATOM   1539  OG  SER A 438       3.969 -10.805 -20.312  1.00 87.88           O
ATOM   1540  N   LEU A 439       5.008  -8.141 -19.422  1.00 82.75           N
ATOM   1541  CA  LEU A 439       5.691  -7.117 -20.203  1.00 82.75           C
ATOM   1542  C   LEU A 439       5.430  -7.316 -21.703  1.00 82.75           C
ATOM   1543  CB  LEU A 439       7.199  -7.152 -19.938  1.00 82.75           C
ATOM   1544  O   LEU A 439       5.531  -6.367 -22.484  1.00 82.75           O
ATOM   1545  CG  LEU A 439       7.672  -6.430 -18.672  1.00 82.75           C
ATOM   1546  CD1 LEU A 439       9.086  -6.875 -18.312  1.00 82.75           C
ATOM   1547  CD2 LEU A 439       7.617  -4.918 -18.859  1.00 82.75           C
ATOM   1548  N   LYS A 440       5.230  -8.539 -22.156  1.00 67.50           N
ATOM   1549  CA  LYS A 440       5.055  -8.875 -23.578  1.00 67.50           C
ATOM   1550  C   LYS A 440       3.711  -8.383 -24.094  1.00 67.50           C
ATOM   1551  CB  LYS A 440       5.180 -10.391 -23.781  1.00 67.50           C
ATOM   1552  O   LYS A 440       3.568  -8.094 -25.281  1.00 67.50           O
ATOM   1553  CG  LYS A 440       6.582 -10.930 -23.562  1.00 67.50           C
ATOM   1554  CD  LYS A 440       6.664 -12.422 -23.891  1.00 67.50           C
ATOM   1555  CE  LYS A 440       8.062 -12.969 -23.672  1.00 67.50           C
ATOM   1556  NZ  LYS A 440       8.148 -14.430 -23.969  1.00 67.50           N
ATOM   1557  N   ASN A 441       2.689  -8.523 -23.359  1.00 55.84           N
ATOM   1558  CA  ASN A 441       1.360  -8.250 -23.891  1.00 55.84           C
ATOM   1559  C   ASN A 441       1.104  -6.750 -24.016  1.00 55.84           C
ATOM   1560  CB  ASN A 441       0.286  -8.898 -23.016  1.00 55.84           C
ATOM   1561  O   ASN A 441       1.185  -6.012 -23.031  1.00 55.84           O
ATOM   1562  CG  ASN A 441       0.020 -10.344 -23.391  1.00 55.84           C
ATOM   1563  ND2 ASN A 441      -0.616 -11.078 -22.484  1.00 55.84           N
ATOM   1564  OD1 ASN A 441       0.385 -10.789 -24.484  1.00 55.84           O
ATOM   1565  N   ASP A 442       1.478  -6.223 -25.266  1.00 49.66           N
ATOM   1566  CA  ASP A 442       1.314  -4.898 -25.844  1.00 49.66           C
ATOM   1567  C   ASP A 442      -0.098  -4.363 -25.609  1.00 49.66           C
ATOM   1568  CB  ASP A 442       1.626  -4.926 -27.344  1.00 49.66           C
ATOM   1569  O   ASP A 442      -0.484  -3.342 -26.188  1.00 49.66           O
ATOM   1570  CG  ASP A 442       3.115  -4.969 -27.641  1.00 49.66           C
ATOM   1571  OD1 ASP A 442       3.922  -4.590 -26.766  1.00 49.66           O
ATOM   1572  OD2 ASP A 442       3.484  -5.379 -28.766  1.00 49.66           O
ATOM   1573  N   GLY A 443      -0.970  -5.160 -25.109  1.00 50.34           N
ATOM   1574  CA  GLY A 443      -2.268  -4.508 -25.156  1.00 50.34           C
ATOM   1575  C   GLY A 443      -2.428  -3.432 -24.094  1.00 50.34           C
ATOM   1576  O   GLY A 443      -1.539  -3.234 -23.266  1.00 50.34           O
ATOM   1577  N   LYS A 444      -3.484  -2.584 -24.359  1.00 46.19           N
ATOM   1578  CA  LYS A 444      -3.861  -1.458 -23.500  1.00 46.19           C
ATOM   1579  C   LYS A 444      -3.938  -1.876 -22.031  1.00 46.19           C
ATOM   1580  CB  LYS A 444      -5.199  -0.871 -23.953  1.00 46.19           C
ATOM   1581  O   LYS A 444      -4.543  -2.898 -21.703  1.00 46.19           O
ATOM   1582  CG  LYS A 444      -5.113  -0.027 -25.219  1.00 46.19           C
ATOM   1583  CD  LYS A 444      -6.453   0.619 -25.547  1.00 46.19           C
ATOM   1584  CE  LYS A 444      -6.375   1.442 -26.828  1.00 46.19           C
ATOM   1585  NZ  LYS A 444      -7.680   2.096 -27.141  1.00 46.19           N
ATOM   1586  N   ARG A 445      -2.863  -1.570 -21.422  1.00 55.41           N
ATOM   1587  CA  ARG A 445      -2.980  -1.769 -19.984  1.00 55.41           C
ATOM   1588  C   ARG A 445      -4.137  -0.957 -19.406  1.00 55.41           C
ATOM   1589  CB  ARG A 445      -1.676  -1.389 -19.281  1.00 55.41           C
ATOM   1590  O   ARG A 445      -4.703  -0.103 -20.094  1.00 55.41           O
ATOM   1591  CG  ARG A 445      -0.491  -2.258 -19.672  1.00 55.41           C
ATOM   1592  CD  ARG A 445       0.792  -1.798 -18.984  1.00 55.41           C
ATOM   1593  NE  ARG A 445       1.916  -2.672 -19.312  1.00 55.41           N
ATOM   1594  NH1 ARG A 445       3.492  -0.982 -19.328  1.00 55.41           N
ATOM   1595  NH2 ARG A 445       4.117  -3.145 -19.766  1.00 55.41           N
ATOM   1596  CZ  ARG A 445       3.172  -2.264 -19.469  1.00 55.41           C
ATOM   1597  N   THR A 446      -4.711  -1.522 -18.344  1.00 55.00           N
ATOM   1598  CA  THR A 446      -5.836  -0.812 -17.750  1.00 55.00           C
ATOM   1599  C   THR A 446      -5.383   0.519 -17.156  1.00 55.00           C
ATOM   1600  CB  THR A 446      -6.516  -1.659 -16.656  1.00 55.00           C
ATOM   1601  O   THR A 446      -4.469   0.556 -16.328  1.00 55.00           O
ATOM   1602  CG2 THR A 446      -7.910  -1.127 -16.344  1.00 55.00           C
ATOM   1603  OG1 THR A 446      -6.629  -3.014 -17.109  1.00 55.00           O
ATOM   1604  N   ARG A 447      -5.859   1.574 -17.734  1.00 52.34           N
ATOM   1605  CA  ARG A 447      -5.613   2.912 -17.219  1.00 52.34           C
ATOM   1606  C   ARG A 447      -6.160   3.053 -15.797  1.00 52.34           C
ATOM   1607  CB  ARG A 447      -6.234   3.973 -18.125  1.00 52.34           C
ATOM   1608  O   ARG A 447      -7.164   2.426 -15.453  1.00 52.34           O
ATOM   1609  CG  ARG A 447      -5.344   4.391 -19.281  1.00 52.34           C
ATOM   1610  CD  ARG A 447      -5.988   5.480 -20.125  1.00 52.34           C
ATOM   1611  NE  ARG A 447      -5.250   5.719 -21.359  1.00 52.34           N
ATOM   1612  NH1 ARG A 447      -6.805   7.168 -22.266  1.00 52.34           N
ATOM   1613  NH2 ARG A 447      -4.902   6.656 -23.422  1.00 52.34           N
ATOM   1614  CZ  ARG A 447      -5.652   6.512 -22.344  1.00 52.34           C
ATOM   1615  N   SER A 448      -5.441   3.689 -14.961  1.00 57.06           N
ATOM   1616  CA  SER A 448      -5.934   4.141 -13.664  1.00 57.06           C
ATOM   1617  C   SER A 448      -6.207   2.963 -12.734  1.00 57.06           C
ATOM   1618  CB  SER A 448      -7.207   4.973 -13.836  1.00 57.06           C
ATOM   1619  O   SER A 448      -7.258   2.900 -12.094  1.00 57.06           O
ATOM   1620  OG  SER A 448      -6.965   6.109 -14.648  1.00 57.06           O
ATOM   1621  N   LYS A 449      -5.129   1.949 -12.859  1.00 78.12           N
ATOM   1622  CA  LYS A 449      -5.227   0.843 -11.914  1.00 78.12           C
ATOM   1623  C   LYS A 449      -4.047   0.845 -10.945  1.00 78.12           C
ATOM   1624  CB  LYS A 449      -5.293  -0.494 -12.648  1.00 78.12           C
ATOM   1625  O   LYS A 449      -2.891   0.926 -11.367  1.00 78.12           O
ATOM   1626  CG  LYS A 449      -6.586  -0.706 -13.430  1.00 78.12           C
ATOM   1627  CD  LYS A 449      -7.727  -1.122 -12.508  1.00 78.12           C
ATOM   1628  CE  LYS A 449      -8.992  -1.431 -13.297  1.00 78.12           C
ATOM   1629  NZ  LYS A 449     -10.117  -1.841 -12.398  1.00 78.12           N
ATOM   1630  N   GLY A 450      -4.277   0.873  -9.688  1.00 86.81           N
ATOM   1631  CA  GLY A 450      -3.270   0.898  -8.641  1.00 86.81           C
ATOM   1632  C   GLY A 450      -3.598   1.868  -7.520  1.00 86.81           C
ATOM   1633  O   GLY A 450      -4.684   2.451  -7.496  1.00 86.81           O
ATOM   1634  N   THR A 451      -2.670   1.935  -6.660  1.00 91.75           N
ATOM   1635  CA  THR A 451      -2.797   2.896  -5.570  1.00 91.75           C
ATOM   1636  C   THR A 451      -2.229   4.254  -5.977  1.00 91.75           C
ATOM   1637  CB  THR A 451      -2.082   2.398  -4.301  1.00 91.75           C
ATOM   1638  O   THR A 451      -1.025   4.383  -6.207  1.00 91.75           O
ATOM   1639  CG2 THR A 451      -2.273   3.375  -3.145  1.00 91.75           C
ATOM   1640  OG1 THR A 451      -2.619   1.122  -3.926  1.00 91.75           O
ATOM   1641  N   LEU A 452      -3.066   5.180  -6.031  1.00 91.38           N
ATOM   1642  CA  LEU A 452      -2.805   6.480  -6.633  1.00 91.38           C
ATOM   1643  C   LEU A 452      -1.512   7.082  -6.094  1.00 91.38           C
ATOM   1644  CB  LEU A 452      -3.973   7.438  -6.371  1.00 91.38           C
ATOM   1645  O   LEU A 452      -0.657   7.523  -6.863  1.00 91.38           O
ATOM   1646  CG  LEU A 452      -3.848   8.836  -6.969  1.00 91.38           C
ATOM   1647  CD1 LEU A 452      -3.785   8.766  -8.492  1.00 91.38           C
ATOM   1648  CD2 LEU A 452      -5.012   9.719  -6.520  1.00 91.38           C
ATOM   1649  N   ARG A 453      -1.271   7.055  -4.852  1.00 93.69           N
ATOM   1650  CA  ARG A 453      -0.143   7.691  -4.180  1.00 93.69           C
ATOM   1651  C   ARG A 453       1.183   7.137  -4.688  1.00 93.69           C
ATOM   1652  CB  ARG A 453      -0.242   7.504  -2.662  1.00 93.69           C
ATOM   1653  O   ARG A 453       2.191   7.844  -4.707  1.00 93.69           O
ATOM   1654  CG  ARG A 453       0.871   8.188  -1.883  1.00 93.69           C
ATOM   1655  CD  ARG A 453       0.689   8.023  -0.381  1.00 93.69           C
ATOM   1656  NE  ARG A 453       1.704   8.758   0.369  1.00 93.69           N
ATOM   1657  NH1 ARG A 453       0.790   8.312   2.443  1.00 93.69           N
ATOM   1658  NH2 ARG A 453       2.699   9.570   2.271  1.00 93.69           N
ATOM   1659  CZ  ARG A 453       1.729   8.875   1.692  1.00 93.69           C
ATOM   1660  N   TYR A 454       1.216   5.941  -5.172  1.00 96.31           N
ATOM   1661  CA  TYR A 454       2.477   5.293  -5.516  1.00 96.31           C
ATOM   1662  C   TYR A 454       2.598   5.098  -7.020  1.00 96.31           C
ATOM   1663  CB  TYR A 454       2.598   3.943  -4.801  1.00 96.31           C
ATOM   1664  O   TYR A 454       3.576   4.520  -7.500  1.00 96.31           O
ATOM   1665  CG  TYR A 454       2.789   4.062  -3.307  1.00 96.31           C
ATOM   1666  CD1 TYR A 454       4.051   4.270  -2.762  1.00 96.31           C
ATOM   1667  CD2 TYR A 454       1.705   3.963  -2.441  1.00 96.31           C
ATOM   1668  CE1 TYR A 454       4.234   4.379  -1.386  1.00 96.31           C
ATOM   1669  CE2 TYR A 454       1.874   4.070  -1.063  1.00 96.31           C
ATOM   1670  OH  TYR A 454       3.312   4.383   0.815  1.00 96.31           O
ATOM   1671  CZ  TYR A 454       3.139   4.277  -0.547  1.00 96.31           C
ATOM   1672  N   MET A 455       1.591   5.625  -7.746  1.00 94.19           N
ATOM   1673  CA  MET A 455       1.608   5.473  -9.195  1.00 94.19           C
ATOM   1674  C   MET A 455       2.568   6.469  -9.836  1.00 94.19           C
ATOM   1675  CB  MET A 455       0.204   5.652  -9.773  1.00 94.19           C
ATOM   1676  O   MET A 455       2.652   7.621  -9.414  1.00 94.19           O
ATOM   1677  CG  MET A 455      -0.740   4.504  -9.461  1.00 94.19           C
ATOM   1678  SD  MET A 455      -2.326   4.625 -10.375  1.00 94.19           S
ATOM   1679  CE  MET A 455      -3.115   5.984  -9.469  1.00 94.19           C
ATOM   1680  N   SER A 456       3.209   6.004 -10.867  1.00 95.25           N
ATOM   1681  CA  SER A 456       4.031   6.879 -11.703  1.00 95.25           C
ATOM   1682  C   SER A 456       3.166   7.773 -12.586  1.00 95.25           C
ATOM   1683  CB  SER A 456       4.980   6.055 -12.570  1.00 95.25           C
ATOM   1684  O   SER A 456       1.988   7.484 -12.805  1.00 95.25           O
ATOM   1685  OG  SER A 456       4.258   5.273 -13.508  1.00 95.25           O
ATOM   1686  N   PRO A 457       3.809   8.867 -13.102  1.00 92.94           N
ATOM   1687  CA  PRO A 457       3.049   9.750 -13.984  1.00 92.94           C
ATOM   1688  C   PRO A 457       2.479   9.023 -15.203  1.00 92.94           C
ATOM   1689  CB  PRO A 457       4.082  10.797 -14.414  1.00 92.94           C
ATOM   1690  O   PRO A 457       1.324   9.242 -15.578  1.00 92.94           O
ATOM   1691  CG  PRO A 457       5.086  10.812 -13.312  1.00 92.94           C
ATOM   1692  CD  PRO A 457       5.191   9.430 -12.734  1.00 92.94           C
ATOM   1693  N   GLU A 458       3.264   8.109 -15.789  1.00 93.06           N
ATOM   1694  CA  GLU A 458       2.801   7.387 -16.969  1.00 93.06           C
ATOM   1695  C   GLU A 458       1.725   6.363 -16.609  1.00 93.06           C
ATOM   1696  CB  GLU A 458       3.971   6.691 -17.672  1.00 93.06           C
ATOM   1697  O   GLU A 458       0.880   6.023 -17.438  1.00 93.06           O
ATOM   1698  CG  GLU A 458       4.602   5.574 -16.844  1.00 93.06           C
ATOM   1699  CD  GLU A 458       5.746   6.051 -15.969  1.00 93.06           C
ATOM   1700  OE1 GLU A 458       6.676   5.258 -15.695  1.00 93.06           O
ATOM   1701  OE2 GLU A 458       5.711   7.227 -15.539  1.00 93.06           O
ATOM   1702  N   GLN A 459       1.714   5.812 -15.414  1.00 91.50           N
ATOM   1703  CA  GLN A 459       0.687   4.871 -14.984  1.00 91.50           C
ATOM   1704  C   GLN A 459      -0.656   5.570 -14.797  1.00 91.50           C
ATOM   1705  CB  GLN A 459       1.104   4.172 -13.688  1.00 91.50           C
ATOM   1706  O   GLN A 459      -1.712   4.957 -14.969  1.00 91.50           O
ATOM   1707  CG  GLN A 459       0.217   2.996 -13.305  1.00 91.50           C
ATOM   1708  CD  GLN A 459       0.710   2.264 -12.078  1.00 91.50           C
ATOM   1709  NE2 GLN A 459      -0.012   1.223 -11.672  1.00 91.50           N
ATOM   1710  OE1 GLN A 459       1.733   2.631 -11.484  1.00 91.50           O
ATOM   1711  N   ILE A 460      -0.583   6.848 -14.422  1.00 88.62           N
ATOM   1712  CA  ILE A 460      -1.787   7.645 -14.219  1.00 88.62           C
ATOM   1713  C   ILE A 460      -2.346   8.094 -15.562  1.00 88.62           C
ATOM   1714  CB  ILE A 460      -1.508   8.867 -13.320  1.00 88.62           C
ATOM   1715  O   ILE A 460      -3.553   8.008 -15.805  1.00 88.62           O
ATOM   1716  CG1 ILE A 460      -1.132   8.414 -11.898  1.00 88.62           C
ATOM   1717  CG2 ILE A 460      -2.719   9.805 -13.289  1.00 88.62           C
ATOM   1718  CD1 ILE A 460      -0.631   9.539 -11.008  1.00 88.62           C
ATOM   1719  N   SER A 461      -1.524   8.461 -16.516  1.00 83.50           N
ATOM   1720  CA  SER A 461      -1.938   9.195 -17.703  1.00 83.50           C
ATOM   1721  C   SER A 461      -2.062   8.266 -18.906  1.00 83.50           C
ATOM   1722  CB  SER A 461      -0.948  10.312 -18.016  1.00 83.50           C
ATOM   1723  O   SER A 461      -2.746   8.586 -19.875  1.00 83.50           O
ATOM   1724  OG  SER A 461       0.344   9.789 -18.266  1.00 83.50           O
ATOM   1725  N   SER A 462      -1.320   7.242 -18.844  1.00 73.06           N
ATOM   1726  CA  SER A 462      -1.222   6.465 -20.062  1.00 73.06           C
ATOM   1727  C   SER A 462      -1.551   4.996 -19.828  1.00 73.06           C
ATOM   1728  CB  SER A 462       0.179   6.586 -20.672  1.00 73.06           C
ATOM   1729  O   SER A 462      -1.712   4.574 -18.672  1.00 73.06           O
ATOM   1730  OG  SER A 462       0.277   5.844 -21.875  1.00 73.06           O
ATOM   1731  N   GLN A 463      -1.809   4.363 -21.000  1.00 69.50           N
ATOM   1732  CA  GLN A 463      -2.023   2.920 -20.938  1.00 69.50           C
ATOM   1733  C   GLN A 463      -0.781   2.162 -21.406  1.00 69.50           C
ATOM   1734  CB  GLN A 463      -3.227   2.523 -21.797  1.00 69.50           C
ATOM   1735  O   GLN A 463      -0.722   0.935 -21.297  1.00 69.50           O
ATOM   1736  CG  GLN A 463      -4.559   3.029 -21.250  1.00 69.50           C
ATOM   1737  CD  GLN A 463      -5.738   2.600 -22.109  1.00 69.50           C
ATOM   1738  NE2 GLN A 463      -6.945   2.832 -21.609  1.00 69.50           N
ATOM   1739  OE1 GLN A 463      -5.562   2.062 -23.203  1.00 69.50           O
ATOM   1740  N   ASP A 464       0.169   3.045 -21.875  1.00 79.38           N
ATOM   1741  CA  ASP A 464       1.360   2.389 -22.406  1.00 79.38           C
ATOM   1742  C   ASP A 464       2.574   2.654 -21.516  1.00 79.38           C
ATOM   1743  CB  ASP A 464       1.639   2.861 -23.828  1.00 79.38           C
ATOM   1744  O   ASP A 464       3.213   3.703 -21.625  1.00 79.38           O
ATOM   1745  CG  ASP A 464       2.451   1.863 -24.641  1.00 79.38           C
ATOM   1746  OD1 ASP A 464       2.828   0.802 -24.094  1.00 79.38           O
ATOM   1747  OD2 ASP A 464       2.721   2.143 -25.828  1.00 79.38           O
ATOM   1748  N   TYR A 465       2.721   1.711 -20.594  1.00 87.50           N
ATOM   1749  CA  TYR A 465       3.900   1.840 -19.750  1.00 87.50           C
ATOM   1750  C   TYR A 465       4.531   0.478 -19.484  1.00 87.50           C
ATOM   1751  CB  TYR A 465       3.541   2.518 -18.422  1.00 87.50           C
ATOM   1752  O   TYR A 465       3.912  -0.559 -19.719  1.00 87.50           O
ATOM   1753  CG  TYR A 465       2.410   1.844 -17.688  1.00 87.50           C
ATOM   1754  CD1 TYR A 465       1.104   2.320 -17.781  1.00 87.50           C
ATOM   1755  CD2 TYR A 465       2.645   0.731 -16.875  1.00 87.50           C
ATOM   1756  CE1 TYR A 465       0.060   1.702 -17.094  1.00 87.50           C
ATOM   1757  CE2 TYR A 465       1.607   0.106 -16.203  1.00 87.50           C
ATOM   1758  OH  TYR A 465      -0.709  -0.017 -15.641  1.00 87.50           O
ATOM   1759  CZ  TYR A 465       0.321   0.598 -16.312  1.00 87.50           C
ATOM   1760  N   GLY A 466       5.844   0.546 -19.047  1.00 91.31           N
ATOM   1761  CA  GLY A 466       6.602  -0.669 -18.797  1.00 91.31           C
ATOM   1762  C   GLY A 466       6.984  -0.847 -17.344  1.00 91.31           C
ATOM   1763  O   GLY A 466       6.262  -0.399 -16.438  1.00 91.31           O
ATOM   1764  N   LYS A 467       8.039  -1.641 -17.156  1.00 95.00           N
ATOM   1765  CA  LYS A 467       8.477  -2.037 -15.820  1.00 95.00           C
ATOM   1766  C   LYS A 467       8.898  -0.824 -15.000  1.00 95.00           C
ATOM   1767  CB  LYS A 467       9.625  -3.043 -15.914  1.00 95.00           C
ATOM   1768  O   LYS A 467       9.016  -0.907 -13.773  1.00 95.00           O
ATOM   1769  CG  LYS A 467      10.859  -2.506 -16.609  1.00 95.00           C
ATOM   1770  CD  LYS A 467      11.953  -3.566 -16.719  1.00 95.00           C
ATOM   1771  CE  LYS A 467      13.188  -3.031 -17.422  1.00 95.00           C
ATOM   1772  NZ  LYS A 467      14.250  -4.074 -17.531  1.00 95.00           N
ATOM   1773  N   GLU A 468       9.062   0.311 -15.656  1.00 96.94           N
ATOM   1774  CA  GLU A 468       9.539   1.526 -15.008  1.00 96.94           C
ATOM   1775  C   GLU A 468       8.539   2.031 -13.969  1.00 96.94           C
ATOM   1776  CB  GLU A 468       9.820   2.617 -16.047  1.00 96.94           C
ATOM   1777  O   GLU A 468       8.898   2.773 -13.055  1.00 96.94           O
ATOM   1778  CG  GLU A 468      10.984   2.297 -16.969  1.00 96.94           C
ATOM   1779  CD  GLU A 468      10.617   1.320 -18.078  1.00 96.94           C
ATOM   1780  OE1 GLU A 468      11.531   0.825 -18.781  1.00 96.94           O
ATOM   1781  OE2 GLU A 468       9.406   1.051 -18.250  1.00 96.94           O
ATOM   1782  N   VAL A 469       7.262   1.630 -14.094  1.00 96.25           N
ATOM   1783  CA  VAL A 469       6.258   2.064 -13.125  1.00 96.25           C
ATOM   1784  C   VAL A 469       6.582   1.491 -11.750  1.00 96.25           C
ATOM   1785  CB  VAL A 469       4.836   1.642 -13.562  1.00 96.25           C
ATOM   1786  O   VAL A 469       6.375   2.154 -10.734  1.00 96.25           O
ATOM   1787  CG1 VAL A 469       4.473   2.268 -14.906  1.00 96.25           C
ATOM   1788  CG2 VAL A 469       4.730   0.119 -13.625  1.00 96.25           C
ATOM   1789  N   ASP A 470       7.141   0.274 -11.750  1.00 97.88           N
ATOM   1790  CA  ASP A 470       7.555  -0.329 -10.484  1.00 97.88           C
ATOM   1791  C   ASP A 470       8.773   0.393  -9.906  1.00 97.88           C
ATOM   1792  CB  ASP A 470       7.871  -1.814 -10.680  1.00 97.88           C
ATOM   1793  O   ASP A 470       8.898   0.518  -8.688  1.00 97.88           O
ATOM   1794  CG  ASP A 470       6.629  -2.654 -10.938  1.00 97.88           C
ATOM   1795  OD1 ASP A 470       5.508  -2.182 -10.664  1.00 97.88           O
ATOM   1796  OD2 ASP A 470       6.781  -3.797 -11.422  1.00 97.88           O
ATOM   1797  N   LEU A 471       9.609   0.869 -10.773  1.00 98.69           N
ATOM   1798  CA  LEU A 471      10.805   1.578 -10.328  1.00 98.69           C
ATOM   1799  C   LEU A 471      10.445   2.908  -9.680  1.00 98.69           C
ATOM   1800  CB  LEU A 471      11.758   1.816 -11.508  1.00 98.69           C
ATOM   1801  O   LEU A 471      11.039   3.299  -8.672  1.00 98.69           O
ATOM   1802  CG  LEU A 471      12.242   0.570 -12.250  1.00 98.69           C
ATOM   1803  CD1 LEU A 471      13.078   0.968 -13.461  1.00 98.69           C
ATOM   1804  CD2 LEU A 471      13.047  -0.331 -11.312  1.00 98.69           C
ATOM   1805  N   TYR A 472       9.492   3.559 -10.266  1.00 98.31           N
ATOM   1806  CA  TYR A 472       8.992   4.793  -9.672  1.00 98.31           C
ATOM   1807  C   TYR A 472       8.422   4.535  -8.281  1.00 98.31           C
ATOM   1808  CB  TYR A 472       7.914   5.418 -10.570  1.00 98.31           C
ATOM   1809  O   TYR A 472       8.734   5.266  -7.336  1.00 98.31           O
ATOM   1810  CG  TYR A 472       7.555   6.832 -10.180  1.00 98.31           C
ATOM   1811  CD1 TYR A 472       6.520   7.090  -9.289  1.00 98.31           C
ATOM   1812  CD2 TYR A 472       8.250   7.914 -10.711  1.00 98.31           C
ATOM   1813  CE1 TYR A 472       6.184   8.391  -8.930  1.00 98.31           C
ATOM   1814  CE2 TYR A 472       7.922   9.219 -10.359  1.00 98.31           C
ATOM   1815  OH  TYR A 472       6.559  10.742  -9.125  1.00 98.31           O
ATOM   1816  CZ  TYR A 472       6.887   9.445  -9.469  1.00 98.31           C
ATOM   1817  N   ALA A 473       7.625   3.527  -8.141  1.00 98.31           N
ATOM   1818  CA  ALA A 473       7.066   3.148  -6.844  1.00 98.31           C
ATOM   1819  C   ALA A 473       8.172   2.840  -5.840  1.00 98.31           C
ATOM   1820  CB  ALA A 473       6.141   1.944  -6.996  1.00 98.31           C
ATOM   1821  O   ALA A 473       8.062   3.191  -4.660  1.00 98.31           O
ATOM   1822  N   LEU A 474       9.242   2.195  -6.277  1.00 98.81           N
ATOM   1823  CA  LEU A 474      10.391   1.934  -5.422  1.00 98.81           C
ATOM   1824  C   LEU A 474      10.984   3.234  -4.891  1.00 98.81           C
ATOM   1825  CB  LEU A 474      11.461   1.149  -6.188  1.00 98.81           C
ATOM   1826  O   LEU A 474      11.383   3.312  -3.725  1.00 98.81           O
ATOM   1827  CG  LEU A 474      11.250  -0.361  -6.297  1.00 98.81           C
ATOM   1828  CD1 LEU A 474      12.367  -0.998  -7.113  1.00 98.81           C
ATOM   1829  CD2 LEU A 474      11.164  -0.991  -4.910  1.00 98.81           C
ATOM   1830  N   GLY A 475      11.070   4.191  -5.730  1.00 98.69           N
ATOM   1831  CA  GLY A 475      11.562   5.492  -5.297  1.00 98.69           C
ATOM   1832  C   GLY A 475      10.742   6.094  -4.172  1.00 98.69           C
ATOM   1833  O   GLY A 475      11.297   6.598  -3.193  1.00 98.69           O
ATOM   1834  N   LEU A 476       9.445   6.023  -4.336  1.00 98.38           N
ATOM   1835  CA  LEU A 476       8.547   6.570  -3.318  1.00 98.38           C
ATOM   1836  C   LEU A 476       8.656   5.773  -2.021  1.00 98.38           C
ATOM   1837  CB  LEU A 476       7.102   6.566  -3.818  1.00 98.38           C
ATOM   1838  O   LEU A 476       8.648   6.352  -0.932  1.00 98.38           O
ATOM   1839  CG  LEU A 476       6.781   7.527  -4.965  1.00 98.38           C
ATOM   1840  CD1 LEU A 476       5.367   7.277  -5.480  1.00 98.38           C
ATOM   1841  CD2 LEU A 476       6.941   8.977  -4.512  1.00 98.38           C
ATOM   1842  N   ILE A 477       8.750   4.500  -2.146  1.00 98.69           N
ATOM   1843  CA  ILE A 477       8.906   3.648  -0.973  1.00 98.69           C
ATOM   1844  C   ILE A 477      10.227   3.971  -0.274  1.00 98.69           C
ATOM   1845  CB  ILE A 477       8.852   2.150  -1.351  1.00 98.69           C
ATOM   1846  O   ILE A 477      10.273   4.086   0.953  1.00 98.69           O
ATOM   1847  CG1 ILE A 477       7.434   1.760  -1.783  1.00 98.69           C
ATOM   1848  CG2 ILE A 477       9.328   1.281  -0.182  1.00 98.69           C
ATOM   1849  CD1 ILE A 477       7.340   0.381  -2.424  1.00 98.69           C
ATOM   1850  N   LEU A 478      11.305   4.121  -1.057  1.00 98.62           N
ATOM   1851  CA  LEU A 478      12.594   4.484  -0.485  1.00 98.62           C
ATOM   1852  C   LEU A 478      12.500   5.797   0.289  1.00 98.62           C
ATOM   1853  CB  LEU A 478      13.656   4.605  -1.585  1.00 98.62           C
ATOM   1854  O   LEU A 478      12.977   5.887   1.422  1.00 98.62           O
ATOM   1855  CG  LEU A 478      15.039   5.070  -1.143  1.00 98.62           C
ATOM   1856  CD1 LEU A 478      15.633   4.090  -0.138  1.00 98.62           C
ATOM   1857  CD2 LEU A 478      15.961   5.230  -2.348  1.00 98.62           C
ATOM   1858  N   ALA A 479      11.930   6.809  -0.309  1.00 98.31           N
ATOM   1859  CA  ALA A 479      11.781   8.109   0.340  1.00 98.31           C
ATOM   1860  C   ALA A 479      11.039   7.980   1.665  1.00 98.31           C
ATOM   1861  CB  ALA A 479      11.062   9.086  -0.583  1.00 98.31           C
ATOM   1862  O   ALA A 479      11.438   8.578   2.668  1.00 98.31           O
ATOM   1863  N   GLU A 480       9.992   7.191   1.673  1.00 97.19           N
ATOM   1864  CA  GLU A 480       9.180   7.027   2.875  1.00 97.19           C
ATOM   1865  C   GLU A 480       9.938   6.258   3.953  1.00 97.19           C
ATOM   1866  CB  GLU A 480       7.867   6.309   2.541  1.00 97.19           C
ATOM   1867  O   GLU A 480       9.742   6.496   5.145  1.00 97.19           O
ATOM   1868  CG  GLU A 480       6.789   6.477   3.602  1.00 97.19           C
ATOM   1869  CD  GLU A 480       5.426   5.980   3.152  1.00 97.19           C
ATOM   1870  OE1 GLU A 480       4.410   6.320   3.799  1.00 97.19           O
ATOM   1871  OE2 GLU A 480       5.371   5.238   2.145  1.00 97.19           O
ATOM   1872  N   LEU A 481      10.766   5.352   3.541  1.00 97.69           N
ATOM   1873  CA  LEU A 481      11.555   4.574   4.492  1.00 97.69           C
ATOM   1874  C   LEU A 481      12.641   5.434   5.129  1.00 97.69           C
ATOM   1875  CB  LEU A 481      12.188   3.363   3.799  1.00 97.69           C
ATOM   1876  O   LEU A 481      12.992   5.234   6.293  1.00 97.69           O
ATOM   1877  CG  LEU A 481      11.250   2.184   3.516  1.00 97.69           C
ATOM   1878  CD1 LEU A 481      11.977   1.125   2.688  1.00 97.69           C
ATOM   1879  CD2 LEU A 481      10.734   1.587   4.820  1.00 97.69           C
ATOM   1880  N   LEU A 482      13.133   6.371   4.402  1.00 97.00           N
ATOM   1881  CA  LEU A 482      14.258   7.176   4.875  1.00 97.00           C
ATOM   1882  C   LEU A 482      13.766   8.422   5.605  1.00 97.00           C
ATOM   1883  CB  LEU A 482      15.156   7.578   3.703  1.00 97.00           C
ATOM   1884  O   LEU A 482      14.531   9.078   6.312  1.00 97.00           O
ATOM   1885  CG  LEU A 482      15.922   6.449   3.020  1.00 97.00           C
ATOM   1886  CD1 LEU A 482      16.688   6.984   1.816  1.00 97.00           C
ATOM   1887  CD2 LEU A 482      16.875   5.773   4.008  1.00 97.00           C
ATOM   1888  N   HIS A 483      12.508   8.773   5.395  1.00 96.31           N
ATOM   1889  CA  HIS A 483      11.906   9.914   6.070  1.00 96.31           C
ATOM   1890  C   HIS A 483      10.438   9.656   6.387  1.00 96.31           C
ATOM   1891  CB  HIS A 483      12.039  11.172   5.215  1.00 96.31           C
ATOM   1892  O   HIS A 483       9.570   9.844   5.531  1.00 96.31           O
ATOM   1893  CG  HIS A 483      11.477  12.398   5.859  1.00 96.31           C
ATOM   1894  CD2 HIS A 483      10.461  13.219   5.488  1.00 96.31           C
ATOM   1895  ND1 HIS A 483      11.977  12.914   7.039  1.00 96.31           N
ATOM   1896  CE1 HIS A 483      11.281  14.000   7.363  1.00 96.31           C
ATOM   1897  NE2 HIS A 483      10.359  14.203   6.438  1.00 96.31           N
ATOM   1898  N   VAL A 484      10.172   9.320   7.672  1.00 96.12           N
ATOM   1899  CA  VAL A 484       8.820   9.039   8.133  1.00 96.12           C
ATOM   1900  C   VAL A 484       8.211  10.297   8.742  1.00 96.12           C
ATOM   1901  CB  VAL A 484       8.805   7.887   9.164  1.00 96.12           C
ATOM   1902  O   VAL A 484       8.680  10.797   9.758  1.00 96.12           O
ATOM   1903  CG1 VAL A 484       7.383   7.629   9.664  1.00 96.12           C
ATOM   1904  CG2 VAL A 484       9.406   6.617   8.562  1.00 96.12           C
ATOM   1905  N   CYS A 485       7.164  10.773   8.086  1.00 95.31           N
ATOM   1906  CA  CYS A 485       6.469  11.961   8.570  1.00 95.31           C
ATOM   1907  C   CYS A 485       5.520  11.609   9.711  1.00 95.31           C
ATOM   1908  CB  CYS A 485       5.695  12.633   7.438  1.00 95.31           C
ATOM   1909  O   CYS A 485       5.035  10.477   9.789  1.00 95.31           O
ATOM   1910  SG  CYS A 485       6.742  13.227   6.094  1.00 95.31           S
ATOM   1911  N   ASP A 486       5.188  12.602  10.469  1.00 94.19           N
ATOM   1912  CA  ASP A 486       4.379  12.383  11.664  1.00 94.19           C
ATOM   1913  C   ASP A 486       2.904  12.219  11.305  1.00 94.19           C
ATOM   1914  CB  ASP A 486       4.559  13.531  12.656  1.00 94.19           C
ATOM   1915  O   ASP A 486       2.156  11.555  12.023  1.00 94.19           O
ATOM   1916  CG  ASP A 486       5.941  13.562  13.289  1.00 94.19           C
ATOM   1917  OD1 ASP A 486       6.625  12.516  13.305  1.00 94.19           O
ATOM   1918  OD2 ASP A 486       6.344  14.633  13.773  1.00 94.19           O
ATOM   1919  N   THR A 487       2.496  12.836  10.164  1.00 95.88           N
ATOM   1920  CA  THR A 487       1.082  12.812   9.805  1.00 95.88           C
ATOM   1921  C   THR A 487       0.904  12.461   8.336  1.00 95.88           C
ATOM   1922  CB  THR A 487       0.411  14.172  10.094  1.00 95.88           C
ATOM   1923  O   THR A 487       1.846  12.570   7.547  1.00 95.88           O
ATOM   1924  CG2 THR A 487       0.615  14.586  11.547  1.00 95.88           C
ATOM   1925  OG1 THR A 487       0.977  15.172   9.242  1.00 95.88           O
ATOM   1926  N   ALA A 488      -0.297  11.984   8.023  1.00 95.94           N
ATOM   1927  CA  ALA A 488      -0.650  11.766   6.625  1.00 95.94           C
ATOM   1928  C   ALA A 488      -0.590  13.070   5.832  1.00 95.94           C
ATOM   1929  CB  ALA A 488      -2.041  11.148   6.520  1.00 95.94           C
ATOM   1930  O   ALA A 488      -0.197  13.070   4.664  1.00 95.94           O
ATOM   1931  N   PHE A 489      -0.980  14.125   6.516  1.00 96.94           N
ATOM   1932  CA  PHE A 489      -0.940  15.438   5.895  1.00 96.94           C
ATOM   1933  C   PHE A 489       0.481  15.797   5.477  1.00 96.94           C
ATOM   1934  CB  PHE A 489      -1.491  16.500   6.852  1.00 96.94           C
ATOM   1935  O   PHE A 489       0.721  16.172   4.324  1.00 96.94           O
ATOM   1936  CG  PHE A 489      -1.879  17.781   6.172  1.00 96.94           C
ATOM   1937  CD1 PHE A 489      -1.071  18.344   5.184  1.00 96.94           C
ATOM   1938  CD2 PHE A 489      -3.053  18.438   6.520  1.00 96.94           C
ATOM   1939  CE1 PHE A 489      -1.428  19.531   4.555  1.00 96.94           C
ATOM   1940  CE2 PHE A 489      -3.416  19.641   5.891  1.00 96.94           C
ATOM   1941  CZ  PHE A 489      -2.602  20.172   4.910  1.00 96.94           C
ATOM   1942  N   GLU A 490       1.371  15.688   6.348  1.00 96.31           N
ATOM   1943  CA  GLU A 490       2.766  15.977   6.031  1.00 96.31           C
ATOM   1944  C   GLU A 490       3.295  15.047   4.945  1.00 96.31           C
ATOM   1945  CB  GLU A 490       3.635  15.867   7.289  1.00 96.31           C
ATOM   1946  O   GLU A 490       4.043  15.477   4.062  1.00 96.31           O
ATOM   1947  CG  GLU A 490       5.055  16.375   7.102  1.00 96.31           C
ATOM   1948  CD  GLU A 490       5.898  16.297   8.367  1.00 96.31           C
ATOM   1949  OE1 GLU A 490       7.020  16.844   8.383  1.00 96.31           O
ATOM   1950  OE2 GLU A 490       5.430  15.664   9.344  1.00 96.31           O
ATOM   1951  N   THR A 491       2.953  13.773   5.102  1.00 96.38           N
ATOM   1952  CA  THR A 491       3.377  12.789   4.109  1.00 96.38           C
ATOM   1953  C   THR A 491       2.881  13.180   2.719  1.00 96.38           C
ATOM   1954  CB  THR A 491       2.867  11.383   4.465  1.00 96.38           C
ATOM   1955  O   THR A 491       3.605  13.031   1.732  1.00 96.38           O
ATOM   1956  CG2 THR A 491       3.385  10.344   3.475  1.00 96.38           C
ATOM   1957  OG1 THR A 491       3.314  11.031   5.781  1.00 96.38           O
ATOM   1958  N   SER A 492       1.670  13.648   2.641  1.00 96.19           N
ATOM   1959  CA  SER A 492       1.101  14.055   1.360  1.00 96.19           C
ATOM   1960  C   SER A 492       1.880  15.219   0.752  1.00 96.19           C
ATOM   1961  CB  SER A 492      -0.368  14.445   1.526  1.00 96.19           C
ATOM   1962  O   SER A 492       2.193  15.203  -0.440  1.00 96.19           O
ATOM   1963  OG  SER A 492      -0.947  14.773   0.273  1.00 96.19           O
ATOM   1964  N   LYS A 493       2.209  16.172   1.506  1.00 95.56           N
ATOM   1965  CA  LYS A 493       3.020  17.297   1.029  1.00 95.56           C
ATOM   1966  C   LYS A 493       4.402  16.828   0.588  1.00 95.56           C
ATOM   1967  CB  LYS A 493       3.152  18.359   2.115  1.00 95.56           C
ATOM   1968  O   LYS A 493       4.910  17.250  -0.449  1.00 95.56           O
ATOM   1969  CG  LYS A 493       1.867  19.141   2.387  1.00 95.56           C
ATOM   1970  CD  LYS A 493       2.115  20.328   3.297  1.00 95.56           C
ATOM   1971  CE  LYS A 493       0.885  21.219   3.393  1.00 95.56           C
ATOM   1972  NZ  LYS A 493       1.109  22.375   4.312  1.00 95.56           N
ATOM   1973  N   PHE A 494       4.949  15.984   1.411  1.00 96.62           N
ATOM   1974  CA  PHE A 494       6.250  15.391   1.133  1.00 96.62           C
ATOM   1975  C   PHE A 494       6.242  14.680  -0.216  1.00 96.62           C
ATOM   1976  CB  PHE A 494       6.641  14.406   2.240  1.00 96.62           C
ATOM   1977  O   PHE A 494       7.148  14.875  -1.031  1.00 96.62           O
ATOM   1978  CG  PHE A 494       7.875  13.609   1.936  1.00 96.62           C
ATOM   1979  CD1 PHE A 494       7.852  12.219   1.981  1.00 96.62           C
ATOM   1980  CD2 PHE A 494       9.062  14.242   1.602  1.00 96.62           C
ATOM   1981  CE1 PHE A 494       8.992  11.477   1.698  1.00 96.62           C
ATOM   1982  CE2 PHE A 494      10.211  13.508   1.317  1.00 96.62           C
ATOM   1983  CZ  PHE A 494      10.172  12.125   1.367  1.00 96.62           C
ATOM   1984  N   PHE A 495       5.211  13.906  -0.505  1.00 96.75           N
ATOM   1985  CA  PHE A 495       5.082  13.172  -1.760  1.00 96.75           C
ATOM   1986  C   PHE A 495       4.879  14.133  -2.928  1.00 96.75           C
ATOM   1987  CB  PHE A 495       3.922  12.180  -1.689  1.00 96.75           C
ATOM   1988  O   PHE A 495       5.379  13.891  -4.031  1.00 96.75           O
ATOM   1989  CG  PHE A 495       4.316  10.820  -1.177  1.00 96.75           C
ATOM   1990  CD1 PHE A 495       4.031   9.672  -1.911  1.00 96.75           C
ATOM   1991  CD2 PHE A 495       4.973  10.688   0.040  1.00 96.75           C
ATOM   1992  CE1 PHE A 495       4.395   8.414  -1.439  1.00 96.75           C
ATOM   1993  CE2 PHE A 495       5.340   9.430   0.518  1.00 96.75           C
ATOM   1994  CZ  PHE A 495       5.047   8.297  -0.223  1.00 96.75           C
ATOM   1995  N   THR A 496       4.141  15.195  -2.715  1.00 95.50           N
ATOM   1996  CA  THR A 496       3.957  16.203  -3.758  1.00 95.50           C
ATOM   1997  C   THR A 496       5.293  16.828  -4.137  1.00 95.50           C
ATOM   1998  CB  THR A 496       2.973  17.297  -3.309  1.00 95.50           C
ATOM   1999  O   THR A 496       5.598  16.984  -5.320  1.00 95.50           O
ATOM   2000  CG2 THR A 496       2.791  18.344  -4.395  1.00 95.50           C
ATOM   2001  OG1 THR A 496       1.701  16.688  -3.021  1.00 95.50           O
ATOM   2002  N   ASP A 497       6.047  17.188  -3.129  1.00 96.69           N
ATOM   2003  CA  ASP A 497       7.375  17.750  -3.381  1.00 96.69           C
ATOM   2004  C   ASP A 497       8.234  16.766  -4.176  1.00 96.69           C
ATOM   2005  CB  ASP A 497       8.070  18.094  -2.062  1.00 96.69           C
ATOM   2006  O   ASP A 497       8.883  17.156  -5.148  1.00 96.69           O
ATOM   2007  CG  ASP A 497       7.473  19.328  -1.395  1.00 96.69           C
ATOM   2008  OD1 ASP A 497       6.711  20.078  -2.049  1.00 96.69           O
ATOM   2009  OD2 ASP A 497       7.773  19.562  -0.203  1.00 96.69           O
ATOM   2010  N   LEU A 498       8.250  15.539  -3.789  1.00 97.00           N
ATOM   2011  CA  LEU A 498       9.008  14.508  -4.488  1.00 97.00           C
ATOM   2012  C   LEU A 498       8.602  14.438  -5.957  1.00 97.00           C
ATOM   2013  CB  LEU A 498       8.812  13.148  -3.822  1.00 97.00           C
ATOM   2014  O   LEU A 498       9.461  14.383  -6.840  1.00 97.00           O
ATOM   2015  CG  LEU A 498       9.469  12.961  -2.453  1.00 97.00           C
ATOM   2016  CD1 LEU A 498       9.055  11.625  -1.847  1.00 97.00           C
ATOM   2017  CD2 LEU A 498      10.984  13.055  -2.568  1.00 97.00           C
ATOM   2018  N   ARG A 499       7.340  14.445  -6.207  1.00 94.44           N
ATOM   2019  CA  ARG A 499       6.820  14.336  -7.566  1.00 94.44           C
ATOM   2020  C   ARG A 499       7.207  15.555  -8.398  1.00 94.44           C
ATOM   2021  CB  ARG A 499       5.301  14.172  -7.555  1.00 94.44           C
ATOM   2022  O   ARG A 499       7.379  15.453  -9.617  1.00 94.44           O
ATOM   2023  CG  ARG A 499       4.828  12.844  -6.996  1.00 94.44           C
ATOM   2024  CD  ARG A 499       3.311  12.734  -6.988  1.00 94.44           C
ATOM   2025  NE  ARG A 499       2.857  11.500  -6.352  1.00 94.44           N
ATOM   2026  NH1 ARG A 499       3.031  10.211  -8.258  1.00 94.44           N
ATOM   2027  NH2 ARG A 499       2.314   9.273  -6.297  1.00 94.44           N
ATOM   2028  CZ  ARG A 499       2.734  10.336  -6.969  1.00 94.44           C
ATOM   2029  N   ASP A 500       7.371  16.625  -7.719  1.00 94.88           N
ATOM   2030  CA  ASP A 500       7.734  17.844  -8.414  1.00 94.88           C
ATOM   2031  C   ASP A 500       9.250  17.984  -8.547  1.00 94.88           C
ATOM   2032  CB  ASP A 500       7.164  19.062  -7.676  1.00 94.88           C
ATOM   2033  O   ASP A 500       9.750  19.000  -9.008  1.00 94.88           O
ATOM   2034  CG  ASP A 500       5.656  19.188  -7.801  1.00 94.88           C
ATOM   2035  OD1 ASP A 500       5.066  18.547  -8.711  1.00 94.88           O
ATOM   2036  OD2 ASP A 500       5.047  19.906  -6.988  1.00 94.88           O
ATOM   2037  N   GLY A 501       9.930  17.031  -8.047  1.00 95.00           N
ATOM   2038  CA  GLY A 501      11.383  17.016  -8.188  1.00 95.00           C
ATOM   2039  C   GLY A 501      12.094  17.750  -7.066  1.00 95.00           C
ATOM   2040  O   GLY A 501      13.297  18.016  -7.156  1.00 95.00           O
ATOM   2041  N   ILE A 502      11.359  18.078  -6.023  1.00 96.50           N
ATOM   2042  CA  ILE A 502      11.938  18.766  -4.871  1.00 96.50           C
ATOM   2043  C   ILE A 502      12.336  17.750  -3.809  1.00 96.50           C
ATOM   2044  CB  ILE A 502      10.961  19.812  -4.281  1.00 96.50           C
ATOM   2045  O   ILE A 502      11.469  17.156  -3.160  1.00 96.50           O
ATOM   2046  CG1 ILE A 502      10.523  20.797  -5.359  1.00 96.50           C
ATOM   2047  CG2 ILE A 502      11.594  20.531  -3.090  1.00 96.50           C
ATOM   2048  CD1 ILE A 502       9.352  21.688  -4.953  1.00 96.50           C
ATOM   2049  N   ILE A 503      13.641  17.594  -3.689  1.00 95.56           N
ATOM   2050  CA  ILE A 503      14.148  16.641  -2.715  1.00 95.56           C
ATOM   2051  C   ILE A 503      14.719  17.391  -1.511  1.00 95.56           C
ATOM   2052  CB  ILE A 503      15.219  15.711  -3.334  1.00 95.56           C
ATOM   2053  O   ILE A 503      15.633  18.203  -1.657  1.00 95.56           O
ATOM   2054  CG1 ILE A 503      14.688  15.078  -4.625  1.00 95.56           C
ATOM   2055  CG2 ILE A 503      15.648  14.641  -2.330  1.00 95.56           C
ATOM   2056  CD1 ILE A 503      13.578  14.062  -4.398  1.00 95.56           C
ATOM   2057  N   SER A 504      14.195  17.109  -0.386  1.00 93.44           N
ATOM   2058  CA  SER A 504      14.523  17.766   0.869  1.00 93.44           C
ATOM   2059  C   SER A 504      15.992  17.562   1.238  1.00 93.44           C
ATOM   2060  CB  SER A 504      13.633  17.266   1.998  1.00 93.44           C
ATOM   2061  O   SER A 504      16.594  16.547   0.874  1.00 93.44           O
ATOM   2062  OG  SER A 504      14.078  17.750   3.254  1.00 93.44           O
ATOM   2063  N   ASP A 505      16.547  18.391   2.098  1.00 94.38           N
ATOM   2064  CA  ASP A 505      17.922  18.312   2.578  1.00 94.38           C
ATOM   2065  C   ASP A 505      18.062  17.312   3.725  1.00 94.38           C
ATOM   2066  CB  ASP A 505      18.422  19.688   3.027  1.00 94.38           C
ATOM   2067  O   ASP A 505      19.156  17.047   4.211  1.00 94.38           O
ATOM   2068  CG  ASP A 505      18.688  20.641   1.865  1.00 94.38           C
ATOM   2069  OD1 ASP A 505      19.047  20.156   0.765  1.00 94.38           O
ATOM   2070  OD2 ASP A 505      18.547  21.859   2.055  1.00 94.38           O
ATOM   2071  N   ILE A 506      16.906  16.750   4.055  1.00 93.50           N
ATOM   2072  CA  ILE A 506      16.953  15.711   5.078  1.00 93.50           C
ATOM   2073  C   ILE A 506      17.719  14.500   4.547  1.00 93.50           C
ATOM   2074  CB  ILE A 506      15.531  15.297   5.523  1.00 93.50           C
ATOM   2075  O   ILE A 506      18.219  13.680   5.324  1.00 93.50           O
ATOM   2076  CG1 ILE A 506      14.727  14.781   4.324  1.00 93.50           C
ATOM   2077  CG2 ILE A 506      14.812  16.469   6.203  1.00 93.50           C
ATOM   2078  CD1 ILE A 506      13.414  14.109   4.703  1.00 93.50           C
ATOM   2079  N   PHE A 507      17.781  14.367   3.242  1.00 96.44           N
ATOM   2080  CA  PHE A 507      18.500  13.273   2.604  1.00 96.44           C
ATOM   2081  C   PHE A 507      19.953  13.672   2.344  1.00 96.44           C
ATOM   2082  CB  PHE A 507      17.828  12.875   1.288  1.00 96.44           C
ATOM   2083  O   PHE A 507      20.234  14.828   2.006  1.00 96.44           O
ATOM   2084  CG  PHE A 507      16.391  12.461   1.447  1.00 96.44           C
ATOM   2085  CD1 PHE A 507      16.062  11.211   1.959  1.00 96.44           C
ATOM   2086  CD2 PHE A 507      15.359  13.320   1.085  1.00 96.44           C
ATOM   2087  CE1 PHE A 507      14.734  10.820   2.107  1.00 96.44           C
ATOM   2088  CE2 PHE A 507      14.031  12.938   1.230  1.00 96.44           C
ATOM   2089  CZ  PHE A 507      13.719  11.688   1.741  1.00 96.44           C
ATOM   2090  N   ASP A 508      20.812  12.727   2.508  1.00 95.62           N
ATOM   2091  CA  ASP A 508      22.203  13.008   2.156  1.00 95.62           C
ATOM   2092  C   ASP A 508      22.391  12.992   0.643  1.00 95.62           C
ATOM   2093  CB  ASP A 508      23.141  12.000   2.820  1.00 95.62           C
ATOM   2094  O   ASP A 508      21.453  12.719  -0.108  1.00 95.62           O
ATOM   2095  CG  ASP A 508      22.938  10.586   2.309  1.00 95.62           C
ATOM   2096  OD1 ASP A 508      22.594  10.406   1.124  1.00 95.62           O
ATOM   2097  OD2 ASP A 508      23.141   9.633   3.102  1.00 95.62           O
ATOM   2098  N   LYS A 509      23.531  13.320   0.194  1.00 95.75           N
ATOM   2099  CA  LYS A 509      23.797  13.531  -1.226  1.00 95.75           C
ATOM   2100  C   LYS A 509      23.547  12.258  -2.029  1.00 95.75           C
ATOM   2101  CB  LYS A 509      25.250  14.000  -1.434  1.00 95.75           C
ATOM   2102  O   LYS A 509      22.938  12.305  -3.100  1.00 95.75           O
ATOM   2103  CG  LYS A 509      25.562  14.414  -2.863  1.00 95.75           C
ATOM   2104  CD  LYS A 509      26.984  14.961  -2.988  1.00 95.75           C
ATOM   2105  CE  LYS A 509      27.312  15.344  -4.426  1.00 95.75           C
ATOM   2106  NZ  LYS A 509      28.688  15.891  -4.547  1.00 95.75           N
ATOM   2107  N   LYS A 510      24.062  11.086  -1.576  1.00 96.62           N
ATOM   2108  CA  LYS A 510      23.891   9.836  -2.309  1.00 96.62           C
ATOM   2109  C   LYS A 510      22.406   9.461  -2.389  1.00 96.62           C
ATOM   2110  CB  LYS A 510      24.688   8.711  -1.654  1.00 96.62           C
ATOM   2111  O   LYS A 510      21.938   9.000  -3.432  1.00 96.62           O
ATOM   2112  CG  LYS A 510      24.297   8.445  -0.206  1.00 96.62           C
ATOM   2113  CD  LYS A 510      25.156   7.336   0.402  1.00 96.62           C
ATOM   2114  CE  LYS A 510      24.734   7.023   1.831  1.00 96.62           C
ATOM   2115  NZ  LYS A 510      25.500   5.879   2.400  1.00 96.62           N
ATOM   2116  N   GLU A 511      21.688   9.664  -1.304  1.00 97.38           N
ATOM   2117  CA  GLU A 511      20.250   9.398  -1.263  1.00 97.38           C
ATOM   2118  C   GLU A 511      19.500  10.312  -2.227  1.00 97.38           C
ATOM   2119  CB  GLU A 511      19.719   9.578   0.159  1.00 97.38           C
ATOM   2120  O   GLU A 511      18.609   9.859  -2.955  1.00 97.38           O
ATOM   2121  CG  GLU A 511      20.203   8.531   1.141  1.00 97.38           C
ATOM   2122  CD  GLU A 511      19.984   8.906   2.596  1.00 97.38           C
ATOM   2123  OE1 GLU A 511      20.219   8.062   3.488  1.00 97.38           O
ATOM   2124  OE2 GLU A 511      19.578  10.062   2.844  1.00 97.38           O
ATOM   2125  N   LYS A 512      19.859  11.562  -2.213  1.00 97.56           N
ATOM   2126  CA  LYS A 512      19.234  12.531  -3.107  1.00 97.56           C
ATOM   2127  C   LYS A 512      19.406  12.125  -4.566  1.00 97.56           C
ATOM   2128  CB  LYS A 512      19.812  13.930  -2.875  1.00 97.56           C
ATOM   2129  O   LYS A 512      18.453  12.180  -5.352  1.00 97.56           O
ATOM   2130  CG  LYS A 512      19.312  14.602  -1.602  1.00 97.56           C
ATOM   2131  CD  LYS A 512      19.812  16.031  -1.499  1.00 97.56           C
ATOM   2132  CE  LYS A 512      19.375  16.688  -0.194  1.00 97.56           C
ATOM   2133  NZ  LYS A 512      19.812  18.109  -0.112  1.00 97.56           N
ATOM   2134  N   THR A 513      20.594  11.750  -4.875  1.00 97.19           N
ATOM   2135  CA  THR A 513      20.906  11.367  -6.250  1.00 97.19           C
ATOM   2136  C   THR A 513      20.047  10.180  -6.684  1.00 97.19           C
ATOM   2137  CB  THR A 513      22.391  11.016  -6.406  1.00 97.19           C
ATOM   2138  O   THR A 513      19.453  10.188  -7.766  1.00 97.19           O
ATOM   2139  CG2 THR A 513      22.719  10.609  -7.840  1.00 97.19           C
ATOM   2140  OG1 THR A 513      23.188  12.156  -6.051  1.00 97.19           O
ATOM   2141  N   LEU A 514      20.000   9.156  -5.879  1.00 98.12           N
ATOM   2142  CA  LEU A 514      19.203   7.973  -6.219  1.00 98.12           C
ATOM   2143  C   LEU A 514      17.734   8.320  -6.328  1.00 98.12           C
ATOM   2144  CB  LEU A 514      19.406   6.875  -5.172  1.00 98.12           C
ATOM   2145  O   LEU A 514      17.047   7.887  -7.262  1.00 98.12           O
ATOM   2146  CG  LEU A 514      18.641   5.570  -5.402  1.00 98.12           C
ATOM   2147  CD1 LEU A 514      18.984   4.992  -6.770  1.00 98.12           C
ATOM   2148  CD2 LEU A 514      18.953   4.566  -4.297  1.00 98.12           C
ATOM   2149  N   LEU A 515      17.219   9.102  -5.367  1.00 98.44           N
ATOM   2150  CA  LEU A 515      15.812   9.492  -5.371  1.00 98.44           C
ATOM   2151  C   LEU A 515      15.477  10.320  -6.613  1.00 98.44           C
ATOM   2152  CB  LEU A 515      15.469  10.297  -4.113  1.00 98.44           C
ATOM   2153  O   LEU A 515      14.430  10.125  -7.230  1.00 98.44           O
ATOM   2154  CG  LEU A 515      15.320   9.492  -2.818  1.00 98.44           C
ATOM   2155  CD1 LEU A 515      15.188  10.430  -1.624  1.00 98.44           C
ATOM   2156  CD2 LEU A 515      14.117   8.562  -2.906  1.00 98.44           C
ATOM   2157  N   GLN A 516      16.328  11.195  -7.000  1.00 97.94           N
ATOM   2158  CA  GLN A 516      16.125  12.008  -8.195  1.00 97.94           C
ATOM   2159  C   GLN A 516      16.000  11.141  -9.438  1.00 97.94           C
ATOM   2160  CB  GLN A 516      17.266  13.016  -8.359  1.00 97.94           C
ATOM   2161  O   GLN A 516      15.156  11.398 -10.297  1.00 97.94           O
ATOM   2162  CG  GLN A 516      17.156  14.227  -7.438  1.00 97.94           C
ATOM   2163  CD  GLN A 516      18.391  15.102  -7.473  1.00 97.94           C
ATOM   2164  NE2 GLN A 516      18.250  16.344  -7.020  1.00 97.94           N
ATOM   2165  OE1 GLN A 516      19.469  14.664  -7.898  1.00 97.94           O
ATOM   2166  N   LYS A 517      16.844  10.156  -9.508  1.00 98.12           N
ATOM   2167  CA  LYS A 517      16.812   9.258 -10.656  1.00 98.12           C
ATOM   2168  C   LYS A 517      15.547   8.406 -10.656  1.00 98.12           C
ATOM   2169  CB  LYS A 517      18.047   8.367 -10.680  1.00 98.12           C
ATOM   2170  O   LYS A 517      14.852   8.305 -11.672  1.00 98.12           O
ATOM   2171  CG  LYS A 517      19.344   9.102 -11.008  1.00 98.12           C
ATOM   2172  CD  LYS A 517      20.531   8.156 -11.031  1.00 98.12           C
ATOM   2173  CE  LYS A 517      21.812   8.883 -11.422  1.00 98.12           C
ATOM   2174  NZ  LYS A 517      22.969   7.945 -11.500  1.00 98.12           N
ATOM   2175  N   LEU A 518      15.219   7.812  -9.570  1.00 98.50           N
ATOM   2176  CA  LEU A 518      14.078   6.910  -9.453  1.00 98.50           C
ATOM   2177  C   LEU A 518      12.773   7.648  -9.734  1.00 98.50           C
ATOM   2178  CB  LEU A 518      14.031   6.281  -8.062  1.00 98.50           C
ATOM   2179  O   LEU A 518      11.836   7.070 -10.289  1.00 98.50           O
ATOM   2180  CG  LEU A 518      14.969   5.094  -7.820  1.00 98.50           C
ATOM   2181  CD1 LEU A 518      15.023   4.754  -6.336  1.00 98.50           C
ATOM   2182  CD2 LEU A 518      14.516   3.887  -8.633  1.00 98.50           C
ATOM   2183  N   LEU A 519      12.742   8.930  -9.352  1.00 98.19           N
ATOM   2184  CA  LEU A 519      11.492   9.688  -9.430  1.00 98.19           C
ATOM   2185  C   LEU A 519      11.508  10.625 -10.633  1.00 98.19           C
ATOM   2186  CB  LEU A 519      11.266  10.484  -8.148  1.00 98.19           C
ATOM   2187  O   LEU A 519      10.742  11.594 -10.680  1.00 98.19           O
ATOM   2188  CG  LEU A 519      11.102   9.672  -6.863  1.00 98.19           C
ATOM   2189  CD1 LEU A 519      11.031  10.602  -5.652  1.00 98.19           C
ATOM   2190  CD2 LEU A 519       9.859   8.797  -6.941  1.00 98.19           C
ATOM   2191  N   SER A 520      12.336  10.352 -11.555  1.00 97.62           N
ATOM   2192  CA  SER A 520      12.359  11.109 -12.805  1.00 97.62           C
ATOM   2193  C   SER A 520      11.023  11.008 -13.539  1.00 97.62           C
ATOM   2194  CB  SER A 520      13.484  10.609 -13.711  1.00 97.62           C
ATOM   2195  O   SER A 520      10.398   9.938 -13.555  1.00 97.62           O
ATOM   2196  OG  SER A 520      13.453  11.258 -14.961  1.00 97.62           O
ATOM   2197  N   LYS A 521      10.609  12.047 -14.219  1.00 95.19           N
ATOM   2198  CA  LYS A 521       9.391  12.055 -15.016  1.00 95.19           C
ATOM   2199  C   LYS A 521       9.539  11.188 -16.266  1.00 95.19           C
ATOM   2200  CB  LYS A 521       9.016  13.484 -15.422  1.00 95.19           C
ATOM   2201  O   LYS A 521       8.555  10.609 -16.750  1.00 95.19           O
ATOM   2202  CG  LYS A 521       8.562  14.352 -14.258  1.00 95.19           C
ATOM   2203  CD  LYS A 521       8.148  15.742 -14.727  1.00 95.19           C
ATOM   2204  CE  LYS A 521       7.703  16.609 -13.562  1.00 95.19           C
ATOM   2205  NZ  LYS A 521       7.375  18.000 -14.008  1.00 95.19           N
ATOM   2206  N   LYS A 522      10.719  11.094 -16.688  1.00 95.31           N
ATOM   2207  CA  LYS A 522      11.000  10.242 -17.844  1.00 95.31           C
ATOM   2208  C   LYS A 522      11.336   8.820 -17.406  1.00 95.31           C
ATOM   2209  CB  LYS A 522      12.156  10.820 -18.672  1.00 95.31           C
ATOM   2210  O   LYS A 522      12.344   8.586 -16.734  1.00 95.31           O
ATOM   2211  CG  LYS A 522      11.852  12.164 -19.312  1.00 95.31           C
ATOM   2212  CD  LYS A 522      13.016  12.664 -20.141  1.00 95.31           C
ATOM   2213  CE  LYS A 522      12.727  14.031 -20.750  1.00 95.31           C
ATOM   2214  NZ  LYS A 522      13.875  14.531 -21.562  1.00 95.31           N
ATOM   2215  N   PRO A 523      10.555   7.879 -17.812  1.00 95.94           N
ATOM   2216  CA  PRO A 523      10.773   6.496 -17.391  1.00 95.94           C
ATOM   2217  C   PRO A 523      12.164   5.984 -17.750  1.00 95.94           C
ATOM   2218  CB  PRO A 523       9.695   5.719 -18.156  1.00 95.94           C
ATOM   2219  O   PRO A 523      12.766   5.230 -16.969  1.00 95.94           O
ATOM   2220  CG  PRO A 523       8.602   6.715 -18.391  1.00 95.94           C
ATOM   2221  CD  PRO A 523       9.227   8.070 -18.578  1.00 95.94           C
ATOM   2222  N   GLU A 524      12.758   6.410 -18.844  1.00 95.69           N
ATOM   2223  CA  GLU A 524      14.039   5.906 -19.328  1.00 95.69           C
ATOM   2224  C   GLU A 524      15.188   6.383 -18.453  1.00 95.69           C
ATOM   2225  CB  GLU A 524      14.273   6.340 -20.781  1.00 95.69           C
ATOM   2226  O   GLU A 524      16.281   5.805 -18.469  1.00 95.69           O
ATOM   2227  CG  GLU A 524      14.203   7.844 -20.984  1.00 95.69           C
ATOM   2228  CD  GLU A 524      12.898   8.312 -21.609  1.00 95.69           C
ATOM   2229  OE1 GLU A 524      12.875   9.383 -22.250  1.00 95.69           O
ATOM   2230  OE2 GLU A 524      11.883   7.590 -21.453  1.00 95.69           O
ATOM   2231  N   ASP A 525      15.000   7.391 -17.719  1.00 97.38           N
ATOM   2232  CA  ASP A 525      16.047   7.934 -16.859  1.00 97.38           C
ATOM   2233  C   ASP A 525      16.125   7.164 -15.547  1.00 97.38           C
ATOM   2234  CB  ASP A 525      15.797   9.414 -16.594  1.00 97.38           C
ATOM   2235  O   ASP A 525      17.078   7.332 -14.781  1.00 97.38           O
ATOM   2236  CG  ASP A 525      16.031  10.289 -17.812  1.00 97.38           C
ATOM   2237  OD1 ASP A 525      16.703   9.844 -18.766  1.00 97.38           O
ATOM   2238  OD2 ASP A 525      15.531  11.438 -17.812  1.00 97.38           O
ATOM   2239  N   ARG A 526      15.195   6.309 -15.297  1.00 98.06           N
ATOM   2240  CA  ARG A 526      15.164   5.578 -14.039  1.00 98.06           C
ATOM   2241  C   ARG A 526      16.094   4.367 -14.078  1.00 98.06           C
ATOM   2242  CB  ARG A 526      13.734   5.137 -13.711  1.00 98.06           C
ATOM   2243  O   ARG A 526      16.078   3.602 -15.047  1.00 98.06           O
ATOM   2244  CG  ARG A 526      12.742   6.285 -13.609  1.00 98.06           C
ATOM   2245  CD  ARG A 526      11.312   5.785 -13.461  1.00 98.06           C
ATOM   2246  NE  ARG A 526      10.344   6.820 -13.797  1.00 98.06           N
ATOM   2247  NH1 ARG A 526       8.633   5.348 -14.305  1.00 98.06           N
ATOM   2248  NH2 ARG A 526       8.289   7.609 -14.461  1.00 98.06           N
ATOM   2249  CZ  ARG A 526       9.094   6.590 -14.188  1.00 98.06           C
ATOM   2250  N   PRO A 527      16.875   4.238 -13.047  1.00 98.50           N
ATOM   2251  CA  PRO A 527      17.734   3.059 -13.008  1.00 98.50           C
ATOM   2252  C   PRO A 527      16.953   1.754 -12.883  1.00 98.50           C
ATOM   2253  CB  PRO A 527      18.609   3.295 -11.773  1.00 98.50           C
ATOM   2254  O   PRO A 527      15.898   1.723 -12.242  1.00 98.50           O
ATOM   2255  CG  PRO A 527      17.750   4.090 -10.844  1.00 98.50           C
ATOM   2256  CD  PRO A 527      16.875   5.000 -11.664  1.00 98.50           C
ATOM   2257  N   ASN A 528      17.453   0.700 -13.500  1.00 98.00           N
ATOM   2258  CA  ASN A 528      16.844  -0.608 -13.297  1.00 98.00           C
ATOM   2259  C   ASN A 528      17.234  -1.203 -11.945  1.00 98.00           C
ATOM   2260  CB  ASN A 528      17.234  -1.564 -14.430  1.00 98.00           C
ATOM   2261  O   ASN A 528      18.016  -0.612 -11.203  1.00 98.00           O
ATOM   2262  CG  ASN A 528      18.719  -1.837 -14.477  1.00 98.00           C
ATOM   2263  ND2 ASN A 528      19.250  -2.004 -15.688  1.00 98.00           N
ATOM   2264  OD1 ASN A 528      19.391  -1.898 -13.445  1.00 98.00           O
ATOM   2265  N   THR A 529      16.641  -2.314 -11.641  1.00 98.31           N
ATOM   2266  CA  THR A 529      16.797  -2.906 -10.320  1.00 98.31           C
ATOM   2267  C   THR A 529      18.266  -3.293 -10.078  1.00 98.31           C
ATOM   2268  CB  THR A 529      15.906  -4.145 -10.148  1.00 98.31           C
ATOM   2269  O   THR A 529      18.766  -3.150  -8.961  1.00 98.31           O
ATOM   2270  CG2 THR A 529      14.438  -3.748 -10.008  1.00 98.31           C
ATOM   2271  OG1 THR A 529      16.047  -5.000 -11.289  1.00 98.31           O
ATOM   2272  N   SER A 530      18.969  -3.758 -11.086  1.00 98.00           N
ATOM   2273  CA  SER A 530      20.375  -4.113 -10.938  1.00 98.00           C
ATOM   2274  C   SER A 530      21.219  -2.898 -10.570  1.00 98.00           C
ATOM   2275  CB  SER A 530      20.906  -4.742 -12.227  1.00 98.00           C
ATOM   2276  O   SER A 530      22.094  -2.986  -9.711  1.00 98.00           O
ATOM   2277  OG  SER A 530      20.250  -5.973 -12.492  1.00 98.00           O
ATOM   2278  N   GLU A 531      20.969  -1.816 -11.211  1.00 98.25           N
ATOM   2279  CA  GLU A 531      21.672  -0.571 -10.914  1.00 98.25           C
ATOM   2280  C   GLU A 531      21.375  -0.095  -9.492  1.00 98.25           C
ATOM   2281  CB  GLU A 531      21.281   0.515 -11.922  1.00 98.25           C
ATOM   2282  O   GLU A 531      22.281   0.380  -8.797  1.00 98.25           O
ATOM   2283  CG  GLU A 531      21.828   0.275 -13.320  1.00 98.25           C
ATOM   2284  CD  GLU A 531      21.281   1.245 -14.352  1.00 98.25           C
ATOM   2285  OE1 GLU A 531      21.891   1.392 -15.438  1.00 98.25           O
ATOM   2286  OE2 GLU A 531      20.219   1.863 -14.078  1.00 98.25           O
ATOM   2287  N   ILE A 532      20.156  -0.208  -9.055  1.00 98.62           N
ATOM   2288  CA  ILE A 532      19.781   0.170  -7.699  1.00 98.62           C
ATOM   2289  C   ILE A 532      20.547  -0.687  -6.695  1.00 98.62           C
ATOM   2290  CB  ILE A 532      18.250   0.027  -7.477  1.00 98.62           C
ATOM   2291  O   ILE A 532      21.109  -0.166  -5.734  1.00 98.62           O
ATOM   2292  CG1 ILE A 532      17.484   0.928  -8.453  1.00 98.62           C
ATOM   2293  CG2 ILE A 532      17.891   0.352  -6.027  1.00 98.62           C
ATOM   2294  CD1 ILE A 532      16.000   0.638  -8.516  1.00 98.62           C
ATOM   2295  N   LEU A 533      20.562  -1.983  -6.922  1.00 98.31           N
ATOM   2296  CA  LEU A 533      21.219  -2.914  -6.012  1.00 98.31           C
ATOM   2297  C   LEU A 533      22.719  -2.650  -5.953  1.00 98.31           C
ATOM   2298  CB  LEU A 533      20.953  -4.359  -6.445  1.00 98.31           C
ATOM   2299  O   LEU A 533      23.312  -2.713  -4.883  1.00 98.31           O
ATOM   2300  CG  LEU A 533      19.531  -4.879  -6.250  1.00 98.31           C
ATOM   2301  CD1 LEU A 533      19.359  -6.238  -6.926  1.00 98.31           C
ATOM   2302  CD2 LEU A 533      19.188  -4.973  -4.766  1.00 98.31           C
ATOM   2303  N   ARG A 534      23.281  -2.361  -7.066  1.00 97.62           N
ATOM   2304  CA  ARG A 534      24.703  -2.006  -7.086  1.00 97.62           C
ATOM   2305  C   ARG A 534      24.953  -0.741  -6.273  1.00 97.62           C
ATOM   2306  CB  ARG A 534      25.188  -1.816  -8.523  1.00 97.62           C
ATOM   2307  O   ARG A 534      25.922  -0.673  -5.512  1.00 97.62           O
ATOM   2308  CG  ARG A 534      25.438  -3.119  -9.266  1.00 97.62           C
ATOM   2309  CD  ARG A 534      25.938  -2.873 -10.680  1.00 97.62           C
ATOM   2310  NE  ARG A 534      25.875  -4.082 -11.492  1.00 97.62           N
ATOM   2311  NH1 ARG A 534      27.109  -3.225 -13.242  1.00 97.62           N
ATOM   2312  NH2 ARG A 534      26.297  -5.367 -13.352  1.00 97.62           N
ATOM   2313  CZ  ARG A 534      26.422  -4.223 -12.695  1.00 97.62           C
ATOM   2314  N   THR A 535      24.141   0.236  -6.469  1.00 97.56           N
ATOM   2315  CA  THR A 535      24.266   1.482  -5.719  1.00 97.56           C
ATOM   2316  C   THR A 535      24.188   1.219  -4.219  1.00 97.56           C
ATOM   2317  CB  THR A 535      23.156   2.480  -6.121  1.00 97.56           C
ATOM   2318  O   THR A 535      25.000   1.744  -3.451  1.00 97.56           O
ATOM   2319  CG2 THR A 535      23.234   3.744  -5.270  1.00 97.56           C
ATOM   2320  OG1 THR A 535      23.328   2.836  -7.500  1.00 97.56           O
ATOM   2321  N   LEU A 536      23.281   0.405  -3.785  1.00 97.06           N
ATOM   2322  CA  LEU A 536      23.125   0.091  -2.369  1.00 97.06           C
ATOM   2323  C   LEU A 536      24.344  -0.658  -1.840  1.00 97.06           C
ATOM   2324  CB  LEU A 536      21.859  -0.742  -2.143  1.00 97.06           C
ATOM   2325  O   LEU A 536      24.750  -0.457  -0.693  1.00 97.06           O
ATOM   2326  CG  LEU A 536      20.531  -0.042  -2.418  1.00 97.06           C
ATOM   2327  CD1 LEU A 536      19.375  -1.024  -2.262  1.00 97.06           C
ATOM   2328  CD2 LEU A 536      20.359   1.153  -1.487  1.00 97.06           C
ATOM   2329  N   THR A 537      24.891  -1.501  -2.662  1.00 95.62           N
ATOM   2330  CA  THR A 537      26.094  -2.236  -2.275  1.00 95.62           C
ATOM   2331  C   THR A 537      27.250  -1.280  -2.045  1.00 95.62           C
ATOM   2332  CB  THR A 537      26.469  -3.275  -3.344  1.00 95.62           C
ATOM   2333  O   THR A 537      28.016  -1.437  -1.084  1.00 95.62           O
ATOM   2334  CG2 THR A 537      27.734  -4.031  -2.943  1.00 95.62           C
ATOM   2335  OG1 THR A 537      25.406  -4.211  -3.500  1.00 95.62           O
ATOM   2336  N   VAL A 538      27.375  -0.297  -2.883  1.00 95.00           N
ATOM   2337  CA  VAL A 538      28.422   0.707  -2.760  1.00 95.00           C
ATOM   2338  C   VAL A 538      28.234   1.495  -1.465  1.00 95.00           C
ATOM   2339  CB  VAL A 538      28.438   1.665  -3.971  1.00 95.00           C
ATOM   2340  O   VAL A 538      29.203   1.826  -0.785  1.00 95.00           O
ATOM   2341  CG1 VAL A 538      29.359   2.855  -3.705  1.00 95.00           C
ATOM   2342  CG2 VAL A 538      28.875   0.922  -5.234  1.00 95.00           C
ATOM   2343  N   TRP A 539      27.000   1.813  -1.101  1.00 93.12           N
ATOM   2344  CA  TRP A 539      26.719   2.553   0.125  1.00 93.12           C
ATOM   2345  C   TRP A 539      27.203   1.781   1.350  1.00 93.12           C
ATOM   2346  CB  TRP A 539      25.219   2.844   0.242  1.00 93.12           C
ATOM   2347  O   TRP A 539      27.625   2.381   2.340  1.00 93.12           O
ATOM   2348  CG  TRP A 539      24.703   3.832  -0.762  1.00 93.12           C
ATOM   2349  CD1 TRP A 539      25.406   4.375  -1.810  1.00 93.12           C
ATOM   2350  CD2 TRP A 539      23.391   4.402  -0.811  1.00 93.12           C
ATOM   2351  CE2 TRP A 539      23.359   5.281  -1.915  1.00 93.12           C
ATOM   2352  CE3 TRP A 539      22.250   4.254  -0.028  1.00 93.12           C
ATOM   2353  NE1 TRP A 539      24.594   5.246  -2.506  1.00 93.12           N
ATOM   2354  CH2 TRP A 539      21.109   5.844  -1.473  1.00 93.12           C
ATOM   2355  CZ2 TRP A 539      22.219   6.012  -2.256  1.00 93.12           C
ATOM   2356  CZ3 TRP A 539      21.109   4.977  -0.368  1.00 93.12           C
ATOM   2357  N   LYS A 540      27.031   0.516   1.333  1.00 89.25           N
ATOM   2358  CA  LYS A 540      27.406  -0.331   2.463  1.00 89.25           C
ATOM   2359  C   LYS A 540      28.922  -0.383   2.637  1.00 89.25           C
ATOM   2360  CB  LYS A 540      26.844  -1.744   2.281  1.00 89.25           C
ATOM   2361  O   LYS A 540      29.422  -0.492   3.760  1.00 89.25           O
ATOM   2362  CG  LYS A 540      25.344  -1.854   2.516  1.00 89.25           C
ATOM   2363  CD  LYS A 540      24.859  -3.289   2.357  1.00 89.25           C
ATOM   2364  CE  LYS A 540      23.344  -3.381   2.465  1.00 89.25           C
ATOM   2365  NZ  LYS A 540      22.859  -4.777   2.238  1.00 89.25           N
ATOM   2366  N   LYS A 541      29.688  -0.332   1.646  1.00 85.38           N
ATOM   2367  CA  LYS A 541      31.141  -0.417   1.695  1.00 85.38           C
ATOM   2368  C   LYS A 541      31.766   0.917   2.107  1.00 85.38           C
ATOM   2369  CB  LYS A 541      31.703  -0.854   0.340  1.00 85.38           C
ATOM   2370  O   LYS A 541      32.875   0.956   2.635  1.00 85.38           O
ATOM   2371  CG  LYS A 541      31.391  -2.297  -0.025  1.00 85.38           C
ATOM   2372  CD  LYS A 541      32.000  -2.684  -1.362  1.00 85.38           C
ATOM   2373  CE  LYS A 541      31.672  -4.121  -1.737  1.00 85.38           C
ATOM   2374  NZ  LYS A 541      32.219  -4.488  -3.074  1.00 85.38           N
ATOM   2375  N   SER A 542      31.234   2.104   1.787  1.00 70.62           N
ATOM   2376  CA  SER A 542      31.797   3.416   2.105  1.00 70.62           C
ATOM   2377  C   SER A 542      30.984   4.105   3.195  1.00 70.62           C
ATOM   2378  CB  SER A 542      31.828   4.297   0.856  1.00 70.62           C
ATOM   2379  O   SER A 542      30.219   5.039   2.916  1.00 70.62           O
ATOM   2380  OG  SER A 542      32.625   3.689  -0.161  1.00 70.62           O
ATOM   2381  N   PRO A 543      31.047   3.609   4.375  1.00 58.69           N
ATOM   2382  CA  PRO A 543      30.250   4.344   5.355  1.00 58.69           C
ATOM   2383  C   PRO A 543      30.703   5.793   5.523  1.00 58.69           C
ATOM   2384  CB  PRO A 543      30.453   3.551   6.648  1.00 58.69           C
ATOM   2385  O   PRO A 543      31.859   6.109   5.270  1.00 58.69           O
ATOM   2386  CG  PRO A 543      31.562   2.596   6.332  1.00 58.69           C
ATOM   2387  CD  PRO A 543      31.875   2.695   4.867  1.00 58.69           C
ATOM   2388  N   GLU A 544      29.891   6.820   5.293  1.00 54.28           N
ATOM   2389  CA  GLU A 544      30.281   8.211   5.480  1.00 54.28           C
ATOM   2390  C   GLU A 544      31.312   8.352   6.598  1.00 54.28           C
ATOM   2391  CB  GLU A 544      29.062   9.078   5.789  1.00 54.28           C
ATOM   2392  O   GLU A 544      31.188   7.734   7.656  1.00 54.28           O
ATOM   2393  CG  GLU A 544      28.297   9.523   4.547  1.00 54.28           C
ATOM   2394  CD  GLU A 544      27.109  10.414   4.863  1.00 54.28           C
ATOM   2395  OE1 GLU A 544      26.484  10.961   3.922  1.00 54.28           O
ATOM   2396  OE2 GLU A 544      26.797  10.570   6.066  1.00 54.28           O
ATOM   2397  N   LYS A 545      32.531   8.578   6.293  1.00 47.00           N
ATOM   2398  CA  LYS A 545      33.531   9.008   7.266  1.00 47.00           C
ATOM   2399  C   LYS A 545      32.938  10.016   8.250  1.00 47.00           C
ATOM   2400  CB  LYS A 545      34.750   9.617   6.559  1.00 47.00           C
ATOM   2401  O   LYS A 545      32.312  10.992   7.848  1.00 47.00           O
ATOM   2402  CG  LYS A 545      35.844   8.617   6.227  1.00 47.00           C
ATOM   2403  CD  LYS A 545      37.062   9.297   5.598  1.00 47.00           C
ATOM   2404  CE  LYS A 545      38.125   8.281   5.219  1.00 47.00           C
ATOM   2405  NZ  LYS A 545      39.312   8.945   4.594  1.00 47.00           N
ATOM   2406  N   ASN A 546      32.500   9.633   9.453  1.00 43.19           N
ATOM   2407  CA  ASN A 546      32.344  10.633  10.508  1.00 43.19           C
ATOM   2408  C   ASN A 546      33.438  11.688  10.445  1.00 43.19           C
ATOM   2409  CB  ASN A 546      32.312   9.961  11.883  1.00 43.19           C
ATOM   2410  O   ASN A 546      34.625  11.367  10.562  1.00 43.19           O
ATOM   2411  CG  ASN A 546      30.922   9.656  12.367  1.00 43.19           C
ATOM   2412  ND2 ASN A 546      30.812   8.734  13.320  1.00 43.19           N
ATOM   2413  OD1 ASN A 546      29.938  10.250  11.898  1.00 43.19           O
ATOM   2414  N   GLU A 547      33.438  12.625   9.547  1.00 40.31           N
ATOM   2415  CA  GLU A 547      34.406  13.703   9.688  1.00 40.31           C
ATOM   2416  C   GLU A 547      34.594  14.102  11.148  1.00 40.31           C
ATOM   2417  CB  GLU A 547      34.000  14.922   8.859  1.00 40.31           C
ATOM   2418  O   GLU A 547      33.625  14.453  11.828  1.00 40.31           O
ATOM   2419  CG  GLU A 547      34.375  14.828   7.391  1.00 40.31           C
ATOM   2420  CD  GLU A 547      34.000  16.062   6.590  1.00 40.31           C
ATOM   2421  OE1 GLU A 547      34.469  16.203   5.434  1.00 40.31           O
ATOM   2422  OE2 GLU A 547      33.250  16.906   7.125  1.00 40.31           O
ATOM   2423  N   ARG A 548      35.438  13.398  11.922  1.00 35.88           N
ATOM   2424  CA  ARG A 548      36.000  13.844  13.195  1.00 35.88           C
ATOM   2425  C   ARG A 548      36.281  15.336  13.172  1.00 35.88           C
ATOM   2426  CB  ARG A 548      37.281  13.062  13.508  1.00 35.88           C
ATOM   2427  O   ARG A 548      37.000  15.820  12.297  1.00 35.88           O
ATOM   2428  CG  ARG A 548      37.031  11.773  14.273  1.00 35.88           C
ATOM   2429  CD  ARG A 548      38.344  11.078  14.641  1.00 35.88           C
ATOM   2430  NE  ARG A 548      38.125   9.750  15.195  1.00 35.88           N
ATOM   2431  NH1 ARG A 548      40.344   9.203  15.352  1.00 35.88           N
ATOM   2432  NH2 ARG A 548      38.750   7.703  16.016  1.00 35.88           N
ATOM   2433  CZ  ARG A 548      39.062   8.891  15.516  1.00 35.88           C
ATOM   2434  N   HIS A 549      35.250  16.203  13.492  1.00 34.62           N
ATOM   2435  CA  HIS A 549      35.625  17.547  13.875  1.00 34.62           C
ATOM   2436  C   HIS A 549      36.844  17.547  14.805  1.00 34.62           C
ATOM   2437  CB  HIS A 549      34.469  18.266  14.539  1.00 34.62           C
ATOM   2438  O   HIS A 549      36.781  16.922  15.875  1.00 34.62           O
ATOM   2439  CG  HIS A 549      33.531  18.938  13.578  1.00 34.62           C
ATOM   2440  CD2 HIS A 549      32.281  18.609  13.195  1.00 34.62           C
ATOM   2441  ND1 HIS A 549      33.875  20.062  12.875  1.00 34.62           N
ATOM   2442  CE1 HIS A 549      32.844  20.422  12.094  1.00 34.62           C
ATOM   2443  NE2 HIS A 549      31.875  19.547  12.273  1.00 34.62           N
ATOM   2444  N   THR A 550      38.000  17.344  14.266  1.00 31.23           N
ATOM   2445  CA  THR A 550      39.188  17.719  15.055  1.00 31.23           C
ATOM   2446  C   THR A 550      38.969  19.031  15.781  1.00 31.23           C
ATOM   2447  CB  THR A 550      40.438  17.812  14.172  1.00 31.23           C
ATOM   2448  O   THR A 550      38.719  20.062  15.148  1.00 31.23           O
ATOM   2449  CG2 THR A 550      41.250  16.516  14.203  1.00 31.23           C
ATOM   2450  OG1 THR A 550      40.031  18.094  12.820  1.00 31.23           O
ATOM   2451  N   CYS A 551      38.500  18.906  17.094  1.00 26.20           N
ATOM   2452  CA  CYS A 551      38.906  19.938  18.016  1.00 26.20           C
ATOM   2453  C   CYS A 551      40.406  19.828  18.328  1.00 26.20           C
ATOM   2454  CB  CYS A 551      38.125  19.859  19.312  1.00 26.20           C
ATOM   2455  O   CYS A 551      40.938  18.719  18.438  1.00 26.20           O
ATOM   2456  SG  CYS A 551      36.406  20.406  19.156  1.00 26.20           S
TER    2457      CYS A 551
ATOM   2458  N   MET B   1      -3.766  43.062  21.344  1.00 27.00           N
ATOM   2459  CA  MET B   1      -3.336  42.125  20.281  1.00 27.00           C
ATOM   2460  C   MET B   1      -3.660  40.688  20.656  1.00 27.00           C
ATOM   2461  CB  MET B   1      -1.836  42.281  20.016  1.00 27.00           C
ATOM   2462  O   MET B   1      -3.189  40.188  21.672  1.00 27.00           O
ATOM   2463  CG  MET B   1      -1.422  41.906  18.609  1.00 27.00           C
ATOM   2464  SD  MET B   1       0.361  42.219  18.297  1.00 27.00           S
ATOM   2465  CE  MET B   1       0.254  43.531  17.078  1.00 27.00           C
ATOM   2466  N   LEU B   2      -4.938  40.250  20.719  1.00 28.78           N
ATOM   2467  CA  LEU B   2      -5.496  39.000  21.188  1.00 28.78           C
ATOM   2468  C   LEU B   2      -4.715  37.812  20.625  1.00 28.78           C
ATOM   2469  CB  LEU B   2      -6.973  38.875  20.781  1.00 28.78           C
ATOM   2470  O   LEU B   2      -4.512  37.719  19.406  1.00 28.78           O
ATOM   2471  CG  LEU B   2      -7.980  39.531  21.734  1.00 28.78           C
ATOM   2472  CD1 LEU B   2      -9.234  39.938  20.969  1.00 28.78           C
ATOM   2473  CD2 LEU B   2      -8.336  38.594  22.875  1.00 28.78           C
ATOM   2474  N   ALA B   3      -3.545  37.469  21.109  1.00 35.50           N
ATOM   2475  CA  ALA B   3      -2.756  36.312  20.750  1.00 35.50           C
ATOM   2476  C   ALA B   3      -3.656  35.156  20.328  1.00 35.50           C
ATOM   2477  CB  ALA B   3      -1.870  35.875  21.922  1.00 35.50           C
ATOM   2478  O   ALA B   3      -4.406  34.594  21.141  1.00 35.50           O
ATOM   2479  N   PHE B   4      -4.586  35.312  19.344  1.00 39.81           N
ATOM   2480  CA  PHE B   4      -5.484  34.219  18.953  1.00 39.81           C
ATOM   2481  C   PHE B   4      -4.770  32.875  18.984  1.00 39.81           C
ATOM   2482  CB  PHE B   4      -6.055  34.500  17.547  1.00 39.81           C
ATOM   2483  O   PHE B   4      -3.789  32.688  18.266  1.00 39.81           O
ATOM   2484  CG  PHE B   4      -7.180  35.469  17.531  1.00 39.81           C
ATOM   2485  CD1 PHE B   4      -8.484  35.094  17.797  1.00 39.81           C
ATOM   2486  CD2 PHE B   4      -6.938  36.812  17.250  1.00 39.81           C
ATOM   2487  CE1 PHE B   4      -9.531  36.000  17.781  1.00 39.81           C
ATOM   2488  CE2 PHE B   4      -7.977  37.750  17.219  1.00 39.81           C
ATOM   2489  CZ  PHE B   4      -9.273  37.344  17.500  1.00 39.81           C
ATOM   2490  N   CYS B   5      -4.363  32.438  20.109  1.00 47.19           N
ATOM   2491  CA  CYS B   5      -3.811  31.094  20.297  1.00 47.19           C
ATOM   2492  C   CYS B   5      -4.539  30.078  19.438  1.00 47.19           C
ATOM   2493  CB  CYS B   5      -3.900  30.688  21.766  1.00 47.19           C
ATOM   2494  O   CYS B   5      -5.723  29.812  19.641  1.00 47.19           O
ATOM   2495  SG  CYS B   5      -2.533  31.297  22.781  1.00 47.19           S
ATOM   2496  N   TYR B   6      -4.414  30.234  18.078  1.00 60.97           N
ATOM   2497  CA  TYR B   6      -5.137  29.281  17.250  1.00 60.97           C
ATOM   2498  C   TYR B   6      -5.090  27.875  17.844  1.00 60.97           C
ATOM   2499  CB  TYR B   6      -4.555  29.266  15.828  1.00 60.97           C
ATOM   2500  O   TYR B   6      -4.008  27.344  18.094  1.00 60.97           O
ATOM   2501  CG  TYR B   6      -4.695  30.578  15.102  1.00 60.97           C
ATOM   2502  CD1 TYR B   6      -5.902  30.938  14.508  1.00 60.97           C
ATOM   2503  CD2 TYR B   6      -3.619  31.453  15.000  1.00 60.97           C
ATOM   2504  CE1 TYR B   6      -6.035  32.156  13.836  1.00 60.97           C
ATOM   2505  CE2 TYR B   6      -3.740  32.656  14.320  1.00 60.97           C
ATOM   2506  OH  TYR B   6      -5.074  34.188  13.078  1.00 60.97           O
ATOM   2507  CZ  TYR B   6      -4.949  33.000  13.750  1.00 60.97           C
ATOM   2508  N   SER B   7      -6.094  27.547  18.688  1.00 83.69           N
ATOM   2509  CA  SER B   7      -6.273  26.234  19.297  1.00 83.69           C
ATOM   2510  C   SER B   7      -6.500  25.156  18.250  1.00 83.69           C
ATOM   2511  CB  SER B   7      -7.445  26.266  20.281  1.00 83.69           C
ATOM   2512  O   SER B   7      -7.156  25.406  17.234  1.00 83.69           O
ATOM   2513  OG  SER B   7      -8.656  26.578  19.609  1.00 83.69           O
ATOM   2514  N   LEU B   8      -5.660  24.219  18.172  1.00 93.25           N
ATOM   2515  CA  LEU B   8      -5.812  23.031  17.344  1.00 93.25           C
ATOM   2516  C   LEU B   8      -6.746  22.016  18.016  1.00 93.25           C
ATOM   2517  CB  LEU B   8      -4.449  22.375  17.078  1.00 93.25           C
ATOM   2518  O   LEU B   8      -6.906  22.031  19.234  1.00 93.25           O
ATOM   2519  CG  LEU B   8      -3.580  23.031  16.016  1.00 93.25           C
ATOM   2520  CD1 LEU B   8      -2.129  22.578  16.156  1.00 93.25           C
ATOM   2521  CD2 LEU B   8      -4.109  22.719  14.617  1.00 93.25           C
ATOM   2522  N   PRO B   9      -7.473  21.391  17.141  1.00 95.19           N
ATOM   2523  CA  PRO B   9      -8.336  20.359  17.750  1.00 95.19           C
ATOM   2524  C   PRO B   9      -7.547  19.234  18.406  1.00 95.19           C
ATOM   2525  CB  PRO B   9      -9.141  19.844  16.547  1.00 95.19           C
ATOM   2526  O   PRO B   9      -6.316  19.219  18.328  1.00 95.19           O
ATOM   2527  CG  PRO B   9      -8.219  19.969  15.383  1.00 95.19           C
ATOM   2528  CD  PRO B   9      -7.379  21.203  15.570  1.00 95.19           C
ATOM   2529  N   ASN B  10      -8.305  18.406  19.141  1.00 95.50           N
ATOM   2530  CA  ASN B  10      -7.715  17.219  19.766  1.00 95.50           C
ATOM   2531  C   ASN B  10      -8.125  15.945  19.031  1.00 95.50           C
ATOM   2532  CB  ASN B  10      -8.102  17.141  21.234  1.00 95.50           C
ATOM   2533  O   ASN B  10      -9.188  15.891  18.422  1.00 95.50           O
ATOM   2534  CG  ASN B  10      -7.629  18.344  22.031  1.00 95.50           C
ATOM   2535  ND2 ASN B  10      -8.562  19.016  22.688  1.00 95.50           N
ATOM   2536  OD1 ASN B  10      -6.434  18.641  22.062  1.00 95.50           O
ATOM   2537  N   ALA B  11      -7.219  14.961  19.062  1.00 94.94           N
ATOM   2538  CA  ALA B  11      -7.586  13.648  18.547  1.00 94.94           C
ATOM   2539  C   ALA B  11      -8.883  13.148  19.172  1.00 94.94           C
ATOM   2540  CB  ALA B  11      -6.461  12.648  18.781  1.00 94.94           C
ATOM   2541  O   ALA B  11      -9.086  13.289  20.375  1.00 94.94           O
ATOM   2542  N   GLY B  12      -9.797  12.703  18.344  1.00 95.38           N
ATOM   2543  CA  GLY B  12     -11.094  12.234  18.812  1.00 95.38           C
ATOM   2544  C   GLY B  12     -12.211  13.219  18.562  1.00 95.38           C
ATOM   2545  O   GLY B  12     -13.391  12.852  18.547  1.00 95.38           O
ATOM   2546  N   ASP B  13     -11.867  14.492  18.453  1.00 95.31           N
ATOM   2547  CA  ASP B  13     -12.883  15.508  18.188  1.00 95.31           C
ATOM   2548  C   ASP B  13     -13.586  15.242  16.859  1.00 95.31           C
ATOM   2549  CB  ASP B  13     -12.250  16.906  18.172  1.00 95.31           C
ATOM   2550  O   ASP B  13     -12.977  14.750  15.906  1.00 95.31           O
ATOM   2551  CG  ASP B  13     -11.812  17.375  19.547  1.00 95.31           C
ATOM   2552  OD1 ASP B  13     -12.188  16.734  20.562  1.00 95.31           O
ATOM   2553  OD2 ASP B  13     -11.102  18.391  19.625  1.00 95.31           O
ATOM   2554  N   VAL B  14     -14.891  15.445  16.906  1.00 96.00           N
ATOM   2555  CA  VAL B  14     -15.664  15.445  15.664  1.00 96.00           C
ATOM   2556  C   VAL B  14     -15.859  16.891  15.180  1.00 96.00           C
ATOM   2557  CB  VAL B  14     -17.031  14.758  15.844  1.00 96.00           C
ATOM   2558  O   VAL B  14     -16.406  17.719  15.906  1.00 96.00           O
ATOM   2559  CG1 VAL B  14     -17.828  14.797  14.547  1.00 96.00           C
ATOM   2560  CG2 VAL B  14     -16.844  13.320  16.312  1.00 96.00           C
ATOM   2561  N   ILE B  15     -15.422  17.172  13.969  1.00 94.44           N
ATOM   2562  CA  ILE B  15     -15.445  18.531  13.461  1.00 94.44           C
ATOM   2563  C   ILE B  15     -16.078  18.562  12.070  1.00 94.44           C
ATOM   2564  CB  ILE B  15     -14.031  19.156  13.422  1.00 94.44           C
ATOM   2565  O   ILE B  15     -16.125  17.531  11.391  1.00 94.44           O
ATOM   2566  CG1 ILE B  15     -13.102  18.297  12.562  1.00 94.44           C
ATOM   2567  CG2 ILE B  15     -13.477  19.328  14.836  1.00 94.44           C
ATOM   2568  CD1 ILE B  15     -11.703  18.875  12.391  1.00 94.44           C
ATOM   2569  N   LYS B  16     -16.562  19.734  11.711  1.00 95.81           N
ATOM   2570  CA  LYS B  16     -17.266  19.922  10.445  1.00 95.81           C
ATOM   2571  C   LYS B  16     -16.422  20.766   9.484  1.00 95.81           C
ATOM   2572  CB  LYS B  16     -18.625  20.594  10.672  1.00 95.81           C
ATOM   2573  O   LYS B  16     -15.688  21.656   9.906  1.00 95.81           O
ATOM   2574  CG  LYS B  16     -19.562  20.516   9.477  1.00 95.81           C
ATOM   2575  CD  LYS B  16     -20.922  21.094   9.805  1.00 95.81           C
ATOM   2576  CE  LYS B  16     -21.875  20.984   8.617  1.00 95.81           C
ATOM   2577  NZ  LYS B  16     -23.219  21.578   8.922  1.00 95.81           N
ATOM   2578  N   GLY B  17     -16.547  20.453   8.227  1.00 96.25           N
ATOM   2579  CA  GLY B  17     -15.852  21.234   7.219  1.00 96.25           C
ATOM   2580  C   GLY B  17     -16.266  20.875   5.801  1.00 96.25           C
ATOM   2581  O   GLY B  17     -17.141  20.031   5.602  1.00 96.25           O
ATOM   2582  N   ARG B  18     -15.672  21.547   4.832  1.00 97.56           N
ATOM   2583  CA  ARG B  18     -15.961  21.344   3.416  1.00 97.56           C
ATOM   2584  C   ARG B  18     -14.789  20.656   2.715  1.00 97.56           C
ATOM   2585  CB  ARG B  18     -16.281  22.672   2.736  1.00 97.56           C
ATOM   2586  O   ARG B  18     -13.648  21.109   2.828  1.00 97.56           O
ATOM   2587  CG  ARG B  18     -16.781  22.531   1.311  1.00 97.56           C
ATOM   2588  CD  ARG B  18     -17.141  23.891   0.702  1.00 97.56           C
ATOM   2589  NE  ARG B  18     -17.750  23.734  -0.615  1.00 97.56           N
ATOM   2590  NH1 ARG B  18     -17.469  25.953  -1.219  1.00 97.56           N
ATOM   2591  NH2 ARG B  18     -18.469  24.484  -2.666  1.00 97.56           N
ATOM   2592  CZ  ARG B  18     -17.891  24.719  -1.497  1.00 97.56           C
ATOM   2593  N   VAL B  19     -15.133  19.625   1.962  1.00 97.94           N
ATOM   2594  CA  VAL B  19     -14.109  18.797   1.348  1.00 97.94           C
ATOM   2595  C   VAL B  19     -13.680  19.406   0.014  1.00 97.94           C
ATOM   2596  CB  VAL B  19     -14.594  17.344   1.139  1.00 97.94           C
ATOM   2597  O   VAL B  19     -14.516  19.875  -0.760  1.00 97.94           O
ATOM   2598  CG1 VAL B  19     -13.523  16.500   0.447  1.00 97.94           C
ATOM   2599  CG2 VAL B  19     -14.992  16.719   2.475  1.00 97.94           C
ATOM   2600  N   TYR B  20     -12.375  19.391  -0.317  1.00 98.06           N
ATOM   2601  CA  TYR B  20     -11.812  19.766  -1.610  1.00 98.06           C
ATOM   2602  C   TYR B  20     -10.656  18.844  -1.982  1.00 98.06           C
ATOM   2603  CB  TYR B  20     -11.344  21.219  -1.595  1.00 98.06           C
ATOM   2604  O   TYR B  20     -10.141  18.109  -1.136  1.00 98.06           O
ATOM   2605  CG  TYR B  20     -10.141  21.453  -0.714  1.00 98.06           C
ATOM   2606  CD1 TYR B  20     -10.273  21.594   0.666  1.00 98.06           C
ATOM   2607  CD2 TYR B  20      -8.859  21.547  -1.259  1.00 98.06           C
ATOM   2608  CE1 TYR B  20      -9.172  21.812   1.481  1.00 98.06           C
ATOM   2609  CE2 TYR B  20      -7.750  21.766  -0.453  1.00 98.06           C
ATOM   2610  OH  TYR B  20      -6.816  22.125   1.716  1.00 98.06           O
ATOM   2611  CZ  TYR B  20      -7.914  21.906   0.914  1.00 98.06           C
ATOM   2612  N   GLU B  21     -10.375  18.812  -3.246  1.00 97.44           N
ATOM   2613  CA  GLU B  21      -9.289  17.969  -3.748  1.00 97.44           C
ATOM   2614  C   GLU B  21      -8.055  18.797  -4.078  1.00 97.44           C
ATOM   2615  CB  GLU B  21      -9.742  17.188  -4.984  1.00 97.44           C
ATOM   2616  O   GLU B  21      -8.172  19.891  -4.645  1.00 97.44           O
ATOM   2617  CG  GLU B  21      -8.688  16.234  -5.527  1.00 97.44           C
ATOM   2618  CD  GLU B  21      -9.109  15.539  -6.812  1.00 97.44           C
ATOM   2619  OE1 GLU B  21      -8.680  14.391  -7.051  1.00 97.44           O
ATOM   2620  OE2 GLU B  21      -9.875  16.156  -7.590  1.00 97.44           O
ATOM   2621  N   LYS B  22      -6.887  18.312  -3.742  1.00 95.75           N
ATOM   2622  CA  LYS B  22      -5.605  18.875  -4.148  1.00 95.75           C
ATOM   2623  C   LYS B  22      -4.531  17.797  -4.266  1.00 95.75           C
ATOM   2624  CB  LYS B  22      -5.160  19.953  -3.156  1.00 95.75           C
ATOM   2625  O   LYS B  22      -4.328  17.016  -3.334  1.00 95.75           O
ATOM   2626  CG  LYS B  22      -3.910  20.719  -3.584  1.00 95.75           C
ATOM   2627  CD  LYS B  22      -3.521  21.766  -2.562  1.00 95.75           C
ATOM   2628  CE  LYS B  22      -2.252  22.500  -2.971  1.00 95.75           C
ATOM   2629  NZ  LYS B  22      -1.854  23.531  -1.960  1.00 95.75           N
ATOM   2630  N   ASP B  23      -3.863  17.672  -5.445  1.00 91.69           N
ATOM   2631  CA  ASP B  23      -2.729  16.797  -5.703  1.00 91.69           C
ATOM   2632  C   ASP B  23      -3.074  15.344  -5.379  1.00 91.69           C
ATOM   2633  CB  ASP B  23      -1.511  17.234  -4.887  1.00 91.69           C
ATOM   2634  O   ASP B  23      -2.322  14.664  -4.680  1.00 91.69           O
ATOM   2635  CG  ASP B  23      -1.001  18.609  -5.285  1.00 91.69           C
ATOM   2636  OD1 ASP B  23      -0.971  18.922  -6.492  1.00 91.69           O
ATOM   2637  OD2 ASP B  23      -0.624  19.391  -4.379  1.00 91.69           O
ATOM   2638  N   TYR B  24      -4.238  14.922  -5.719  1.00 89.38           N
ATOM   2639  CA  TYR B  24      -4.691  13.539  -5.629  1.00 89.38           C
ATOM   2640  C   TYR B  24      -4.895  13.125  -4.176  1.00 89.38           C
ATOM   2641  CB  TYR B  24      -3.684  12.602  -6.301  1.00 89.38           C
ATOM   2642  O   TYR B  24      -4.605  11.984  -3.801  1.00 89.38           O
ATOM   2643  CG  TYR B  24      -3.508  12.852  -7.777  1.00 89.38           C
ATOM   2644  CD1 TYR B  24      -4.559  12.656  -8.672  1.00 89.38           C
ATOM   2645  CD2 TYR B  24      -2.291  13.297  -8.281  1.00 89.38           C
ATOM   2646  CE1 TYR B  24      -4.402  12.883 -10.031  1.00 89.38           C
ATOM   2647  CE2 TYR B  24      -2.121  13.531  -9.648  1.00 89.38           C
ATOM   2648  OH  TYR B  24      -3.018  13.555 -11.859  1.00 89.38           O
ATOM   2649  CZ  TYR B  24      -3.180  13.328 -10.508  1.00 89.38           C
ATOM   2650  N   ALA B  25      -5.324  14.031  -3.410  1.00 95.94           N
ATOM   2651  CA  ALA B  25      -5.762  13.812  -2.033  1.00 95.94           C
ATOM   2652  C   ALA B  25      -6.949  14.711  -1.687  1.00 95.94           C
ATOM   2653  CB  ALA B  25      -4.609  14.062  -1.063  1.00 95.94           C
ATOM   2654  O   ALA B  25      -7.215  15.695  -2.379  1.00 95.94           O
ATOM   2655  N   LEU B  26      -7.648  14.281  -0.691  1.00 97.31           N
ATOM   2656  CA  LEU B  26      -8.805  15.055  -0.247  1.00 97.31           C
ATOM   2657  C   LEU B  26      -8.500  15.781   1.059  1.00 97.31           C
ATOM   2658  CB  LEU B  26     -10.023  14.148  -0.065  1.00 97.31           C
ATOM   2659  O   LEU B  26      -8.016  15.172   2.016  1.00 97.31           O
ATOM   2660  CG  LEU B  26     -10.477  13.367  -1.299  1.00 97.31           C
ATOM   2661  CD1 LEU B  26     -11.695  12.516  -0.970  1.00 97.31           C
ATOM   2662  CD2 LEU B  26     -10.766  14.312  -2.457  1.00 97.31           C
ATOM   2663  N   TYR B  27      -8.773  17.031   1.019  1.00 98.00           N
ATOM   2664  CA  TYR B  27      -8.570  17.922   2.164  1.00 98.00           C
ATOM   2665  C   TYR B  27      -9.891  18.516   2.627  1.00 98.00           C
ATOM   2666  CB  TYR B  27      -7.578  19.031   1.818  1.00 98.00           C
ATOM   2667  O   TYR B  27     -10.914  18.391   1.953  1.00 98.00           O
ATOM   2668  CG  TYR B  27      -6.188  18.531   1.513  1.00 98.00           C
ATOM   2669  CD1 TYR B  27      -5.199  18.516   2.494  1.00 98.00           C
ATOM   2670  CD2 TYR B  27      -5.859  18.062   0.243  1.00 98.00           C
ATOM   2671  CE1 TYR B  27      -3.916  18.062   2.217  1.00 98.00           C
ATOM   2672  CE2 TYR B  27      -4.578  17.609  -0.046  1.00 98.00           C
ATOM   2673  OH  TYR B  27      -2.348  17.156   0.665  1.00 98.00           O
ATOM   2674  CZ  TYR B  27      -3.617  17.609   0.946  1.00 98.00           C
ATOM   2675  N   ILE B  28      -9.812  19.141   3.836  1.00 97.12           N
ATOM   2676  CA  ILE B  28     -11.016  19.719   4.414  1.00 97.12           C
ATOM   2677  C   ILE B  28     -10.703  21.109   4.957  1.00 97.12           C
ATOM   2678  CB  ILE B  28     -11.602  18.828   5.531  1.00 97.12           C
ATOM   2679  O   ILE B  28      -9.727  21.297   5.688  1.00 97.12           O
ATOM   2680  CG1 ILE B  28     -11.977  17.453   4.969  1.00 97.12           C
ATOM   2681  CG2 ILE B  28     -12.812  19.500   6.180  1.00 97.12           C
ATOM   2682  CD1 ILE B  28     -12.516  16.484   6.016  1.00 97.12           C
ATOM   2683  N   TYR B  29     -11.539  22.078   4.477  1.00 96.38           N
ATOM   2684  CA  TYR B  29     -11.602  23.359   5.180  1.00 96.38           C
ATOM   2685  C   TYR B  29     -12.406  23.234   6.469  1.00 96.38           C
ATOM   2686  CB  TYR B  29     -12.219  24.438   4.281  1.00 96.38           C
ATOM   2687  O   TYR B  29     -13.578  22.859   6.441  1.00 96.38           O
ATOM   2688  CG  TYR B  29     -11.391  24.750   3.055  1.00 96.38           C
ATOM   2689  CD1 TYR B  29     -10.141  25.359   3.166  1.00 96.38           C
ATOM   2690  CD2 TYR B  29     -11.867  24.453   1.783  1.00 96.38           C
ATOM   2691  CE1 TYR B  29      -9.383  25.656   2.039  1.00 96.38           C
ATOM   2692  CE2 TYR B  29     -11.109  24.734   0.649  1.00 96.38           C
ATOM   2693  OH  TYR B  29      -9.125  25.625  -0.333  1.00 96.38           O
ATOM   2694  CZ  TYR B  29      -9.875  25.328   0.787  1.00 96.38           C
ATOM   2695  N   LEU B  30     -11.758  23.578   7.559  1.00 95.19           N
ATOM   2696  CA  LEU B  30     -12.422  23.406   8.844  1.00 95.19           C
ATOM   2697  C   LEU B  30     -13.164  24.688   9.242  1.00 95.19           C
ATOM   2698  CB  LEU B  30     -11.414  23.031   9.930  1.00 95.19           C
ATOM   2699  O   LEU B  30     -12.562  25.750   9.320  1.00 95.19           O
ATOM   2700  CG  LEU B  30     -10.555  21.797   9.648  1.00 95.19           C
ATOM   2701  CD1 LEU B  30      -9.484  21.641  10.727  1.00 95.19           C
ATOM   2702  CD2 LEU B  30     -11.430  20.547   9.578  1.00 95.19           C
ATOM   2703  N   PHE B  31     -14.430  24.562   9.617  1.00 95.06           N
ATOM   2704  CA  PHE B  31     -15.250  25.719   9.922  1.00 95.06           C
ATOM   2705  C   PHE B  31     -14.812  26.359  11.242  1.00 95.06           C
ATOM   2706  CB  PHE B  31     -16.734  25.344   9.992  1.00 95.06           C
ATOM   2707  O   PHE B  31     -14.703  27.578  11.344  1.00 95.06           O
ATOM   2708  CG  PHE B  31     -17.328  25.016   8.648  1.00 95.06           C
ATOM   2709  CD1 PHE B  31     -16.719  25.438   7.477  1.00 95.06           C
ATOM   2710  CD2 PHE B  31     -18.516  24.297   8.562  1.00 95.06           C
ATOM   2711  CE1 PHE B  31     -17.266  25.141   6.234  1.00 95.06           C
ATOM   2712  CE2 PHE B  31     -19.078  24.000   7.320  1.00 95.06           C
ATOM   2713  CZ  PHE B  31     -18.453  24.422   6.160  1.00 95.06           C
ATOM   2714  N   ASP B  32     -14.539  25.469  12.227  1.00 93.12           N
ATOM   2715  CA  ASP B  32     -14.234  25.953  13.570  1.00 93.12           C
ATOM   2716  C   ASP B  32     -12.742  26.266  13.719  1.00 93.12           C
ATOM   2717  CB  ASP B  32     -14.672  24.938  14.625  1.00 93.12           C
ATOM   2718  O   ASP B  32     -12.312  26.797  14.742  1.00 93.12           O
ATOM   2719  CG  ASP B  32     -16.188  24.766  14.688  1.00 93.12           C
ATOM   2720  OD1 ASP B  32     -16.922  25.719  14.383  1.00 93.12           O
ATOM   2721  OD2 ASP B  32     -16.625  23.656  15.039  1.00 93.12           O
ATOM   2722  N   TYR B  33     -11.914  25.969  12.703  1.00 92.88           N
ATOM   2723  CA  TYR B  33     -10.477  26.203  12.680  1.00 92.88           C
ATOM   2724  C   TYR B  33     -10.039  26.797  11.344  1.00 92.88           C
ATOM   2725  CB  TYR B  33      -9.703  24.922  12.961  1.00 92.88           C
ATOM   2726  O   TYR B  33      -9.297  26.156  10.586  1.00 92.88           O
ATOM   2727  CG  TYR B  33     -10.125  24.219  14.234  1.00 92.88           C
ATOM   2728  CD1 TYR B  33      -9.516  24.531  15.453  1.00 92.88           C
ATOM   2729  CD2 TYR B  33     -11.125  23.250  14.227  1.00 92.88           C
ATOM   2730  CE1 TYR B  33      -9.898  23.906  16.625  1.00 92.88           C
ATOM   2731  CE2 TYR B  33     -11.516  22.609  15.398  1.00 92.88           C
ATOM   2732  OH  TYR B  33     -11.281  22.312  17.750  1.00 92.88           O
ATOM   2733  CZ  TYR B  33     -10.898  22.938  16.594  1.00 92.88           C
ATOM   2734  N   PRO B  34     -10.359  28.047  10.992  1.00 87.94           N
ATOM   2735  CA  PRO B  34     -10.266  28.609   9.641  1.00 87.94           C
ATOM   2736  C   PRO B  34      -8.828  28.766   9.164  1.00 87.94           C
ATOM   2737  CB  PRO B  34     -10.945  29.984   9.789  1.00 87.94           C
ATOM   2738  O   PRO B  34      -8.578  28.875   7.961  1.00 87.94           O
ATOM   2739  CG  PRO B  34     -10.977  30.234  11.266  1.00 87.94           C
ATOM   2740  CD  PRO B  34     -10.961  28.906  11.977  1.00 87.94           C
ATOM   2741  N   HIS B  35      -7.832  28.688  10.047  1.00 88.81           N
ATOM   2742  CA  HIS B  35      -6.449  28.875   9.609  1.00 88.81           C
ATOM   2743  C   HIS B  35      -5.758  27.531   9.391  1.00 88.81           C
ATOM   2744  CB  HIS B  35      -5.672  29.703  10.633  1.00 88.81           C
ATOM   2745  O   HIS B  35      -4.582  27.484   9.023  1.00 88.81           O
ATOM   2746  CG  HIS B  35      -6.238  31.062  10.852  1.00 88.81           C
ATOM   2747  CD2 HIS B  35      -6.789  31.625  11.953  1.00 88.81           C
ATOM   2748  ND1 HIS B  35      -6.281  32.031   9.859  1.00 88.81           N
ATOM   2749  CE1 HIS B  35      -6.836  33.125  10.344  1.00 88.81           C
ATOM   2750  NE2 HIS B  35      -7.152  32.906  11.609  1.00 88.81           N
ATOM   2751  N   PHE B  36      -6.602  26.516   9.617  1.00 91.88           N
ATOM   2752  CA  PHE B  36      -6.004  25.188   9.492  1.00 91.88           C
ATOM   2753  C   PHE B  36      -6.762  24.344   8.469  1.00 91.88           C
ATOM   2754  CB  PHE B  36      -5.984  24.469  10.844  1.00 91.88           C
ATOM   2755  O   PHE B  36      -7.949  24.578   8.227  1.00 91.88           O
ATOM   2756  CG  PHE B  36      -5.066  25.109  11.852  1.00 91.88           C
ATOM   2757  CD1 PHE B  36      -3.707  24.828  11.852  1.00 91.88           C
ATOM   2758  CD2 PHE B  36      -5.566  25.984  12.805  1.00 91.88           C
ATOM   2759  CE1 PHE B  36      -2.855  25.422  12.781  1.00 91.88           C
ATOM   2760  CE2 PHE B  36      -4.723  26.578  13.742  1.00 91.88           C
ATOM   2761  CZ  PHE B  36      -3.367  26.297  13.727  1.00 91.88           C
ATOM   2762  N   GLU B  37      -6.066  23.500   7.754  1.00 94.69           N
ATOM   2763  CA  GLU B  37      -6.621  22.469   6.875  1.00 94.69           C
ATOM   2764  C   GLU B  37      -6.355  21.078   7.426  1.00 94.69           C
ATOM   2765  CB  GLU B  37      -6.039  22.594   5.465  1.00 94.69           C
ATOM   2766  O   GLU B  37      -5.430  20.875   8.211  1.00 94.69           O
ATOM   2767  CG  GLU B  37      -6.344  23.938   4.793  1.00 94.69           C
ATOM   2768  CD  GLU B  37      -5.668  24.094   3.439  1.00 94.69           C
ATOM   2769  OE1 GLU B  37      -6.102  24.953   2.643  1.00 94.69           O
ATOM   2770  OE2 GLU B  37      -4.699  23.344   3.174  1.00 94.69           O
ATOM   2771  N   ALA B  38      -7.234  20.250   7.109  1.00 98.00           N
ATOM   2772  CA  ALA B  38      -7.055  18.844   7.473  1.00 98.00           C
ATOM   2773  C   ALA B  38      -7.086  17.953   6.238  1.00 98.00           C
ATOM   2774  CB  ALA B  38      -8.125  18.422   8.469  1.00 98.00           C
ATOM   2775  O   ALA B  38      -7.598  18.344   5.188  1.00 98.00           O
ATOM   2776  N   ILE B  39      -6.473  16.844   6.359  1.00 97.81           N
ATOM   2777  CA  ILE B  39      -6.504  15.883   5.262  1.00 97.81           C
ATOM   2778  C   ILE B  39      -7.359  14.680   5.652  1.00 97.81           C
ATOM   2779  CB  ILE B  39      -5.082  15.422   4.871  1.00 97.81           C
ATOM   2780  O   ILE B  39      -7.324  14.227   6.801  1.00 97.81           O
ATOM   2781  CG1 ILE B  39      -5.117  14.625   3.561  1.00 97.81           C
ATOM   2782  CG2 ILE B  39      -4.449  14.602   5.996  1.00 97.81           C
ATOM   2783  CD1 ILE B  39      -3.756  14.445   2.908  1.00 97.81           C
ATOM   2784  N   LEU B  40      -8.148  14.211   4.723  1.00 97.25           N
ATOM   2785  CA  LEU B  40      -8.758  12.891   4.887  1.00 97.25           C
ATOM   2786  C   LEU B  40      -7.715  11.789   4.742  1.00 97.25           C
ATOM   2787  CB  LEU B  40      -9.875  12.688   3.867  1.00 97.25           C
ATOM   2788  O   LEU B  40      -7.355  11.414   3.623  1.00 97.25           O
ATOM   2789  CG  LEU B  40     -11.141  13.539   4.066  1.00 97.25           C
ATOM   2790  CD1 LEU B  40     -12.156  13.234   2.973  1.00 97.25           C
ATOM   2791  CD2 LEU B  40     -11.734  13.289   5.445  1.00 97.25           C
ATOM   2792  N   ALA B  41      -7.332  11.281   5.840  1.00 95.69           N
ATOM   2793  CA  ALA B  41      -6.188  10.367   5.875  1.00 95.69           C
ATOM   2794  C   ALA B  41      -6.441   9.141   5.012  1.00 95.69           C
ATOM   2795  CB  ALA B  41      -5.879   9.961   7.312  1.00 95.69           C
ATOM   2796  O   ALA B  41      -5.531   8.641   4.348  1.00 95.69           O
ATOM   2797  N   GLU B  42      -7.668   8.594   4.980  1.00 92.81           N
ATOM   2798  CA  GLU B  42      -7.980   7.395   4.207  1.00 92.81           C
ATOM   2799  C   GLU B  42      -7.863   7.660   2.709  1.00 92.81           C
ATOM   2800  CB  GLU B  42      -9.391   6.891   4.543  1.00 92.81           C
ATOM   2801  O   GLU B  42      -7.633   6.734   1.927  1.00 92.81           O
ATOM   2802  CG  GLU B  42     -10.492   7.871   4.184  1.00 92.81           C
ATOM   2803  CD  GLU B  42     -10.844   8.820   5.316  1.00 92.81           C
ATOM   2804  OE1 GLU B  42     -12.016   9.242   5.414  1.00 92.81           O
ATOM   2805  OE2 GLU B  42      -9.938   9.148   6.113  1.00 92.81           O
ATOM   2806  N   SER B  43      -7.980   8.891   2.258  1.00 94.06           N
ATOM   2807  CA  SER B  43      -7.996   9.219   0.837  1.00 94.06           C
ATOM   2808  C   SER B  43      -6.641   8.961   0.192  1.00 94.06           C
ATOM   2809  CB  SER B  43      -8.398  10.680   0.629  1.00 94.06           C
ATOM   2810  O   SER B  43      -6.559   8.688  -1.008  1.00 94.06           O
ATOM   2811  OG  SER B  43      -7.344  11.547   1.006  1.00 94.06           O
ATOM   2812  N   VAL B  44      -5.586   9.016   0.978  1.00 94.06           N
ATOM   2813  CA  VAL B  44      -4.246   8.906   0.406  1.00 94.06           C
ATOM   2814  C   VAL B  44      -3.814   7.445   0.362  1.00 94.06           C
ATOM   2815  CB  VAL B  44      -3.221   9.742   1.206  1.00 94.06           C
ATOM   2816  O   VAL B  44      -2.727   7.125  -0.123  1.00 94.06           O
ATOM   2817  CG1 VAL B  44      -3.533  11.234   1.097  1.00 94.06           C
ATOM   2818  CG2 VAL B  44      -3.201   9.305   2.670  1.00 94.06           C
ATOM   2819  N   LYS B  45      -4.645   6.547   0.810  1.00 91.19           N
ATOM   2820  CA  LYS B  45      -4.316   5.125   0.837  1.00 91.19           C
ATOM   2821  C   LYS B  45      -5.160   4.348  -0.170  1.00 91.19           C
ATOM   2822  CB  LYS B  45      -4.520   4.555   2.242  1.00 91.19           C
ATOM   2823  O   LYS B  45      -4.992   3.137  -0.323  1.00 91.19           O
ATOM   2824  CG  LYS B  45      -3.660   5.219   3.309  1.00 91.19           C
ATOM   2825  CD  LYS B  45      -3.838   4.547   4.664  1.00 91.19           C
ATOM   2826  CE  LYS B  45      -2.916   5.152   5.715  1.00 91.19           C
ATOM   2827  NZ  LYS B  45      -2.959   4.387   6.996  1.00 91.19           N
ATOM   2828  N   MET B  46      -5.996   5.020  -0.879  1.00 89.75           N
ATOM   2829  CA  MET B  46      -7.027   4.363  -1.681  1.00 89.75           C
ATOM   2830  C   MET B  46      -6.488   3.992  -3.059  1.00 89.75           C
ATOM   2831  CB  MET B  46      -8.250   5.266  -1.824  1.00 89.75           C
ATOM   2832  O   MET B  46      -5.711   4.746  -3.650  1.00 89.75           O
ATOM   2833  CG  MET B  46      -9.070   5.402  -0.548  1.00 89.75           C
ATOM   2834  SD  MET B  46     -10.508   6.523  -0.746  1.00 89.75           S
ATOM   2835  CE  MET B  46     -11.234   6.406   0.911  1.00 89.75           C
ATOM   2836  N   HIS B  47      -7.023   2.836  -3.502  1.00 88.44           N
ATOM   2837  CA  HIS B  47      -6.910   2.518  -4.922  1.00 88.44           C
ATOM   2838  C   HIS B  47      -7.594   3.576  -5.777  1.00 88.44           C
ATOM   2839  CB  HIS B  47      -7.508   1.140  -5.211  1.00 88.44           C
ATOM   2840  O   HIS B  47      -8.570   4.191  -5.348  1.00 88.44           O
ATOM   2841  CG  HIS B  47      -6.812   0.405  -6.312  1.00 88.44           C
ATOM   2842  CD2 HIS B  47      -5.777  -0.469  -6.285  1.00 88.44           C
ATOM   2843  ND1 HIS B  47      -7.168   0.538  -7.637  1.00 88.44           N
ATOM   2844  CE1 HIS B  47      -6.383  -0.226  -8.375  1.00 88.44           C
ATOM   2845  NE2 HIS B  47      -5.531  -0.847  -7.582  1.00 88.44           N
ATOM   2846  N   MET B  48      -7.176   3.746  -6.953  1.00 89.06           N
ATOM   2847  CA  MET B  48      -7.645   4.805  -7.840  1.00 89.06           C
ATOM   2848  C   MET B  48      -9.156   4.730  -8.023  1.00 89.06           C
ATOM   2849  CB  MET B  48      -6.945   4.719  -9.195  1.00 89.06           C
ATOM   2850  O   MET B  48      -9.844   5.750  -7.957  1.00 89.06           O
ATOM   2851  CG  MET B  48      -7.426   5.754 -10.203  1.00 89.06           C
ATOM   2852  SD  MET B  48      -7.016   7.469  -9.695  1.00 89.06           S
ATOM   2853  CE  MET B  48      -5.410   7.672 -10.516  1.00 89.06           C
ATOM   2854  N   ASP B  49      -9.680   3.566  -8.250  1.00 84.06           N
ATOM   2855  CA  ASP B  49     -11.117   3.422  -8.477  1.00 84.06           C
ATOM   2856  C   ASP B  49     -11.914   3.875  -7.250  1.00 84.06           C
ATOM   2857  CB  ASP B  49     -11.461   1.973  -8.820  1.00 84.06           C
ATOM   2858  O   ASP B  49     -12.906   4.594  -7.383  1.00 84.06           O
ATOM   2859  CG  ASP B  49     -10.812   1.498 -10.109  1.00 84.06           C
ATOM   2860  OD1 ASP B  49     -10.438   2.344 -10.945  1.00 84.06           O
ATOM   2861  OD2 ASP B  49     -10.680   0.268 -10.281  1.00 84.06           O
ATOM   2862  N   ARG B  50     -11.445   3.438  -6.125  1.00 85.19           N
ATOM   2863  CA  ARG B  50     -12.117   3.838  -4.891  1.00 85.19           C
ATOM   2864  C   ARG B  50     -11.938   5.328  -4.629  1.00 85.19           C
ATOM   2865  CB  ARG B  50     -11.586   3.029  -3.705  1.00 85.19           C
ATOM   2866  O   ARG B  50     -12.852   5.996  -4.148  1.00 85.19           O
ATOM   2867  CG  ARG B  50     -12.367   3.242  -2.416  1.00 85.19           C
ATOM   2868  CD  ARG B  50     -11.805   2.406  -1.274  1.00 85.19           C
ATOM   2869  NE  ARG B  50     -12.828   2.064  -0.299  1.00 85.19           N
ATOM   2870  NH1 ARG B  50     -11.469   0.706   0.976  1.00 85.19           N
ATOM   2871  NH2 ARG B  50     -13.656   1.021   1.573  1.00 85.19           N
ATOM   2872  CZ  ARG B  50     -12.648   1.265   0.748  1.00 85.19           C
ATOM   2873  N   TYR B  51     -10.781   5.797  -4.945  1.00 90.31           N
ATOM   2874  CA  TYR B  51     -10.508   7.219  -4.766  1.00 90.31           C
ATOM   2875  C   TYR B  51     -11.461   8.070  -5.598  1.00 90.31           C
ATOM   2876  CB  TYR B  51      -9.055   7.539  -5.148  1.00 90.31           C
ATOM   2877  O   TYR B  51     -12.008   9.055  -5.105  1.00 90.31           O
ATOM   2878  CG  TYR B  51      -8.719   9.008  -5.078  1.00 90.31           C
ATOM   2879  CD1 TYR B  51      -8.734   9.805  -6.223  1.00 90.31           C
ATOM   2880  CD2 TYR B  51      -8.391   9.609  -3.867  1.00 90.31           C
ATOM   2881  CE1 TYR B  51      -8.430  11.156  -6.160  1.00 90.31           C
ATOM   2882  CE2 TYR B  51      -8.078  10.961  -3.793  1.00 90.31           C
ATOM   2883  OH  TYR B  51      -7.793  13.070  -4.879  1.00 90.31           O
ATOM   2884  CZ  TYR B  51      -8.102  11.727  -4.945  1.00 90.31           C
ATOM   2885  N   VAL B  52     -11.625   7.695  -6.828  1.00 90.69           N
ATOM   2886  CA  VAL B  52     -12.492   8.445  -7.727  1.00 90.69           C
ATOM   2887  C   VAL B  52     -13.922   8.453  -7.180  1.00 90.69           C
ATOM   2888  CB  VAL B  52     -12.477   7.863  -9.156  1.00 90.69           C
ATOM   2889  O   VAL B  52     -14.586   9.484  -7.176  1.00 90.69           O
ATOM   2890  CG1 VAL B  52     -13.578   8.484 -10.008  1.00 90.69           C
ATOM   2891  CG2 VAL B  52     -11.109   8.086  -9.805  1.00 90.69           C
ATOM   2892  N   GLU B  53     -14.336   7.371  -6.664  1.00 87.38           N
ATOM   2893  CA  GLU B  53     -15.656   7.281  -6.059  1.00 87.38           C
ATOM   2894  C   GLU B  53     -15.773   8.195  -4.840  1.00 87.38           C
ATOM   2895  CB  GLU B  53     -15.977   5.836  -5.664  1.00 87.38           C
ATOM   2896  O   GLU B  53     -16.750   8.922  -4.688  1.00 87.38           O
ATOM   2897  CG  GLU B  53     -17.391   5.637  -5.137  1.00 87.38           C
ATOM   2898  CD  GLU B  53     -17.672   4.207  -4.711  1.00 87.38           C
ATOM   2899  OE1 GLU B  53     -18.797   3.932  -4.223  1.00 87.38           O
ATOM   2900  OE2 GLU B  53     -16.766   3.355  -4.859  1.00 87.38           O
ATOM   2901  N   TYR B  54     -14.781   8.039  -4.035  1.00 90.50           N
ATOM   2902  CA  TYR B  54     -14.742   8.844  -2.816  1.00 90.50           C
ATOM   2903  C   TYR B  54     -14.703  10.328  -3.145  1.00 90.50           C
ATOM   2904  CB  TYR B  54     -13.523   8.461  -1.966  1.00 90.50           C
ATOM   2905  O   TYR B  54     -15.422  11.125  -2.541  1.00 90.50           O
ATOM   2906  CG  TYR B  54     -13.797   8.461  -0.482  1.00 90.50           C
ATOM   2907  CD1 TYR B  54     -13.195   9.391   0.361  1.00 90.50           C
ATOM   2908  CD2 TYR B  54     -14.656   7.523   0.080  1.00 90.50           C
ATOM   2909  CE1 TYR B  54     -13.445   9.391   1.729  1.00 90.50           C
ATOM   2910  CE2 TYR B  54     -14.914   7.512   1.447  1.00 90.50           C
ATOM   2911  OH  TYR B  54     -14.555   8.438   3.617  1.00 90.50           O
ATOM   2912  CZ  TYR B  54     -14.305   8.445   2.262  1.00 90.50           C
ATOM   2913  N   ARG B  55     -13.914  10.711  -4.137  1.00 94.62           N
ATOM   2914  CA  ARG B  55     -13.781  12.094  -4.594  1.00 94.62           C
ATOM   2915  C   ARG B  55     -15.109  12.633  -5.113  1.00 94.62           C
ATOM   2916  CB  ARG B  55     -12.711  12.188  -5.688  1.00 94.62           C
ATOM   2917  O   ARG B  55     -15.555  13.703  -4.699  1.00 94.62           O
ATOM   2918  CG  ARG B  55     -12.570  13.578  -6.281  1.00 94.62           C
ATOM   2919  CD  ARG B  55     -11.977  13.539  -7.680  1.00 94.62           C
ATOM   2920  NE  ARG B  55     -12.805  12.758  -8.594  1.00 94.62           N
ATOM   2921  NH1 ARG B  55     -11.180  12.562 -10.227  1.00 94.62           N
ATOM   2922  NH2 ARG B  55     -13.242  11.609 -10.531  1.00 94.62           N
ATOM   2923  CZ  ARG B  55     -12.406  12.312  -9.781  1.00 94.62           C
ATOM   2924  N   ASP B  56     -15.773  11.906  -5.949  1.00 95.38           N
ATOM   2925  CA  ASP B  56     -17.016  12.344  -6.562  1.00 95.38           C
ATOM   2926  C   ASP B  56     -18.125  12.484  -5.516  1.00 95.38           C
ATOM   2927  CB  ASP B  56     -17.453  11.375  -7.660  1.00 95.38           C
ATOM   2928  O   ASP B  56     -19.000  13.344  -5.633  1.00 95.38           O
ATOM   2929  CG  ASP B  56     -16.562  11.438  -8.891  1.00 95.38           C
ATOM   2930  OD1 ASP B  56     -15.719  12.344  -8.984  1.00 95.38           O
ATOM   2931  OD2 ASP B  56     -16.719  10.562  -9.773  1.00 95.38           O
ATOM   2932  N   LYS B  57     -18.016  11.734  -4.543  1.00 93.88           N
ATOM   2933  CA  LYS B  57     -19.031  11.734  -3.486  1.00 93.88           C
ATOM   2934  C   LYS B  57     -18.828  12.906  -2.533  1.00 93.88           C
ATOM   2935  CB  LYS B  57     -19.000  10.414  -2.713  1.00 93.88           C
ATOM   2936  O   LYS B  57     -19.797  13.477  -2.029  1.00 93.88           O
ATOM   2937  CG  LYS B  57     -20.031  10.320  -1.605  1.00 93.88           C
ATOM   2938  CD  LYS B  57     -19.984   8.977  -0.895  1.00 93.88           C
ATOM   2939  CE  LYS B  57     -20.969   8.906   0.260  1.00 93.88           C
ATOM   2940  NZ  LYS B  57     -20.938   7.582   0.943  1.00 93.88           N
ATOM   2941  N   LEU B  58     -17.625  13.289  -2.299  1.00 95.81           N
ATOM   2942  CA  LEU B  58     -17.375  14.125  -1.130  1.00 95.81           C
ATOM   2943  C   LEU B  58     -16.969  15.531  -1.545  1.00 95.81           C
ATOM   2944  CB  LEU B  58     -16.297  13.500  -0.237  1.00 95.81           C
ATOM   2945  O   LEU B  58     -17.156  16.484  -0.794  1.00 95.81           O
ATOM   2946  CG  LEU B  58     -16.688  12.211   0.481  1.00 95.81           C
ATOM   2947  CD1 LEU B  58     -15.508  11.695   1.308  1.00 95.81           C
ATOM   2948  CD2 LEU B  58     -17.906  12.422   1.362  1.00 95.81           C
ATOM   2949  N   VAL B  59     -16.312  15.703  -2.615  1.00 97.12           N
ATOM   2950  CA  VAL B  59     -15.758  17.000  -2.986  1.00 97.12           C
ATOM   2951  C   VAL B  59     -16.875  18.031  -3.088  1.00 97.12           C
ATOM   2952  CB  VAL B  59     -14.977  16.938  -4.316  1.00 97.12           C
ATOM   2953  O   VAL B  59     -17.906  17.766  -3.717  1.00 97.12           O
ATOM   2954  CG1 VAL B  59     -14.695  18.328  -4.852  1.00 97.12           C
ATOM   2955  CG2 VAL B  59     -13.680  16.156  -4.137  1.00 97.12           C
ATOM   2956  N   GLY B  60     -16.719  19.156  -2.414  1.00 97.44           N
ATOM   2957  CA  GLY B  60     -17.688  20.234  -2.410  1.00 97.44           C
ATOM   2958  C   GLY B  60     -18.734  20.094  -1.316  1.00 97.44           C
ATOM   2959  O   GLY B  60     -19.484  21.031  -1.038  1.00 97.44           O
ATOM   2960  N   LYS B  61     -18.750  18.969  -0.610  1.00 96.81           N
ATOM   2961  CA  LYS B  61     -19.750  18.703   0.418  1.00 96.81           C
ATOM   2962  C   LYS B  61     -19.234  19.078   1.803  1.00 96.81           C
ATOM   2963  CB  LYS B  61     -20.172  17.234   0.394  1.00 96.81           C
ATOM   2964  O   LYS B  61     -18.031  19.094   2.035  1.00 96.81           O
ATOM   2965  CG  LYS B  61     -20.703  16.766  -0.954  1.00 96.81           C
ATOM   2966  CD  LYS B  61     -22.094  17.312  -1.239  1.00 96.81           C
ATOM   2967  CE  LYS B  61     -22.656  16.750  -2.535  1.00 96.81           C
ATOM   2968  NZ  LYS B  61     -24.016  17.297  -2.824  1.00 96.81           N
ATOM   2969  N   THR B  62     -20.234  19.484   2.609  1.00 96.50           N
ATOM   2970  CA  THR B  62     -19.969  19.672   4.031  1.00 96.50           C
ATOM   2971  C   THR B  62     -20.141  18.344   4.781  1.00 96.50           C
ATOM   2972  CB  THR B  62     -20.891  20.734   4.652  1.00 96.50           C
ATOM   2973  O   THR B  62     -21.172  17.688   4.672  1.00 96.50           O
ATOM   2974  CG2 THR B  62     -20.609  20.891   6.145  1.00 96.50           C
ATOM   2975  OG1 THR B  62     -20.656  21.984   3.996  1.00 96.50           O
ATOM   2976  N   VAL B  63     -19.062  17.953   5.500  1.00 95.25           N
ATOM   2977  CA  VAL B  63     -19.109  16.656   6.164  1.00 95.25           C
ATOM   2978  C   VAL B  63     -18.578  16.797   7.594  1.00 95.25           C
ATOM   2979  CB  VAL B  63     -18.281  15.594   5.395  1.00 95.25           C
ATOM   2980  O   VAL B  63     -17.906  17.766   7.922  1.00 95.25           O
ATOM   2981  CG1 VAL B  63     -18.828  15.422   3.977  1.00 95.25           C
ATOM   2982  CG2 VAL B  63     -16.812  15.984   5.355  1.00 95.25           C
ATOM   2983  N   LYS B  64     -18.969  15.828   8.477  1.00 95.81           N
ATOM   2984  CA  LYS B  64     -18.375  15.633   9.797  1.00 95.81           C
ATOM   2985  C   LYS B  64     -17.250  14.594   9.742  1.00 95.81           C
ATOM   2986  CB  LYS B  64     -19.438  15.203  10.812  1.00 95.81           C
ATOM   2987  O   LYS B  64     -17.422  13.523   9.164  1.00 95.81           O
ATOM   2988  CG  LYS B  64     -20.453  16.297  11.133  1.00 95.81           C
ATOM   2989  CD  LYS B  64     -21.438  15.828  12.195  1.00 95.81           C
ATOM   2990  CE  LYS B  64     -22.484  16.891  12.500  1.00 95.81           C
ATOM   2991  NZ  LYS B  64     -23.453  16.453  13.539  1.00 95.81           N
ATOM   2992  N   VAL B  65     -16.141  14.992  10.297  1.00 95.81           N
ATOM   2993  CA  VAL B  65     -14.977  14.102  10.273  1.00 95.81           C
ATOM   2994  C   VAL B  65     -14.406  13.969  11.680  1.00 95.81           C
ATOM   2995  CB  VAL B  65     -13.891  14.617   9.305  1.00 95.81           C
ATOM   2996  O   VAL B  65     -14.594  14.852  12.523  1.00 95.81           O
ATOM   2997  CG1 VAL B  65     -14.383  14.555   7.855  1.00 95.81           C
ATOM   2998  CG2 VAL B  65     -13.477  16.031   9.664  1.00 95.81           C
ATOM   2999  N   LYS B  66     -13.797  12.867  11.945  1.00 97.00           N
ATOM   3000  CA  LYS B  66     -13.141  12.617  13.219  1.00 97.00           C
ATOM   3001  C   LYS B  66     -11.641  12.891  13.133  1.00 97.00           C
ATOM   3002  CB  LYS B  66     -13.383  11.180  13.672  1.00 97.00           C
ATOM   3003  O   LYS B  66     -10.961  12.398  12.227  1.00 97.00           O
ATOM   3004  CG  LYS B  66     -12.859  10.867  15.070  1.00 97.00           C
ATOM   3005  CD  LYS B  66     -13.219   9.453  15.500  1.00 97.00           C
ATOM   3006  CE  LYS B  66     -12.742   9.164  16.922  1.00 97.00           C
ATOM   3007  NZ  LYS B  66     -13.172   7.809  17.375  1.00 97.00           N
ATOM   3008  N   VAL B  67     -11.172  13.703  14.047  1.00 97.06           N
ATOM   3009  CA  VAL B  67      -9.742  13.984  14.125  1.00 97.06           C
ATOM   3010  C   VAL B  67      -8.992  12.750  14.617  1.00 97.06           C
ATOM   3011  CB  VAL B  67      -9.445  15.195  15.047  1.00 97.06           C
ATOM   3012  O   VAL B  67      -9.320  12.203  15.680  1.00 97.06           O
ATOM   3013  CG1 VAL B  67      -7.941  15.453  15.133  1.00 97.06           C
ATOM   3014  CG2 VAL B  67     -10.180  16.438  14.547  1.00 97.06           C
ATOM   3015  N   ILE B  68      -8.031  12.336  13.859  1.00 96.19           N
ATOM   3016  CA  ILE B  68      -7.332  11.117  14.242  1.00 96.19           C
ATOM   3017  C   ILE B  68      -5.938  11.453  14.758  1.00 96.19           C
ATOM   3018  CB  ILE B  68      -7.238  10.125  13.055  1.00 96.19           C
ATOM   3019  O   ILE B  68      -5.383  10.734  15.594  1.00 96.19           O
ATOM   3020  CG1 ILE B  68      -6.605  10.812  11.836  1.00 96.19           C
ATOM   3021  CG2 ILE B  68      -8.617   9.562  12.711  1.00 96.19           C
ATOM   3022  CD1 ILE B  68      -6.270   9.859  10.695  1.00 96.19           C
ATOM   3023  N   ARG B  69      -5.336  12.492  14.273  1.00 96.56           N
ATOM   3024  CA  ARG B  69      -3.979  12.867  14.664  1.00 96.56           C
ATOM   3025  C   ARG B  69      -3.719  14.344  14.391  1.00 96.56           C
ATOM   3026  CB  ARG B  69      -2.951  12.008  13.914  1.00 96.56           C
ATOM   3027  O   ARG B  69      -4.211  14.891  13.398  1.00 96.56           O
ATOM   3028  CG  ARG B  69      -1.523  12.195  14.398  1.00 96.56           C
ATOM   3029  CD  ARG B  69      -0.547  11.312  13.641  1.00 96.56           C
ATOM   3030  NE  ARG B  69      -0.947   9.906  13.680  1.00 96.56           N
ATOM   3031  NH1 ARG B  69       0.377   9.266  11.898  1.00 96.56           N
ATOM   3032  NH2 ARG B  69      -0.929   7.719  12.984  1.00 96.56           N
ATOM   3033  CZ  ARG B  69      -0.499   8.969  12.852  1.00 96.56           C
ATOM   3034  N   VAL B  70      -2.920  14.930  15.367  1.00 96.06           N
ATOM   3035  CA  VAL B  70      -2.576  16.344  15.211  1.00 96.06           C
ATOM   3036  C   VAL B  70      -1.091  16.547  15.500  1.00 96.06           C
ATOM   3037  CB  VAL B  70      -3.426  17.234  16.141  1.00 96.06           C
ATOM   3038  O   VAL B  70      -0.566  16.031  16.484  1.00 96.06           O
ATOM   3039  CG1 VAL B  70      -3.080  18.703  15.938  1.00 96.06           C
ATOM   3040  CG2 VAL B  70      -4.914  17.000  15.898  1.00 96.06           C
ATOM   3041  N   ASP B  71      -0.397  17.188  14.586  1.00 95.06           N
ATOM   3042  CA  ASP B  71       0.919  17.750  14.867  1.00 95.06           C
ATOM   3043  C   ASP B  71       0.805  19.203  15.336  1.00 95.06           C
ATOM   3044  CB  ASP B  71       1.812  17.672  13.625  1.00 95.06           C
ATOM   3045  O   ASP B  71       0.648  20.109  14.523  1.00 95.06           O
ATOM   3046  CG  ASP B  71       3.254  18.047  13.914  1.00 95.06           C
ATOM   3047  OD1 ASP B  71       3.496  18.906  14.789  1.00 95.06           O
ATOM   3048  OD2 ASP B  71       4.156  17.500  13.242  1.00 95.06           O
ATOM   3049  N   TYR B  72       0.962  19.375  16.641  1.00 92.75           N
ATOM   3050  CA  TYR B  72       0.698  20.672  17.250  1.00 92.75           C
ATOM   3051  C   TYR B  72       1.823  21.656  16.953  1.00 92.75           C
ATOM   3052  CB  TYR B  72       0.521  20.531  18.766  1.00 92.75           C
ATOM   3053  O   TYR B  72       1.650  22.875  17.094  1.00 92.75           O
ATOM   3054  CG  TYR B  72      -0.746  19.812  19.156  1.00 92.75           C
ATOM   3055  CD1 TYR B  72      -1.971  20.469  19.172  1.00 92.75           C
ATOM   3056  CD2 TYR B  72      -0.719  18.469  19.516  1.00 92.75           C
ATOM   3057  CE1 TYR B  72      -3.141  19.812  19.547  1.00 92.75           C
ATOM   3058  CE2 TYR B  72      -1.882  17.797  19.891  1.00 92.75           C
ATOM   3059  OH  TYR B  72      -4.238  17.812  20.266  1.00 92.75           O
ATOM   3060  CZ  TYR B  72      -3.086  18.469  19.891  1.00 92.75           C
ATOM   3061  N   THR B  73       2.914  21.172  16.531  1.00 92.06           N
ATOM   3062  CA  THR B  73       4.039  22.031  16.203  1.00 92.06           C
ATOM   3063  C   THR B  73       3.916  22.562  14.781  1.00 92.06           C
ATOM   3064  CB  THR B  73       5.383  21.297  16.375  1.00 92.06           C
ATOM   3065  O   THR B  73       4.121  23.750  14.531  1.00 92.06           O
ATOM   3066  CG2 THR B  73       6.559  22.234  16.125  1.00 92.06           C
ATOM   3067  OG1 THR B  73       5.473  20.781  17.703  1.00 92.06           O
ATOM   3068  N   LYS B  74       3.430  21.734  13.828  1.00 92.75           N
ATOM   3069  CA  LYS B  74       3.412  22.109  12.414  1.00 92.75           C
ATOM   3070  C   LYS B  74       2.000  22.453  11.961  1.00 92.75           C
ATOM   3071  CB  LYS B  74       3.969  20.969  11.562  1.00 92.75           C
ATOM   3072  O   LYS B  74       1.819  23.062  10.898  1.00 92.75           O
ATOM   3073  CG  LYS B  74       5.441  20.672  11.805  1.00 92.75           C
ATOM   3074  CD  LYS B  74       5.938  19.531  10.922  1.00 92.75           C
ATOM   3075  CE  LYS B  74       7.359  19.125  11.281  1.00 92.75           C
ATOM   3076  NZ  LYS B  74       7.605  17.672  11.000  1.00 92.75           N
ATOM   3077  N   GLY B  75       1.017  22.094  12.742  1.00 93.75           N
ATOM   3078  CA  GLY B  75      -0.365  22.422  12.445  1.00 93.75           C
ATOM   3079  C   GLY B  75      -1.012  21.484  11.453  1.00 93.75           C
ATOM   3080  O   GLY B  75      -1.989  21.828  10.789  1.00 93.75           O
ATOM   3081  N   TYR B  76      -0.456  20.281  11.312  1.00 96.12           N
ATOM   3082  CA  TYR B  76      -1.027  19.281  10.422  1.00 96.12           C
ATOM   3083  C   TYR B  76      -2.084  18.438  11.133  1.00 96.12           C
ATOM   3084  CB  TYR B  76       0.069  18.359   9.859  1.00 96.12           C
ATOM   3085  O   TYR B  76      -1.858  17.969  12.250  1.00 96.12           O
ATOM   3086  CG  TYR B  76       1.056  19.078   8.969  1.00 96.12           C
ATOM   3087  CD1 TYR B  76       0.621  19.969   7.988  1.00 96.12           C
ATOM   3088  CD2 TYR B  76       2.422  18.859   9.102  1.00 96.12           C
ATOM   3089  CE1 TYR B  76       1.525  20.625   7.160  1.00 96.12           C
ATOM   3090  CE2 TYR B  76       3.336  19.516   8.273  1.00 96.12           C
ATOM   3091  OH  TYR B  76       3.779  21.031   6.492  1.00 96.12           O
ATOM   3092  CZ  TYR B  76       2.879  20.391   7.312  1.00 96.12           C
ATOM   3093  N   ILE B  77      -3.223  18.297  10.453  1.00 97.50           N
ATOM   3094  CA  ILE B  77      -4.355  17.594  11.047  1.00 97.50           C
ATOM   3095  C   ILE B  77      -4.793  16.438  10.133  1.00 97.50           C
ATOM   3096  CB  ILE B  77      -5.539  18.547  11.305  1.00 97.50           C
ATOM   3097  O   ILE B  77      -5.055  16.656   8.945  1.00 97.50           O
ATOM   3098  CG1 ILE B  77      -5.094  19.734  12.180  1.00 97.50           C
ATOM   3099  CG2 ILE B  77      -6.711  17.797  11.953  1.00 97.50           C
ATOM   3100  CD1 ILE B  77      -6.078  20.891  12.195  1.00 97.50           C
ATOM   3101  N   ASP B  78      -4.828  15.250  10.680  1.00 97.69           N
ATOM   3102  CA  ASP B  78      -5.375  14.078  10.000  1.00 97.69           C
ATOM   3103  C   ASP B  78      -6.789  13.766  10.477  1.00 97.69           C
ATOM   3104  CB  ASP B  78      -4.469  12.859  10.211  1.00 97.69           C
ATOM   3105  O   ASP B  78      -7.031  13.664  11.680  1.00 97.69           O
ATOM   3106  CG  ASP B  78      -3.105  13.016   9.562  1.00 97.69           C
ATOM   3107  OD1 ASP B  78      -2.898  13.984   8.805  1.00 97.69           O
ATOM   3108  OD2 ASP B  78      -2.230  12.156   9.812  1.00 97.69           O
ATOM   3109  N   VAL B  79      -7.695  13.586   9.523  1.00 97.38           N
ATOM   3110  CA  VAL B  79      -9.062  13.250   9.891  1.00 97.38           C
ATOM   3111  C   VAL B  79      -9.539  12.047   9.078  1.00 97.38           C
ATOM   3112  CB  VAL B  79     -10.023  14.445   9.688  1.00 97.38           C
ATOM   3113  O   VAL B  79      -8.938  11.703   8.055  1.00 97.38           O
ATOM   3114  CG1 VAL B  79      -9.633  15.609  10.594  1.00 97.38           C
ATOM   3115  CG2 VAL B  79     -10.023  14.875   8.219  1.00 97.38           C
ATOM   3116  N   ASN B  80     -10.562  11.336   9.555  1.00 96.44           N
ATOM   3117  CA  ASN B  80     -11.250  10.258   8.852  1.00 96.44           C
ATOM   3118  C   ASN B  80     -12.734  10.570   8.664  1.00 96.44           C
ATOM   3119  CB  ASN B  80     -11.078   8.938   9.594  1.00 96.44           C
ATOM   3120  O   ASN B  80     -13.367  11.133   9.547  1.00 96.44           O
ATOM   3121  CG  ASN B  80      -9.750   8.266   9.289  1.00 96.44           C
ATOM   3122  ND2 ASN B  80      -9.461   7.180  10.000  1.00 96.44           N
ATOM   3123  OD1 ASN B  80      -8.992   8.719   8.430  1.00 96.44           O
ATOM   3124  N   TYR B  81     -13.141  10.188   7.480  1.00 92.38           N
ATOM   3125  CA  TYR B  81     -14.562  10.312   7.180  1.00 92.38           C
ATOM   3126  C   TYR B  81     -15.312   9.031   7.527  1.00 92.38           C
ATOM   3127  CB  TYR B  81     -14.766  10.656   5.699  1.00 92.38           C
ATOM   3128  O   TYR B  81     -14.953   7.949   7.055  1.00 92.38           O
ATOM   3129  CG  TYR B  81     -16.219  10.711   5.289  1.00 92.38           C
ATOM   3130  CD1 TYR B  81     -16.750   9.766   4.414  1.00 92.38           C
ATOM   3131  CD2 TYR B  81     -17.062  11.711   5.770  1.00 92.38           C
ATOM   3132  CE1 TYR B  81     -18.078   9.812   4.027  1.00 92.38           C
ATOM   3133  CE2 TYR B  81     -18.391  11.766   5.395  1.00 92.38           C
ATOM   3134  OH  TYR B  81     -20.219  10.867   4.148  1.00 92.38           O
ATOM   3135  CZ  TYR B  81     -18.906  10.812   4.523  1.00 92.38           C
ATOM   3136  N   LYS B  82     -15.820   8.734   8.742  1.00 73.00           N
ATOM   3137  CA  LYS B  82     -16.719   7.621   9.039  1.00 73.00           C
ATOM   3138  C   LYS B  82     -18.156   7.961   8.672  1.00 73.00           C
ATOM   3139  CB  LYS B  82     -16.625   7.242  10.523  1.00 73.00           C
ATOM   3140  O   LYS B  82     -18.594   9.109   8.828  1.00 73.00           O
ATOM   3141  CG  LYS B  82     -15.594   6.176  10.828  1.00 73.00           C
ATOM   3142  CD  LYS B  82     -15.633   5.758  12.289  1.00 73.00           C
ATOM   3143  CE  LYS B  82     -14.570   4.715  12.609  1.00 73.00           C
ATOM   3144  NZ  LYS B  82     -14.578   4.340  14.055  1.00 73.00           N
ATOM   3145  N   ARG B  83     -18.828   7.211   7.715  1.00 56.19           N
ATOM   3146  CA  ARG B  83     -20.266   7.445   7.547  1.00 56.19           C
ATOM   3147  C   ARG B  83     -20.953   7.559   8.898  1.00 56.19           C
ATOM   3148  CB  ARG B  83     -20.906   6.328   6.723  1.00 56.19           C
ATOM   3149  O   ARG B  83     -21.016   6.586   9.656  1.00 56.19           O
ATOM   3150  CG  ARG B  83     -21.844   6.824   5.637  1.00 56.19           C
ATOM   3151  CD  ARG B  83     -22.438   5.672   4.832  1.00 56.19           C
ATOM   3152  NE  ARG B  83     -23.516   6.121   3.963  1.00 56.19           N
ATOM   3153  NH1 ARG B  83     -23.953   4.035   3.072  1.00 56.19           N
ATOM   3154  NH2 ARG B  83     -25.172   5.848   2.400  1.00 56.19           N
ATOM   3155  CZ  ARG B  83     -24.219   5.332   3.148  1.00 56.19           C
ATOM   3156  N   MET B  84     -20.844   8.594   9.562  1.00 42.84           N
ATOM   3157  CA  MET B  84     -21.750   8.727  10.703  1.00 42.84           C
ATOM   3158  C   MET B  84     -23.141   8.203  10.359  1.00 42.84           C
ATOM   3159  CB  MET B  84     -21.844  10.188  11.148  1.00 42.84           C
ATOM   3160  O   MET B  84     -23.656   8.453   9.266  1.00 42.84           O
ATOM   3161  CG  MET B  84     -20.578  10.703  11.820  1.00 42.84           C
ATOM   3162  SD  MET B  84     -20.906  11.406  13.484  1.00 42.84           S
ATOM   3163  CE  MET B  84     -22.453  12.273  13.164  1.00 42.84           C
ATOM   3164  N   CYS B  85     -23.594   6.992  10.695  1.00 36.75           N
ATOM   3165  CA  CYS B  85     -24.969   6.535  10.695  1.00 36.75           C
ATOM   3166  C   CYS B  85     -25.922   7.676  11.023  1.00 36.75           C
ATOM   3167  CB  CYS B  85     -25.156   5.398  11.703  1.00 36.75           C
ATOM   3168  O   CYS B  85     -25.641   8.500  11.891  1.00 36.75           O
ATOM   3169  SG  CYS B  85     -24.438   3.830  11.180  1.00 36.75           S
ATOM   3170  N   ARG B  86     -26.703   8.055  10.016  1.00 35.38           N
ATOM   3171  CA  ARG B  86     -27.891   8.883  10.219  1.00 35.38           C
ATOM   3172  C   ARG B  86     -28.625   8.477  11.492  1.00 35.38           C
ATOM   3173  CB  ARG B  86     -28.828   8.773   9.016  1.00 35.38           C
ATOM   3174  O   ARG B  86     -29.281   7.430  11.539  1.00 35.38           O
ATOM   3175  CG  ARG B  86     -28.438   9.664   7.844  1.00 35.38           C
ATOM   3176  CD  ARG B  86     -29.484   9.633   6.734  1.00 35.38           C
ATOM   3177  NE  ARG B  86     -29.125  10.539   5.645  1.00 35.38           N
ATOM   3178  NH1 ARG B  86     -31.000  10.055   4.375  1.00 35.38           N
ATOM   3179  NH2 ARG B  86     -29.453  11.570   3.617  1.00 35.38           N
ATOM   3180  CZ  ARG B  86     -29.859  10.719   4.547  1.00 35.38           C
ATOM   3181  N   HIS B  87     -28.297   7.969  12.617  1.00 29.67           N
ATOM   3182  CA  HIS B  87     -29.375   8.211  13.562  1.00 29.67           C
ATOM   3183  C   HIS B  87     -29.688   9.703  13.680  1.00 29.67           C
ATOM   3184  CB  HIS B  87     -29.047   7.637  14.938  1.00 29.67           C
ATOM   3185  O   HIS B  87     -30.641  10.102  14.352  1.00 29.67           O
ATOM   3186  CG  HIS B  87     -29.359   6.184  15.070  1.00 29.67           C
ATOM   3187  CD2 HIS B  87     -30.453   5.559  15.562  1.00 29.67           C
ATOM   3188  ND1 HIS B  87     -28.500   5.188  14.672  1.00 29.67           N
ATOM   3189  CE1 HIS B  87     -29.047   4.008  14.914  1.00 29.67           C
ATOM   3190  NE2 HIS B  87     -30.234   4.207  15.453  1.00 29.67           N
ATOM   3191  N   GLN B  88     -29.016  10.727  13.008  1.00 25.27           N
ATOM   3192  CA  GLN B  88     -29.906  11.867  13.156  1.00 25.27           C
ATOM   3193  C   GLN B  88     -30.953  11.898  12.047  1.00 25.27           C
ATOM   3194  CB  GLN B  88     -29.094  13.172  13.156  1.00 25.27           C
ATOM   3195  O   GLN B  88     -30.688  11.477  10.922  1.00 25.27           O
ATOM   3196  CG  GLN B  88     -28.516  13.539  14.516  1.00 25.27           C
ATOM   3197  CD  GLN B  88     -27.828  14.891  14.523  1.00 25.27           C
ATOM   3198  NE2 GLN B  88     -27.359  15.312  15.688  1.00 25.27           N
ATOM   3199  OE1 GLN B  88     -27.734  15.555  13.484  1.00 25.27           O
TER    3200      GLN B  88
CONECT 2451 2452 2446
CONECT 2452 2451 2454 2453
CONECT 2453 2452 2455
CONECT 2454 2452 2456
CONECT 2455 2453
CONECT 2456 2454
CONECT 3191 3192 3183
CONECT 3192 3191 3194 3193
CONECT 3193 3192 3195
CONECT 3194 3192 3196
CONECT 3195 3193
CONECT 3196 3194 3197
CONECT 3197 3196 3199 3198
CONECT 3198 3197
CONECT 3199 3197
END
