# Supplementary material for: Systematic genetic characterization of the human PKR kinase domain highlights its functional malleability to escape a poxvirus substrate mimic
Source: bioRxiv. 2024 Sep 22:2024.05.29.596416. Preprint. [Version 3] doi: 10.1101/2024.05.29.596416 (PMC11188142; doi:10.1101/2024.05.29.596416)
Supplement: Supplement 7 [file media-7.csv]

pkr	site	pkr_regions	wt_aa	var_aa	wt_cat	var_cat	functional_score_k3	functinal_score_k3_stdev	functional_score_k3_sterr	functional_score_k3delta58	functional_score_k3delta58_stdev	functional_score_k3delta58_sterr	functional_score_k3h47r	functional_score_k3h47r_stdev	functional_score_k3h47r_sterr
PKR-A488D	488	Window 4	A	D	Non-Polar	Negative Charge	-1.008183213	0.7021092903646058	0.2026814938962711	4.573879583402984	0.4786507631800414	0.1327538361296623	2.048536809702552	0.5633145594958558	0.1626149062816839
PKR-A488G	488	Window 4	A	G	Non-Polar	Unique	6.1376777104937545	1.037283394041668	0.2772256481067108	4.693035185089307	0.450941595	0.1164326192767067	7.999861500631061	0.5874456000656854	0.1516778017238148
PKR-A488P	488	Window 4	A	P	Non-Polar	Unique	-4.341355733	0.3778088532712139	0.1194736496513392	-6.606959039	0.2661790192851334	0.08872634	-0.930585357	0.2637422175928378	0.083402612
PKR-A488S	488	Window 4	A	S	Non-Polar	Polar-Neutral	1.5809206147724642	0.5023151384630696	0.1047399467686253	4.906787285884887	0.748773841	0.1674309209258204	-0.230101821	0.3074706813577726	0.070538612
PKR-A488T	488	Window 4	A	T	Non-Polar	Polar-Neutral	-1.164396121	0.2398298947663344	0.059957474	4.943413701005293	0.4261496520551957	0.1100313670267905	-1.598040509	0.2370100830366016	0.059252521
PKR-A488V	488	Window 4	A	V	Non-Polar	Non-Polar	-3.852234947	0.3842915354141868	0.072624274	4.996942988844892	0.5262839027283438	0.1052567805456687	-1.973792558	0.2607483377540883	0.051136956
PKR-C485F	485	Window 4	C	F	Polar-Neutral	Aromatic	2.2155101210427315	0.5231871676583923	0.093967189	4.960202251	0.7966661572963379	0.1408320105415173	-0.216299023	0.5095961305717117	0.09008472
PKR-C485G	485	Window 4	C	G	Polar-Neutral	Unique	6.326783975308606	0.850919781	0.1528297042287872	4.347374354397217	0.4874119501703902	0.08484753	7.973349368995978	0.930236918	0.1644442082440906
PKR-C485R	485	Window 4	C	R	Polar-Neutral	Positive Charge	6.047433101555641	0.9834487657608598	0.1499745307738957	4.479296699627327	0.4811947941363173	0.072542845	4.380024695607011	0.4974871736449821	0.076763937
PKR-C485S	485	Window 4	C	S	Polar-Neutral	Polar-Neutral	5.549277628565172	0.6050700709631253	0.121014014	4.576288368244291	0.4912464995395441	0.1002752718166878	5.134439331367274	0.6061741824861384	0.1292367699423212
PKR-C485W	485	Window 4	C	W	Polar-Neutral	Aromatic	1.889980303401548	0.5717180638638694	0.057459827	4.687155289285952	0.6277320425955052	0.064403949	-0.197352793	0.4482180608356479	0.046729963
PKR-C485Y	485	Window 4	C	Y	Polar-Neutral	Aromatic	5.265504527376304	0.9169767839864772	0.2001007391969144	4.712764148605412	0.7206901677305988	0.1611512205761344	3.639796467700852	0.6784369799671258	0.1480470864265044
PKR-D260A	260	Window 1	D	A	Negative Charge	Non-Polar	3.019589308963794	0.7223588907686544	0.3230487167820113	4.641048206452433	0.7450691438439725	0.3332050507145382	0.4639157135320226	0.4486612205151651	0.2006473975879865
PKR-D260E	260	Window 1	D	E	Negative Charge	Negative Charge	3.0463285230541857	0.5198930498795759	0.086648842	4.741878546245261	0.4710307630233084	0.079618731	0.062957032	0.4429476571736537	0.075964896
PKR-D260G	260	Window 1	D	G	Negative Charge	Unique	1.897722955548221	0.4464130643430105	0.091123685	4.446303772147899	0.4918270110527919	0.1048578710794939	-0.214775352	0.4144389504889088	0.086416495
PKR-D260H	260	Window 1	D	H	Negative Charge	Positive Charge	3.6883598358123897	0.5938873991645961	0.1647147284261462	5.060136521096081	0.5935226233809454	0.1586255934279116	0.3112525590416976	0.4432065418079076	0.1184519307872922
PKR-D260N	260	Window 1	D	N	Negative Charge	Polar-Neutral	2.952585069646774	0.6617923433906198	0.1410946016895382	5.047724996945324	0.7657129563861719	0.1712186221731812	0.004705788	0.3470157576506183	0.075725047
PKR-D260V	260	Window 1	D	V	Negative Charge	Non-Polar	0.9407529451818628	0.4905000215114859	0.073119426	4.168915413658983	0.4578216352587799	0.069019208	-0.81324376	0.3758814126242774	0.057999761
PKR-D260Y	260	Window 1	D	Y	Negative Charge	Aromatic	0.091853764	0.4073111840446742	0.078387074	4.295924680258604	0.4214730137388994	0.078265574	-1.065739835	0.4166641575535704	0.083332832
PKR-D266A	266	Window 1	D	A	Negative Charge	Non-Polar	2.380622924828568	0.5616749544720556	0.122567524	3.8010725793875664	0.4122006953060091	0.094565325	-0.314799861	0.2929493456009119	0.071050653
PKR-D266E	266	Window 1	D	E	Negative Charge	Negative Charge	2.104960435485693	0.5218565647082762	0.060664593	3.757092101053989	0.5174715275490033	0.060565461	-0.343744297	0.3716969744513963	0.043804909
PKR-D266G	266	Window 1	D	G	Negative Charge	Unique	2.1522024503221315	0.4942033868596135	0.1008788439134441	4.395122719902128	0.3545784684706962	0.072378027	-0.406272246	0.3055009191133844	0.062360114
PKR-D266H	266	Window 1	D	H	Negative Charge	Positive Charge	0.1836424237051782	0.3349521882524458	0.1009918846492591	2.698078301456736	0.3987284646058068	0.1151029931868643	-0.826369936	0.2783349784764012	0.080348387
PKR-D266N	266	Window 1	D	N	Negative Charge	Polar-Neutral	2.015888175309429	0.4330957927480656	0.1050411587947582	3.7217795305733534	0.4922397070104145	0.1160220115987811	-0.437050039	0.3374860962548207	0.081852401
PKR-D266V	266	Window 1	D	V	Negative Charge	Non-Polar	0.5816140937806703	0.2937604158870747	0.052760928	2.6416799546537737	0.3595865429995704	0.063566521	-0.816491957	0.3063070386901144	0.055014368
PKR-D266Y	266	Window 1	D	Y	Negative Charge	Aromatic	1.8669181624182825	0.4989121273841184	0.077916984	3.246055248313223	0.975076238	0.1522813241641652	-0.329580777	0.3519918200028138	0.055654793
PKR-D486A	486	Window 4	D	A	Negative Charge	Non-Polar	5.414164381645626	0.406886026	0.1087448646780295	4.586094752124862	0.7655085224316028	0.2045907583996151	2.6658028806380982	0.3319550061395351	0.088718707
PKR-D486E	486	Window 4	D	E	Negative Charge	Negative Charge	5.215535344509565	0.4953422966350188	0.082557049	4.835538102759571	0.5710230262937984	0.093875607	2.3622948031006032	0.4670142384711921	0.075759713
PKR-D486G	486	Window 4	D	G	Negative Charge	Unique	4.363622634858587	0.3846002752886134	0.07542632	4.885678319552692	0.4808121225285089	0.1002562580005704	1.0694324648859197	0.73231082	0.1409332830134616
PKR-D486H	486	Window 4	D	H	Negative Charge	Positive Charge	4.888692021759652	0.6594868225597057	0.1346171839467224	4.928248859023436	0.6187594574230085	0.1290202657068321	2.379660460860021	0.426158306	0.08886015
PKR-D486N	486	Window 4	D	N	Negative Charge	Polar-Neutral	0.5121612099092454	0.7791169716934796	0.1624571188345884	4.757182242236217	0.3896207214728555	0.087121842	-0.964932839	0.4760703304968685	0.1038870631249782
PKR-D486V	486	Window 4	D	V	Negative Charge	Non-Polar	5.938545001001729	0.3674350110329916	0.08911608	4.657594109	0.4941800119425904	0.1164793458571515	5.269448096913161	0.6023835133995428	0.1419831557332647
PKR-D486Y	486	Window 4	D	Y	Negative Charge	Aromatic	0.035247164	0.4555167550744619	0.086084575	4.448146846928581	0.4748132818137354	0.091377859	-0.658212058	0.2494237662471584	0.048001626
PKR-D497A	497	Window 4	D	A	Negative Charge	Non-Polar	3.050790245114481	0.5917205420589343	0.1581439669357637	4.569135690252013	0.3685905198183806	0.09850996	-0.191530384	0.4241305044065818	0.113353645
PKR-D497E	497	Window 4	D	E	Negative Charge	Negative Charge	2.802368229168818	0.774213645	0.09320437	4.864019538	0.5101859665427453	0.061869136	-0.170679872	0.3373655793722913	0.041215765
PKR-D497G	497	Window 4	D	G	Negative Charge	Unique	3.6251397232617792	0.5847829992289142	0.1219356844347558	4.677481561103471	0.5607445765611132	0.1144615073839786	0.927052107	0.4613382103827966	0.094170268
PKR-D497H	497	Window 4	D	H	Negative Charge	Positive Charge	2.716701053941638	0.7112970334014624	0.2053337668540583	4.691555928	0.4126741941946049	0.1191287785529335	-0.279977743	0.3889501057099875	0.1122802241164973
PKR-D497N	497	Window 4	D	N	Negative Charge	Polar-Neutral	4.461034962	0.5813893005353691	0.1553828264956784	4.540469706994228	0.3308601197804819	0.088426087	1.0962633834023132	0.4584744188477735	0.1225324425663329
PKR-D497V	497	Window 4	D	V	Negative Charge	Non-Polar	1.7480511389543263	0.8279647231294646	0.151164985	4.466034592531352	0.3540769750261497	0.064645315	-0.955508193	0.3625486569447046	0.066192026
PKR-D497Y	497	Window 4	D	Y	Negative Charge	Aromatic	2.196600062	0.5331717809260385	0.1026089570806534	4.7827592790574265	0.5142193960472444	0.098961569	-0.86734992	0.3063976915263474	0.060089531
PKR-D500A	500	Window 4	D	A	Negative Charge	Non-Polar	3.4132453802546454	0.5248441192417876	0.1455655679655385	5.0003400109748295	0.5608159680999779	0.1555423637756498	0.5135608994416662	0.3041922574118068	0.084367752
PKR-D500E	500	Window 4	D	E	Negative Charge	Negative Charge	3.877519420300772	0.485834711	0.059802119	4.839822669614305	0.4283894886693516	0.053548686	0.6558866587010888	0.3213316933153238	0.040166462
PKR-D500G	500	Window 4	D	G	Negative Charge	Unique	2.9641485253155064	0.5242375116578837	0.1117678130259434	4.848704922558088	0.4520103660309991	0.096368934	0.169168647	0.4873148864454786	0.1038958828809289
PKR-D500H	500	Window 4	D	H	Negative Charge	Positive Charge	1.8409205958504395	0.3940990103747133	0.084022191	5.15039772	0.5456819222492765	0.1163397767258522	-0.122303713	0.2713654485719537	0.057855308
PKR-D500N	500	Window 4	D	N	Negative Charge	Polar-Neutral	2.212144644915647	0.4304764108236753	0.1076191027059188	4.871539324702883	0.600547453	0.1733631169492395	-0.30983339	0.4578114080015147	0.1223552454641604
PKR-D500V	500	Window 4	D	V	Negative Charge	Non-Polar	3.038495204712201	0.5639531946247881	0.1106003209286455	4.544407423682556	1.0508462970005514	0.214503102	0.117767944	0.3309058341994194	0.068998636
PKR-D500Y	500	Window 4	D	Y	Negative Charge	Aromatic	1.3361645233381712	0.3797216996569795	0.09209604	4.923936210070177	0.5583055460133987	0.1441538721203421	0.1227215268172275	0.5023824562855735	0.1218456430425098
PKR-D505A	505	Window 4	D	A	Negative Charge	Non-Polar	3.6437247550148473	0.3248203868563656	0.1082734622854552	4.703523954986247	0.6572330897771267	0.2190776965923755	0.6727496625662404	0.3327974622094488	0.1109324874031496
PKR-D505E	505	Window 4	D	E	Negative Charge	Negative Charge	3.957142778997535	0.7955376709875733	0.1257855502393192	4.973466272512447	0.7025111663982518	0.1154921243265779	0.7719004088940913	0.3877908688981935	0.064631811
PKR-D505G	505	Window 4	D	G	Negative Charge	Unique	4.4437290716031805	0.7299809904952104	0.1592949116582448	4.941488296809985	0.5752553404418355	0.1286310045647728	1.138144028571758	0.2910935909600309	0.065090506
PKR-D505H	505	Window 4	D	H	Negative Charge	Positive Charge	3.7050320937718246	0.396749584	0.093514774	4.85335078	0.5466265607608966	0.1288411159635701	0.3926378269844551	0.3951649463726247	0.093141271
PKR-D505N	505	Window 4	D	N	Negative Charge	Polar-Neutral	3.797350863488423	0.4538900569280833	0.099046931	4.930475778	0.5277439854236602	0.1151631790838854	0.4480443885151451	0.3543314118843651	0.077321453
PKR-D505V	505	Window 4	D	V	Negative Charge	Non-Polar	3.324684305931703	0.5012283854613605	0.1181406634276375	4.6144521010915245	0.6838371807361737	0.1529106421667894	0.3277746378294306	0.3424196208193187	0.078556449
PKR-D505Y	505	Window 4	D	Y	Negative Charge	Aromatic	1.6207560829170349	1.6146193612556567	0.352338831	4.467616022228483	0.6391110656890858	0.1429095788053129	-0.701075484	0.8055050856009754	0.1953636794061774
PKR-E269A	269	Window 1	E	A	Negative Charge	Non-Polar	3.8015288409683534	0.5911250332715879	0.1579848105176877	4.743976914227464	0.4777995426690024	0.1276972991589059	0.2236482825800197	0.3012707753445368	0.080518002
PKR-E269D	269	Window 1	E	D	Negative Charge	Negative Charge	3.414747579986837	0.5646647579705335	0.075456502	4.794046804739973	0.6051486431737879	0.080866389	0.2871116462030821	0.3582985719736851	0.046646501
PKR-E269G	269	Window 1	E	G	Negative Charge	Unique	4.3890523419373695	0.4925660731055131	0.1421915774505724	4.806009747535759	1.1859508842610795	0.3750305987355747	0.7972830538344908	0.2901913835503137	0.083771037
PKR-E269K	269	Window 1	E	K	Negative Charge	Positive Charge	3.452424975244599	0.4378539528128666	0.07102929	4.957371494533984	0.5220645102760585	0.087010752	-0.208092321	0.4413154352459431	0.072551811
PKR-E269Q	269	Window 1	E	Q	Negative Charge	Polar-Neutral	3.7475067562583617	0.8821349766472466	0.1839378577748519	4.783765960052841	0.8805116719325905	0.1968883953423265	0.052481897	0.2690702482518259	0.060165937
PKR-E269V	269	Window 1	E	V	Negative Charge	Non-Polar	3.0123298122448205	0.5116778486713285	0.1044458034941485	4.738321741230693	0.4064889037627802	0.081297781	-0.740817556	0.3291118277980466	0.06454414
PKR-E271A	271	Window 1	E	A	Negative Charge	Non-Polar	3.877803065480443	0.7158482200203635	0.1913184843034407	4.942769135248122	0.7682846554897083	0.2053327111684385	0.1031711141576785	0.4857911068466891	0.1298331345258574
PKR-E271D	271	Window 1	E	D	Negative Charge	Negative Charge	4.133693335230875	0.8551479860853509	0.1132671177649055	5.066560097406294	0.6462251840308623	0.084853524	0.4768231035103544	0.4131921280615702	0.054254784
PKR-E271G	271	Window 1	E	G	Negative Charge	Unique	4.250584988984292	0.5601590342509052	0.1022705796165099	5.071344149847549	0.6095430922055375	0.1151928168109403	-0.526995524	0.4164193021150135	0.076027415
PKR-E271K	271	Window 1	E	K	Negative Charge	Positive Charge	3.307975181	0.7263262470127736	0.1264371705390828	4.903365864551928	0.569041176	0.1005932185576062	0.1689926842437614	0.2969356820478398	0.053331223
PKR-E271Q	271	Window 1	E	Q	Negative Charge	Polar-Neutral	3.5431280711437187	0.6377384184365661	0.1048435501566916	4.823704304765664	0.4436624699732422	0.072937661	0.2103808975785274	0.4539113779548721	0.075651896
PKR-E271V	271	Window 1	E	V	Negative Charge	Non-Polar	3.3260493511807563	0.6686565564467621	0.1182028963370877	4.701302297	0.6149741843725685	0.1070532644888438	0.7707927704066401	0.3399159428530705	0.059171771
PKR-E375A	375	Window 2	E	A	Negative Charge	Non-Polar	6.231165582373137	0.9598184813162738	0.1919636962632547	4.446564619330261	0.647013085	0.1320709929378799	9.110371138859213	0.4521084100734981	0.1010945138123692
PKR-E375D	375	Window 2	E	D	Negative Charge	Negative Charge	3.086375133511143	0.8284403246211162	0.082027815	4.626184911349885	0.5215787028833864	0.052687405	0.7931735628446012	0.4105777172613864	0.042347858
PKR-E375G	375	Window 2	E	G	Negative Charge	Unique	6.375708346513361	0.7722944682662896	0.177176502	4.4883660286447205	0.8765016936475121	0.1868707889725553	9.016681115669854	0.915046456	0.2156785179964533
PKR-E375K	375	Window 2	E	K	Negative Charge	Positive Charge	6.016818007330917	0.5308441621469988	0.074333051	3.771346335446568	0.4622007856483115	0.063488161	8.724159697578223	0.8548044655103451	0.1260340425247866
PKR-E375Q	375	Window 2	E	Q	Negative Charge	Polar-Neutral	6.154491504114311	0.8370736040155202	0.1208211676524727	4.450964269199904	0.665977039	0.094183376	6.911372055462812	0.9993918284966576	0.1473522861587666
PKR-E375V	375	Window 2	E	V	Negative Charge	Non-Polar	5.680803016545185	0.8196092322046794	0.117087033	3.494342543681521	0.8675732051658815	0.121484548	8.749517232803653	0.9797139584921994	0.1414095294160763
PKR-E379A	379	Window 2	E	A	Negative Charge	Non-Polar	4.829539865501555	1.059263890824177	0.2735007605600605	4.514686853518627	0.6376303646571808	0.1704138831393502	3.360834854544805	1.986073543962233	0.598823705
PKR-E379D	379	Window 2	E	D	Negative Charge	Negative Charge	0.064745632	1.212510757920117	0.1372898084846206	5.022690919935037	0.6756533005745955	0.077502749	-1.376148553	0.4951433369357575	0.056063943
PKR-E379G	379	Window 2	E	G	Negative Charge	Unique	4.8218659464653415	0.8359224730129501	0.1608733549385614	4.492365224767411	0.5432903833441394	0.1086580766688278	2.4329106765843136	0.90875592	0.1894887082566316
PKR-E379K	379	Window 2	E	K	Negative Charge	Positive Charge	6.309253255159495	0.9542097326343448	0.1455156200241945	4.543325997804841	0.7099236084726878	0.1095435910045122	7.920890023782227	1.1163805316610518	0.1743493473287085
PKR-E379Q	379	Window 2	E	Q	Negative Charge	Polar-Neutral	3.722547837331223	1.6094015514733693	0.2372933129879599	4.4274780270878855	0.64132162	0.095602582	1.277806424127271	1.256082976557768	0.1915508581441822
PKR-E379V	379	Window 2	E	V	Negative Charge	Non-Polar	4.366631652400678	0.8651842141537639	0.1529444062009201	4.539844941835422	0.6259709268035926	0.1142861323175809	1.7423001577969095	0.7917601896584453	0.1445549720034996
PKR-E384A	384	Window 2	E	A	Negative Charge	Non-Polar	-0.226679506	1.8737672161472303	0.3994885127662474	4.376839951000002	0.5499558162532406	0.1122592609080219	-1.301722693	0.7852754404666058	0.1904572697792499
PKR-E384D	384	Window 2	E	D	Negative Charge	Negative Charge	1.5577037211021516	2.492523367355689	0.2735899829248083	4.710949223783728	0.8554298689556757	0.098776533	-0.214772363	1.2629031012930343	0.1554526257005828
PKR-E384G	384	Window 2	E	G	Negative Charge	Unique	1.9537412394740905	2.511500549426429	0.4925457811509371	4.838085102982699	0.8587185279487584	0.1830794053065105	-0.144612854	1.1057503519273475	0.2412945089252919
PKR-E384K	384	Window 2	E	K	Negative Charge	Positive Charge	0.375752798	2.7734028303042035	0.4559446166918227	4.634541947714964	0.8826753431776256	0.1513775724951412	-0.878145316	1.1201171395574854	0.198010606
PKR-E384Q	384	Window 2	E	Q	Negative Charge	Polar-Neutral	0.015965201	2.5852392342624544	0.385384711	4.389875437806936	0.8320092724676722	0.1349697265736776	-0.833527314	0.8615927525474231	0.1379652567972621
PKR-E384V	384	Window 2	E	V	Negative Charge	Non-Polar	1.6997457770546731	2.2191711180341427	0.3805847069319749	4.467185181415821	0.6612684272826079	0.1134065996783792	-0.638957723	0.968796906	0.176877306
PKR-E480*	480	Window 4	E	*	Negative Charge	Stop	-5.005496033	0.4626373260272439	0.074081261	-7.23376587	0.3361556866065061	0.053827989	-2.093642389	0.4282217978466022	0.069466749
PKR-E480A	480	Window 4	E	A	Negative Charge	Non-Polar	5.792798496970304	0.9825399843242736	0.1890899081463966	4.319023536609911	0.4698722533441082	0.090426957	8.534746875	0.7999590516988265	0.153952191
PKR-E480D	480	Window 4	E	D	Negative Charge	Negative Charge	6.290302229981045	0.7358117753715349	0.079344624	4.786793719229345	0.5621840209213692	0.059929018	8.680847957892741	0.7284939119730238	0.081961969
PKR-E480G	480	Window 4	E	G	Negative Charge	Unique	5.889494319514479	0.7892262014091025	0.1491497326503328	4.764445846929992	0.6733523460816376	0.120937651	8.156823447656414	0.7547134550033218	0.1452446721357334
PKR-E480K	480	Window 4	E	K	Negative Charge	Positive Charge	1.0633713699329084	0.6359603123547357	0.1045512313175172	0.1226171435913031	0.5219052362652347	0.086984206	3.9341549861467393	0.8265136306802557	0.1397063023121063
PKR-E480Q	480	Window 4	E	Q	Negative Charge	Polar-Neutral	5.708153311	0.8638290240929827	0.1439715040154971	4.654498890495614	0.5824812035617264	0.098457293	8.919909932	0.8113761914392895	0.1391498688501555
PKR-E480V	480	Window 4	E	V	Negative Charge	Non-Polar	6.119788007894651	0.8301637850990816	0.1491018173544112	4.439659700404459	0.4346488083351246	0.07806523	8.861689902344803	0.6893524696822061	0.1326659446458516
PKR-E490A	490	Window 4	E	A	Negative Charge	Non-Polar	6.022238519291421	0.6482210847250051	0.216073695	4.562278791490789	0.519009435	0.1730031449086949	2.960706247617434	0.5719548354705785	0.1906516118235261
PKR-E490D	490	Window 4	E	D	Negative Charge	Negative Charge	4.818673999610842	0.7441909404692901	0.093023868	4.073300573309558	0.4036179348839772	0.051259529	1.8929297119013668	0.4083822189515181	0.053623212
PKR-E490G	490	Window 4	E	G	Negative Charge	Unique	6.053168626756396	1.000326631690866	0.2085825214727081	4.516716632322706	0.473515814	0.098734872	8.268721858	0.5176151626508517	0.1103559234736873
PKR-E490K	490	Window 4	E	K	Negative Charge	Positive Charge	1.595115731779604	0.7754006521597525	0.152068579	0.2912281129761338	0.3688405432414685	0.073768109	2.0893321236892413	0.3683180688977185	0.073663614
PKR-E490Q	490	Window 4	E	Q	Negative Charge	Polar-Neutral	6.204075073258669	0.3800175818462823	0.092167802	4.4462682199401184	0.3027040428896446	0.075676011	5.149871966391984	0.489837141	0.122459285
PKR-E490V	490	Window 4	E	V	Negative Charge	Non-Polar	-0.614813734	0.4674514919562741	0.086803563	-0.53794323	0.607926656	0.1091868506662771	-0.393524646	0.3708128866560198	0.068858224
PKR-F263C	263	Window 1	F	C	Aromatic	Polar-Neutral	3.154399842093727	0.3493107666135093	0.084720305	4.365640994993552	0.5022406244569276	0.1218112437712991	-0.894870147	0.2385169268793875	0.059629232
PKR-F263I	263	Window 1	F	I	Aromatic	Non-Polar	0.7799137889223473	0.6043620417649602	0.108546627	4.448137499789746	0.5587238382058758	0.098769354	-1.483311522	0.2987658149862585	0.053659924
PKR-F263L	263	Window 1	F	L	Aromatic	Non-Polar	2.1875975104664973	0.6647027613983967	0.088042032	4.777865889287603	0.4355925512992913	0.059276638	-0.832910626	0.4988519910907227	0.069853251
PKR-F263S	263	Window 1	F	S	Aromatic	Polar-Neutral	2.8658861638346944	0.3512691760410675	0.093880636	4.473237103712384	0.287454503	0.076825448	-0.205636337	0.4737725048349223	0.1314008506990248
PKR-F263V	263	Window 1	F	V	Aromatic	Non-Polar	2.007777068401172	0.4493820059922342	0.091729718	4.367334306321047	0.333831823	0.068143135	-1.233447621	0.2155405293086595	0.044943307
PKR-F263Y	263	Window 1	F	Y	Aromatic	Aromatic	3.019811402671148	0.5595189355212762	0.1495377255809339	4.5911764261289445	0.4176322313605303	0.1158303403428332	-0.247383033	0.2399176586244614	0.066541186
PKR-F267C	267	Window 1	F	C	Aromatic	Polar-Neutral	2.394241879	0.4552143808629049	0.072892638	3.933395912816991	0.4290227422671565	0.067834452	0.096174972	0.3689737803344317	0.06149563
PKR-F267I	267	Window 1	F	I	Aromatic	Non-Polar	-5.114911779	0.4879349643833243	0.092211041	-7.173003702	0.2422280255979605	0.046616805	-2.080827986	0.4241674681091152	0.081631067
PKR-F267L	267	Window 1	F	L	Aromatic	Non-Polar	3.736887663644018	0.5120732102771243	0.06164637	4.324490180607492	0.3159266290298484	0.03723231	0.555460389	0.3076695886080507	0.036513662
PKR-F267S	267	Window 1	F	S	Aromatic	Polar-Neutral	-5.067363373	0.3932367259788354	0.092686785	-6.23616577	0.3748512921805709	0.088353297	-2.065685423	0.4096287318905733	0.099349561
PKR-F267V	267	Window 1	F	V	Aromatic	Non-Polar	-5.096917011	0.3767104785449376	0.064605314	-7.136211646	0.268053423	0.046662112	-2.186195693	0.396966413	0.070174411
PKR-F267Y	267	Window 1	F	Y	Aromatic	Aromatic	3.676800396446012	0.4102966395697699	0.096707845	4.798945296	0.6403128636156696	0.1552986805958306	0.3558831065915089	0.4682154552312896	0.113558928
PKR-F278C	278	Window 1	F	C	Aromatic	Polar-Neutral	-4.334978037	0.5157214721133843	0.056951909	3.763838110842459	0.7488820501961709	0.081227663	-2.072619308	0.433924122	0.050786977
PKR-F278I	278	Window 1	F	I	Aromatic	Non-Polar	-5.089972308	0.4966887026134818	0.058535325	1.6172642403871256	0.4198196608721494	0.048803044	-2.094114236	0.420058152	0.052507269
PKR-F278L	278	Window 1	F	L	Aromatic	Non-Polar	-4.908916617	0.4896404922609197	0.037226677	2.898070149744558	0.5166676216309513	0.039056401	-2.055646501	0.399252827	0.030803024
PKR-F278S	278	Window 1	F	S	Aromatic	Polar-Neutral	-3.662271754	0.4450821395208987	0.06294412	3.524399012834493	0.6087222108962141	0.087861483	-2.071358223	0.4416027006707314	0.068140776
PKR-F278V	278	Window 1	F	V	Aromatic	Non-Polar	-4.946618069	0.4704729763319965	0.045482339	1.2356492718093497	0.550128393	0.054205761	-2.016255109	0.389626497	0.039560577
PKR-F278Y	278	Window 1	F	Y	Aromatic	Aromatic	4.123262618338779	0.7228057105161146	0.096588976	4.865638376571765	0.7147292845343863	0.1021041835049123	0.5234310549732233	0.5276271453099651	0.073882578
PKR-F489C	489	Window 4	F	C	Aromatic	Polar-Neutral	-4.926520604	0.2338338671412282	0.051026733	4.522404798672183	0.4160584616973588	0.0930335	-2.032014936	0.2963673153063827	0.066269746
PKR-F489I	489	Window 4	F	I	Aromatic	Non-Polar	1.131190075067334	0.4603728776387193	0.088598802	4.692604815313042	0.3606360120811512	0.072127202	-0.490032137	0.276993856	0.055398771
PKR-F489L	489	Window 4	F	L	Aromatic	Non-Polar	-4.678674535	0.3328616295588952	0.0440886	4.605330451958164	0.5573003175368987	0.07381623	-2.09060952	0.4066659487969692	0.053864221
PKR-F489S	489	Window 4	F	S	Aromatic	Polar-Neutral	3.990382614	0.5737470487011572	0.12829374	4.431681354030417	0.6487917809848365	0.1450742525525249	3.3499736538645246	0.3870702673746133	0.086551543
PKR-F489V	489	Window 4	F	V	Aromatic	Non-Polar	-4.883959639	0.1625803164889088	0.040645079	4.611041366833573	0.4135818674383386	0.082716373	-2.097798528	0.2481716770961202	0.064077651
PKR-F489Y	489	Window 4	F	Y	Aromatic	Aromatic	3.451061557788536	0.4193876538584658	0.1210667874249954	4.794966929	0.5508806242946023	0.1660967577329033	0.7122297683614884	0.3918552302134523	0.1131188613235497
PKR-F494C	494	Window 4	F	C	Aromatic	Polar-Neutral	3.077656236920056	0.7637877946312331	0.113858762	4.347866336	0.4252279421632253	0.065614096	2.3944080840854207	0.603520326	0.096640596
PKR-F494I	494	Window 4	F	I	Aromatic	Non-Polar	1.100356251123929	0.6324318324056841	0.091283672	5.255468843048152	0.783800681	0.1168421068731085	0.9252415385363484	0.4927573070871253	0.075144785
PKR-F494L	494	Window 4	F	L	Aromatic	Non-Polar	3.3431067775601484	0.6142857286551071	0.075046946	4.835599939113638	0.978973428	0.1243297497072974	2.037361665891208	0.4948376506259156	0.065542848
PKR-F494S	494	Window 4	F	S	Aromatic	Polar-Neutral	4.517397561222786	1.0348953305717432	0.2258326756524457	4.582145158124889	0.4415839815070057	0.092076625	3.257277292619652	0.5742956843925957	0.1172276156870257
PKR-F494V	494	Window 4	F	V	Aromatic	Non-Polar	2.2532199852140287	1.2247410135803427	0.1507551974251435	4.838450068489268	1.4142788407435345	0.1825826132364413	1.4577075389415095	0.7264416723150755	0.091523048
PKR-F494Y	494	Window 4	F	Y	Aromatic	Aromatic	1.8365645352831208	1.225020986453298	0.2132487818183268	4.9618992194895135	0.5978892768231906	0.109159148	0.343171203	0.640815391	0.1169963483429856
PKR-F495C	495	Window 4	F	C	Aromatic	Polar-Neutral	4.996821192247943	0.7289512256491036	0.1041358893784433	4.610912088614451	0.5385061781374664	0.079398404	4.829712641325941	0.5303262022376916	0.078192333
PKR-F495I	495	Window 4	F	I	Aromatic	Non-Polar	0.5107665313529122	0.5516823232456141	0.082239945	4.624044680098066	0.6320202420442065	0.094216015	-0.724578708	0.4163346458785635	0.063490438
PKR-F495L	495	Window 4	F	L	Aromatic	Non-Polar	-4.026343727	0.7261792972229467	0.0660163	4.493879285383687	0.636362129	0.057378841	-1.898224952	0.5059618388303179	0.046776189
PKR-F495S	495	Window 4	F	S	Aromatic	Polar-Neutral	6.243875568	0.6835254504881376	0.1269274896810164	4.519889184849856	0.364766415	0.068934373	8.615145758014082	0.5496690698829723	0.105783862
PKR-F495V	495	Window 4	F	V	Aromatic	Non-Polar	4.435808871358765	0.6844810324039297	0.1140801720673216	4.649129532782686	0.4369132893540978	0.070876695	3.792088117497409	0.6544350281323053	0.107588456
PKR-F495Y	495	Window 4	F	Y	Aromatic	Aromatic	6.125164964	0.7522549036983797	0.1421628141224825	4.7292342206365605	0.4920535687197058	0.094695753	7.406811989712663	0.8078339636339901	0.1584292747812584
PKR-G264A	264	Window 1	G	A	Unique	Non-Polar	3.5332874215214103	0.5256002012374698	0.1274767733263521	4.989853541695061	0.6662942027821765	0.1665735506955441	0.4071903136365952	0.4437244540028349	0.1145691613771972
PKR-G264C	264	Window 1	G	C	Unique	Polar-Neutral	2.645036165681841	0.5666269228586828	0.1133253845717365	4.739033120683239	0.4264829445365731	0.088927841	-0.374000266	0.3566763884024477	0.074372168
PKR-G264D	264	Window 1	G	D	Unique	Negative Charge	3.022796920687909	0.5545907809671706	0.1109181561934341	4.590207431828136	0.428225786	0.085645157	0.052108335	0.3913961304865994	0.081611735
PKR-G264R	264	Window 1	G	R	Unique	Positive Charge	2.724227118129724	1.1772998031672106	0.2700910983292735	4.626287471379406	0.5562225289943413	0.1213777067788732	-0.626341214	0.2711876214739914	0.062214707
PKR-G264S	264	Window 1	G	S	Unique	Polar-Neutral	3.164623628314106	0.4817550912905516	0.1051275796318721	4.850247022559883	0.5419022055941233	0.1155339384273523	-0.062216795	0.3245040431060519	0.070812588
PKR-G264V	264	Window 1	G	V	Unique	Non-Polar	3.052206369757209	0.3541179304307189	0.094641998	4.768599571631703	0.4272974353472782	0.1142000432369074	-0.41824557	0.2880221193322091	0.076977149
PKR-G274A	274	Window 1	G	A	Unique	Non-Polar	4.655256178032672	0.7126794568055483	0.214880941	4.928354811	0.632924242	0.1908338393470585	-0.028805041	0.3660239160770733	0.1103603630840168
PKR-G274C	274	Window 1	G	C	Unique	Polar-Neutral	1.717016129407534	0.7249820739947208	0.1582040586460421	3.726577430136472	0.3327336210146178	0.072608429	-1.754470413	0.3953393680959824	0.08840057
PKR-G274D	274	Window 1	G	D	Unique	Negative Charge	3.724649039728145	0.773916286	0.1489402586337815	4.639607026749478	0.8523536048374005	0.1640355277325403	-2.05356109	0.3882205388326064	0.073366786
PKR-G274R	274	Window 1	G	R	Unique	Positive Charge	-3.841465492	0.3392197799039295	0.084804945	1.683877154488764	0.3547731643588329	0.091602037	-1.820496328	0.2885575544764928	0.072139389
PKR-G274S	274	Window 1	G	S	Unique	Polar-Neutral	-0.819213065	0.4774457990650635	0.085751797	3.7355733390892176	0.3846843553946216	0.071434091	-1.912014925	0.3851500665479233	0.071520572
PKR-G274V	274	Window 1	G	V	Unique	Non-Polar	-2.160696212	0.2930153044747326	0.063941182	3.247936433	0.3372947501615531	0.071911482	-2.145884679	0.4044847202867216	0.086236432
PKR-G276A	276	Window 1	G	A	Unique	Non-Polar	-5.056378873	0.4491956507155993	0.1058764302335013	2.2241218524470456	0.4233631995277154	0.077295191	-2.050921261	0.44600692	0.1051248392066594
PKR-G276C	276	Window 1	G	C	Unique	Polar-Neutral	-5.049850556	0.476343064	0.056137569	-1.437976443	0.4789953638561103	0.054944536	-2.069634749	0.4693364223571597	0.054931673
PKR-G276D	276	Window 1	G	D	Unique	Negative Charge	-5.054525569	0.4758217977339192	0.069405742	-7.278720711	0.4499208649173629	0.063628419	-2.094557649	0.3931103958322358	0.061393529
PKR-G276R	276	Window 1	G	R	Unique	Positive Charge	-5.125879231	0.3962577269124809	0.06188506	-7.299937456	0.5280852957028864	0.079611854	-2.218449899	0.3764261236917172	0.061064381
PKR-G276S	276	Window 1	G	S	Unique	Polar-Neutral	-5.044854216	0.5819977219114391	0.070064292	-7.20850558	0.3763271216051331	0.044979694	-2.075297627	0.4121148357648692	0.05072783
PKR-G276V	276	Window 1	G	V	Unique	Non-Polar	-5.087435614	0.4335092872362145	0.056922558	-7.28271092	0.378065598	0.050521141	-2.159638706	0.5096278583673783	0.071362174
PKR-G277A	277	Window 1	G	A	Unique	Non-Polar	4.368523451375811	0.642051865	0.090799846	4.679480637937203	0.6505828021175067	0.089364421	2.928921484511355	0.686428851	0.097075699
PKR-G277E	277	Window 1	G	E	Unique	Negative Charge	-4.885434184	0.453290404	0.064104944	-6.38120142	0.4672155663297593	0.066074259	-2.101257798	0.3530295596114687	0.053836503
PKR-G277R	277	Window 1	G	R	Unique	Positive Charge	-4.890309696	0.4194689631310958	0.032362733	-5.387668682	0.4315957810607168	0.033805191	-1.921012471	0.4647339485042936	0.037945368
PKR-G277V	277	Window 1	G	V	Unique	Non-Polar	-4.989997621	0.4817003419252753	0.063250354	-6.655638581	0.4833922898223035	0.064026873	-2.101027885	0.4438172439862767	0.062146845
PKR-G372A	372	Window 2	G	A	Unique	Non-Polar	1.5266447931367138	0.5668408389936048	0.1208508729330517	2.857638942423195	0.4670711489564084	0.097391067	-0.142277184	0.5993691176629512	0.1277859252471713
PKR-G372E	372	Window 2	G	E	Unique	Negative Charge	-0.535286726	0.5841958727341432	0.098747125	1.931652859226663	0.5169652523157373	0.084988564	-0.894515834	0.4743505594793359	0.080179879
PKR-G372R	372	Window 2	G	R	Unique	Positive Charge	-0.6356156	0.6013116808135955	0.089638253	2.1709534146338925	0.4634106573622559	0.069081182	-0.899868726	0.3593683978687358	0.054176824
PKR-G372V	372	Window 2	G	V	Unique	Non-Polar	-3.754584797	0.5219250869999239	0.096919056	-1.830320583	0.4133682077601825	0.073073866	-1.818810511	0.3726925440203522	0.07043227
PKR-G372W	372	Window 2	G	W	Unique	Aromatic	-2.037629919	0.5379765343238331	0.081103014	0.9729187412833994	0.4504296938926017	0.067904831	-1.204446196	0.5911859669121202	0.092327736
PKR-G383A	383	Window 2	G	A	Unique	Non-Polar	1.881429409437534	2.240624312023821	0.4573655224777471	4.068424326252019	0.6614121237834171	0.1379139614409446	0.6024705461469899	1.122703841066377	0.264623833
PKR-G383C	383	Window 2	G	C	Unique	Polar-Neutral	3.3607196001667536	1.800053791	0.3182075606155856	4.699218880578396	0.7990749995086892	0.1537820553563472	1.7177711458342244	1.6368489874616603	0.3341204
PKR-G383D	383	Window 2	G	D	Unique	Negative Charge	0.3406340469506108	2.2812538095233568	0.4863649463793449	4.5697545373478725	0.7443847038466618	0.1587033521042672	-0.716898113	1.0277493419580332	0.2298117392448839
PKR-G383R	383	Window 2	G	R	Unique	Positive Charge	3.8303187363498976	1.812686616780388	0.395560649	4.520288688056931	0.708752891	0.1584819643911866	1.541385732864673	1.7127972365603594	0.4281993091400898
PKR-G383S	383	Window 2	G	S	Unique	Polar-Neutral	2.9968846865594463	2.026419719916531	0.3974136036378314	4.496755041306479	0.8335950556786959	0.1701568782099781	0.9366600949913632	1.3833487085696698	0.301871437
PKR-G383V	383	Window 2	G	V	Unique	Non-Polar	1.8132283090589296	2.435603535716149	0.3900086975753695	4.306728205939164	0.8901385925108339	0.1390162925946459	0.5659369469165184	1.6627338507227916	0.2629013055473214
PKR-G450A	450	Window 3	G	A	Unique	Non-Polar	-4.557909554	0.6119847755393013	0.104954523	-4.922110646	0.6465383305194091	0.1125478770623289	-1.797645728	0.556017244	0.1070055684328444
PKR-G450E	450	Window 3	G	E	Unique	Negative Charge	-5.076385038	0.4913306663763349	0.088245593	-7.211624373	0.4027694886160428	0.071200259	-1.925030149	0.4123002161531833	0.076562228
PKR-G450R	450	Window 3	G	R	Unique	Positive Charge	-5.047476067	0.4517892635424289	0.037913313	-7.322046612	0.4065076540653722	0.033875638	-1.998108104	0.4644769022864261	0.040275255
PKR-G450V	450	Window 3	G	V	Unique	Non-Polar	-4.705673875	0.4491898721009451	0.070151672	-6.674619787	0.3822000579136906	0.059689621	-1.941593866	0.4875803364908498	0.078075339
PKR-G501A	501	Window 4	G	A	Unique	Non-Polar	4.601061171166596	0.8602615657847261	0.2483361232896503	5.014234831528575	0.6156522137153084	0.1777234856578611	2.1359874691837346	0.2880587392044394	0.086852978
PKR-G501C	501	Window 4	G	C	Unique	Polar-Neutral	4.731154237779947	0.4267737004864715	0.090988459	4.746858173030309	0.677694999	0.1444850592480473	1.4634017156170935	0.4313518858918367	0.091964531
PKR-G501D	501	Window 4	G	D	Unique	Negative Charge	3.6194315299305537	0.6286743652006513	0.1623230231073094	4.496670311371243	0.5106492708045443	0.1318490747719307	0.5634143152553965	0.3756928259322087	0.097003471
PKR-G501R	501	Window 4	G	R	Unique	Positive Charge	3.7050667297278608	1.0321386430631132	0.2862637539193753	4.661174351431398	0.5089908144432441	0.1469329918669269	0.9035622019703722	0.3971694813010112	0.1101549946061717
PKR-G501S	501	Window 4	G	S	Unique	Polar-Neutral	4.405607309786931	0.5369964801001706	0.1342491200250426	4.647200010219603	0.5984633570293091	0.1496158392573272	1.4146331024566277	0.3840985553505236	0.096024639
PKR-G501V	501	Window 4	G	V	Unique	Non-Polar	4.347516514842417	0.5212698545276685	0.096797382	4.403096291142142	0.366291458	0.066875365	1.297006641902534	0.3461443066080482	0.064277384
PKR-H483D	483	Window 4	H	D	Positive Charge	Negative Charge	5.726947014057248	0.5285898709717682	0.098156675	4.387299303535612	0.5949887563490323	0.1051801460860377	6.310869230345515	0.7461640606418204	0.1319044167893803
PKR-H483L	483	Window 4	H	L	Positive Charge	Non-Polar	1.8843482988382776	0.6311977636247037	0.1082495234067524	4.552570042814873	0.6433784000645199	0.1072297333440866	1.8775019642583253	0.5649994010018748	0.098353771
PKR-H483N	483	Window 4	H	N	Positive Charge	Polar-Neutral	4.282563237609116	0.7417217245576724	0.1427444124457218	5.072628960405964	0.5730983670197568	0.1146196734039513	1.363574854136764	0.5078301905800118	0.1036604035751137
PKR-H483P	483	Window 4	H	P	Positive Charge	Unique	2.291362028086745	0.5477357340772224	0.095348553	0.6125047908954465	0.4478105633116026	0.080429151	5.056155982319736	0.6459583404200051	0.1124469137453472
PKR-H483R	483	Window 4	H	R	Positive Charge	Positive Charge	2.7650089336490025	0.7036507213566837	0.1263794003306252	5.134522300978192	0.9438049237310104	0.1723144155373057	0.591194566	0.4506059715037205	0.083675428
PKR-H483Y	483	Window 4	H	Y	Positive Charge	Aromatic	3.9779390217420407	0.9631129979755378	0.1522815358857918	5.088813776855137	0.8124507837137638	0.137329247	1.4280914467537476	0.782765411	0.1253427801181967
PKR-I270K	270	Window 1	I	K	Non-Polar	Positive Charge	3.9157629042844753	0.5415229010351061	0.1181699849783549	4.980100012201515	0.4009840922360677	0.094512857	0.2536680432838802	0.71403585	0.1596632699306276
PKR-I270L	270	Window 1	I	L	Non-Polar	Non-Polar	4.009867747162347	0.7233916112907028	0.1116217489566308	4.799822832673129	0.7275514667234223	0.1165014731646049	0.439471754	0.4212992651294127	0.067461874
PKR-I270M	270	Window 1	I	M	Non-Polar	Polar-Neutral	3.9373482604367664	0.8140656698002873	0.094000207	4.8396488586385775	0.4701598181612916	0.055408866	0.423313933	0.4179848172701824	0.049605671
PKR-I270R	270	Window 1	I	R	Non-Polar	Positive Charge	3.4907707403834363	0.539138292	0.089856382	4.937041214626024	0.6446305737283957	0.1059766135070197	0.010936092	0.33392708	0.054897274
PKR-I270T	270	Window 1	I	T	Non-Polar	Polar-Neutral	3.672076807179218	1.3319485352498857	0.343907633	4.871922341130069	0.3567408091849465	0.092110081	0.8744488047031717	0.4402761463899259	0.1136788121800374
PKR-I270V	270	Window 1	I	V	Non-Polar	Non-Polar	3.654151958743149	0.8113028524004797	0.1481229577426756	4.892715052939528	0.5784691137706647	0.1056135274774051	0.5120267398919804	0.3460671140799811	0.063182922
PKR-I273F	273	Window 1	I	F	Non-Polar	Aromatic	4.673633485450159	0.6450076374771242	0.10902619	4.828538302	0.6898574447328019	0.118309576	-0.518313022	0.4261371519000699	0.073081919
PKR-I273L	273	Window 1	I	L	Non-Polar	Non-Polar	-2.995836245	0.3350183124621224	0.083754578	4.433016324420882	0.272053171	0.070243827	-1.678809348	0.2554738951052667	0.065963076
PKR-I273M	273	Window 1	I	M	Non-Polar	Polar-Neutral	-4.004624616	0.4359184870283261	0.056276835	3.972875012366509	0.3626843546298028	0.047217481	-2.000432671	0.3177919934247852	0.042466741
PKR-I273N	273	Window 1	I	N	Non-Polar	Polar-Neutral	0.5627970574951213	0.4947959908274615	0.082465998	4.336994596072032	0.3995594345525688	0.068523878	-1.891927559	0.2946672448225572	0.049807855
PKR-I273S	273	Window 1	I	S	Non-Polar	Polar-Neutral	1.562062921	0.4071194802944731	0.095958982	4.330856429985203	0.3660022223617455	0.088768578	-1.552001404	0.4011134122203547	0.097284292
PKR-I273T	273	Window 1	I	T	Non-Polar	Polar-Neutral	3.173993347295499	0.747485139	0.1868712846474317	4.428638549781861	0.4759960626130734	0.1189990156532683	-1.775156099	0.3625881996826154	0.093619871
PKR-I273V	273	Window 1	I	V	Non-Polar	Non-Polar	4.278165673480887	1.353819999202867	0.2822909838725352	4.854554900109565	0.732271901	0.1526892463370121	-0.385466811	0.4185862814612345	0.083717256
PKR-I378F	378	Window 2	I	F	Non-Polar	Aromatic	2.3704803822656624	1.3381371571077123	0.22302286	4.630588741073122	0.4646020639039254	0.075368407	0.5246949124134155	0.861826083	0.147801954
PKR-I378L	378	Window 2	I	L	Non-Polar	Non-Polar	3.63433069	1.4368738981593832	0.3296414798256897	4.876458832219935	0.5738729041899565	0.135263141	1.563661545107447	1.1704354546511495	0.2758742823083292
PKR-I378M	378	Window 2	I	M	Non-Polar	Polar-Neutral	4.339910315312292	1.0933539044937115	0.1028540834485921	4.871465581710199	0.7562545616703769	0.074515976	3.1191952020716145	1.007373009470837	0.1002373608837242
PKR-I378N	378	Window 2	I	N	Non-Polar	Polar-Neutral	5.64783186	1.1397376347709505	0.2153901672474927	4.739869768	0.7872927864282362	0.1544008184964774	6.865663202077365	1.006098807259478	0.1936238057342069
PKR-I378S	378	Window 2	I	S	Non-Polar	Polar-Neutral	4.643052447563943	0.9206020906688412	0.1602562540115467	4.783101243229245	0.7736895693117275	0.1367702852484054	5.488541840935518	1.4047148942137526	0.2608490073233644
PKR-I378T	378	Window 2	I	T	Non-Polar	Polar-Neutral	5.124458751240702	1.4675400113624435	0.3366767686911275	4.8843358824191485	0.6741913862568953	0.1589084336799365	4.689972935992539	1.284270940179748	0.3210677350449369
PKR-I378V	378	Window 2	I	V	Non-Polar	Non-Polar	3.6139991737421657	1.0906967417610929	0.1746512556194276	4.7647975495609325	0.6136788816628086	0.098267266	0.7107791420849803	0.9159070197920473	0.1485797383743073
PKR-I502F	502	Window 4	I	F	Non-Polar	Aromatic	3.6793305685127815	0.6759158915718976	0.1142506383201215	4.851986688793265	0.6467220635408529	0.116154712	0.4768124295515443	0.478577078	0.084601274
PKR-I502L	502	Window 4	I	L	Non-Polar	Non-Polar	4.042844888138538	0.4287095260708805	0.1189026291175712	5.166455668877616	0.6514179037729265	0.1740987579663405	0.5903035497543992	0.4005493950829817	0.107051329
PKR-I502M	502	Window 4	I	M	Non-Polar	Polar-Neutral	3.969892784262712	0.5707337739692028	0.074303208	4.813661675946549	0.6281277821690834	0.084696733	0.6373344619200235	0.3544554346444499	0.047794761
PKR-I502N	502	Window 4	I	N	Non-Polar	Polar-Neutral	3.962621110682638	0.4839568648389907	0.086921219	5.126571506407881	0.5896470350616768	0.1059037338214448	0.4054186557914207	0.637490016	0.1144965868034708
PKR-I502S	502	Window 4	I	S	Non-Polar	Polar-Neutral	3.884071313	0.4905188488993774	0.092699349	4.957113080165412	0.8435298076670404	0.1594121496112238	0.8321859855526281	0.3824405688585467	0.072274474
PKR-I502T	502	Window 4	I	T	Non-Polar	Polar-Neutral	3.997423249450759	0.5961063119655496	0.1242967583552204	4.969855360143004	0.4191408064720321	0.0873969	1.0116120301430522	0.3426533296607299	0.071448158
PKR-I502V	502	Window 4	I	V	Non-Polar	Non-Polar	4.2791121878575735	0.8127156498639304	0.1864497572416241	4.775548361	0.4461122087696804	0.1023451597635135	1.111949226324784	0.3698069005148813	0.084839521
PKR-I503F	503	Window 4	I	F	Non-Polar	Aromatic	1.5790403836061395	0.4827817634417137	0.117091777	4.830292097093381	0.5012371311360713	0.1253092827840178	-0.342264036	0.3677776190253481	0.089199175
PKR-I503L	503	Window 4	I	L	Non-Polar	Non-Polar	4.328414781095193	0.5352901855808524	0.126169107	4.796519890275751	0.6463850429200055	0.1567714003987404	0.9464289499672484	0.3471210287829156	0.084189216
PKR-I503M	503	Window 4	I	M	Non-Polar	Polar-Neutral	2.449893154	0.5531622810982347	0.072015595	4.972860008095847	0.5453345184837132	0.072231322	0.1296898608909747	0.4312520258369911	0.056626165
PKR-I503N	503	Window 4	I	N	Non-Polar	Polar-Neutral	2.2461144478620514	0.4207934129810302	0.094092268	4.535422424742199	0.7351278559293632	0.1643795858011728	0.2579953578959325	0.3994487977377555	0.089319467
PKR-I503S	503	Window 4	I	S	Non-Polar	Polar-Neutral	1.2207045130305765	0.5580988963894111	0.1163716643665381	4.923148362992195	0.5092185088691762	0.1085657508724441	-0.446823542	0.4583287006864671	0.1000155220984045
PKR-I503T	503	Window 4	I	T	Non-Polar	Polar-Neutral	2.1704229606352823	0.735748662	0.2040599634899496	4.705083709473084	0.8170170920306169	0.2265997706343746	0.094727806	0.312834106	0.094323032
PKR-I503V	503	Window 4	I	V	Non-Polar	Non-Polar	4.005400030755888	0.2652150776811107	0.064324105	4.708927177504229	0.7537098292864941	0.1828014845420276	1.1611538981796383	0.4240963347750487	0.1028584696302843
PKR-I506K	506	Window 4	I	K	Non-Polar	Positive Charge	5.268209492224281	0.5553236604488632	0.1273999850975626	5.070693485314254	0.9474350139063228	0.2233125743555772	2.1108674237624587	0.5848812000682627	0.1378578209189314
PKR-I506L	506	Window 4	I	L	Non-Polar	Non-Polar	4.481152532532253	1.044072561121415	0.1592195728945168	5.001720773554063	0.4520179763634723	0.068144274	1.2139004934069522	0.4613690141926847	0.071190784
PKR-I506M	506	Window 4	I	M	Non-Polar	Polar-Neutral	4.428001068816767	0.4729141189566235	0.066880156	4.928718578561652	0.7820042147065397	0.1140670381294871	1.0513867554320908	0.5351220429761753	0.078899441
PKR-I506R	506	Window 4	I	R	Non-Polar	Positive Charge	5.286482710725526	0.3775660654964022	0.097487139	4.804441167413511	0.4020117978579411	0.1037989998721805	2.1960554849440377	0.4791203153952278	0.1237083334903574
PKR-I506T	506	Window 4	I	T	Non-Polar	Polar-Neutral	4.529008096994334	0.5455201298503842	0.1163052824705075	5.042245659	0.6343283531658385	0.1384217949447207	1.5127721431374936	0.432416374	0.094360989
PKR-I506V	506	Window 4	I	V	Non-Polar	Non-Polar	4.302523418359165	0.801522586	0.1838818922308038	4.894798867535034	0.3493620046583219	0.087340501	0.8487277094169028	0.4924838986349945	0.1231209746587486
PKR-K256E	256	Window 1	K	E	Positive Charge	Negative Charge	3.3767922020897645	0.608042874	0.077851912	5.081655734750596	0.6322531612097826	0.083018907	0.5322440902174203	0.4879780426764684	0.06352933
PKR-K256M	256	Window 1	K	M	Positive Charge	Polar-Neutral	3.056254475822569	0.6311723553535986	0.1098730041239912	4.755243639427627	1.576891822721061	0.2745016321949901	0.1607730901712847	0.455511133	0.07929431
PKR-K256N	256	Window 1	K	N	Positive Charge	Polar-Neutral	3.062309079879105	0.8355106337677305	0.076591134	4.921190828917309	0.6556302471286141	0.061951235	0.250173634	0.468614705	0.043323445
PKR-K256Q	256	Window 1	K	Q	Positive Charge	Polar-Neutral	3.143707353	0.603930051	0.081433911	4.7649857357966745	1.141639936855483	0.1553575175155078	0.2199232637429806	0.4927282602869534	0.066439465
PKR-K256R	256	Window 1	K	R	Positive Charge	Positive Charge	3.2607362023367514	0.6949929605187808	0.1013751422771685	5.024627269518673	0.6430510085915693	0.099224925	0.033729713	0.4733740460520357	0.070566436
PKR-K256T	256	Window 1	K	T	Positive Charge	Polar-Neutral	3.042972612430457	0.5910500615320962	0.098508344	4.874707545282271	0.6443583836442633	0.1139075456473153	0.1410880033848512	0.4439195819263159	0.07727648
PKR-K261E	261	Window 1	K	E	Positive Charge	Negative Charge	3.8409222710526127	0.6538915117445865	0.1138279016138252	4.9158009103099385	0.5353613380217094	0.091813712	0.4801793657795595	0.3817997465633399	0.064535936
PKR-K261M	261	Window 1	K	M	Positive Charge	Polar-Neutral	3.845364153714942	0.4527366547905425	0.082658026	4.808096327183761	0.6493942832302098	0.1166346563740228	0.4863004454380835	0.3880392494217201	0.069693907
PKR-K261N	261	Window 1	K	N	Positive Charge	Polar-Neutral	3.867913013053085	0.6573962533720041	0.080313735	4.897682567076152	0.5718335329986671	0.070387842	0.6574674962122998	0.2871337769253996	0.035614562
PKR-K261Q	261	Window 1	K	Q	Positive Charge	Polar-Neutral	3.623757247727063	0.63667843	0.094910417	4.882453064307838	0.5477839404464045	0.080766336	0.5663551536126973	0.4645378620576291	0.069249216
PKR-K261R	261	Window 1	K	R	Positive Charge	Positive Charge	3.720811416017863	0.9201483303254304	0.2057514215990593	4.717574331462539	0.4388279443338387	0.1034327384042034	0.5192221794651788	0.3314804152086522	0.076046823
PKR-K261T	261	Window 1	K	T	Positive Charge	Polar-Neutral	3.759098347048184	0.3892621847407118	0.1079619051293671	4.889523268228078	0.5102107216102376	0.1538343206906937	0.3025091442623683	0.6018468631466236	0.1814636569372477
PKR-K268E	268	Window 1	K	E	Positive Charge	Negative Charge	3.487912851536584	0.567540533	0.08654912	4.757031188881168	0.5385830590907853	0.08310517	0.4277836121979328	0.3806121787440737	0.058729734
PKR-K268I	268	Window 1	K	I	Positive Charge	Non-Polar	2.808146585724689	0.9742211881240728	0.1988620672926631	4.592907891814962	0.8790485693908979	0.1794350378442692	-0.172887233	0.4966974753475585	0.1013879475941787
PKR-K268N	268	Window 1	K	N	Positive Charge	Polar-Neutral	3.772099645993836	0.9097957453972778	0.1004701325806239	4.948518544194659	0.5138852804973176	0.057098364	0.7326121913109449	0.4674180980924932	0.051935344
PKR-K268Q	268	Window 1	K	Q	Positive Charge	Polar-Neutral	3.9996962432792063	0.6324808924872394	0.1039792182148907	5.134189820462815	0.5432377289154853	0.090539621	0.8403674643353211	0.3228518855563206	0.052373492
PKR-K268R	268	Window 1	K	R	Positive Charge	Positive Charge	3.6041696793449742	0.7112458078870956	0.1676422446158232	4.796532262427163	0.4036137195244532	0.1042126142679359	0.7415177534632199	0.4373313685615921	0.109332842
PKR-K268T	268	Window 1	K	T	Positive Charge	Polar-Neutral	3.6059676140824912	0.4043442852087914	0.098067894	4.8965085432152495	0.5264772124300467	0.1359358317266183	0.4308622081692555	0.5229815542267598	0.1350332566595941
PKR-K371E	371	Window 2	K	E	Positive Charge	Negative Charge	3.621046768099084	0.6280105747974668	0.093618289	4.943657722967893	0.7017879648474235	0.1082882339390362	0.071036229	0.531884533	0.087441279
PKR-K371I	371	Window 2	K	I	Positive Charge	Non-Polar	3.2806647112800804	0.5439042531748098	0.081080459	4.9771487540219965	0.6577276861281716	0.095939443	0.1434270189543508	0.3843780776588921	0.056067305
PKR-K371N	371	Window 2	K	N	Positive Charge	Polar-Neutral	3.805363411349245	0.7845119338707363	0.1048348168707053	4.922948286402637	0.6531776448557927	0.088074456	0.1759007695006996	0.5061173981592921	0.070185855
PKR-K371Q	371	Window 2	K	Q	Positive Charge	Polar-Neutral	3.376371411652732	0.8620879139879908	0.1231554162839986	4.985021129698644	0.7532307946648128	0.1162260349113891	0.254884471	0.5355637205119523	0.083641001
PKR-K371R	371	Window 2	K	R	Positive Charge	Positive Charge	2.681147362499315	0.8454128153040634	0.1690825630608126	4.936723650185697	0.5707935273232396	0.1165127408687754	-0.181872713	0.449687247	0.095873643
PKR-K371T	371	Window 2	K	T	Positive Charge	Polar-Neutral	3.3996804640458578	0.9178458830467392	0.205236579	4.596239671541155	0.5799502973086843	0.1236458188368607	0.2589987459458727	0.3916275036875271	0.092307488
PKR-K380E	380	Window 2	K	E	Positive Charge	Negative Charge	2.9816181225217897	0.927060188	0.1227921216429463	5.064284414810972	0.6669687543819381	0.091615204	-0.222103374	0.5196047244687418	0.071373198
PKR-K380I	380	Window 2	K	I	Positive Charge	Non-Polar	4.095908262646141	0.7707878011285066	0.1162006331511969	4.796431509886142	0.9271973177118356	0.1430696521988023	0.5691774063868399	0.4534126319071748	0.067590764
PKR-K380N	380	Window 2	K	N	Positive Charge	Polar-Neutral	3.465724993721848	0.6459927786167514	0.068475098	5.082590020334399	0.7593615579688162	0.084899203	0.2558307720894526	0.4378901686230029	0.048654463
PKR-K380Q	380	Window 2	K	Q	Positive Charge	Polar-Neutral	3.0806695347725004	1.083241729428472	0.1487946948470481	4.977795635934723	0.7267190680905934	0.1038170097272276	0.257282075	0.5355600321279409	0.080738713
PKR-K380R	380	Window 2	K	R	Positive Charge	Positive Charge	0.2745305118812128	1.3632515437124857	0.237311633	4.795885801	0.6828994440619942	0.1246798100068305	-1.042885828	0.66945799	0.1222257473963309
PKR-K380T	380	Window 2	K	T	Positive Charge	Polar-Neutral	3.946440542	1.091251313288406	0.2646673193401227	5.119249268224434	0.7322448039840759	0.1957006556967039	0.463371341	0.4814012077924784	0.1203503019481196
PKR-K385E	385	Window 2	K	E	Positive Charge	Negative Charge	4.290164125648064	1.0215481654647574	0.1576283040788414	5.280843757659244	0.6588431170781587	0.1068784667546402	1.030473236795288	0.458275794	0.073382857
PKR-K385I	385	Window 2	K	I	Positive Charge	Non-Polar	4.425417177692251	0.9319776639765583	0.1701550632169769	4.726350799006386	0.7216488800552081	0.1538560581849943	1.3359916250437078	0.542357387	0.1043767278030609
PKR-K385N	385	Window 2	K	N	Positive Charge	Polar-Neutral	4.516870106743308	1.0376973644013996	0.1087802412208286	5.316109056325542	1.0215618738292749	0.1220999977806001	1.4698229824163689	0.5701696279652604	0.068148305
PKR-K385Q	385	Window 2	K	Q	Positive Charge	Polar-Neutral	4.080507507650501	0.9031658438188196	0.1428030585667688	4.863971467912957	1.2771674509903432	0.2128612418317238	0.6045884674305771	0.683083186	0.1138471977448753
PKR-K385R	385	Window 2	K	R	Positive Charge	Positive Charge	3.3987178883962064	1.1238168056252589	0.2395985480117789	4.837961326855965	1.142282643821836	0.2492665085879926	0.2423636882607813	0.6462043799928143	0.1668492534638972
PKR-K385T	385	Window 2	K	T	Positive Charge	Polar-Neutral	4.446334887617708	0.7361917902194096	0.1785527359874814	5.286617497710735	1.0816995195884205	0.27042488	0.9129530627925752	0.6816937798228859	0.1606767648018173
PKR-K449E	449	Window 3	K	E	Positive Charge	Negative Charge	2.253190579137435	1.1561408219548093	0.1434016199989141	3.999214502561125	1.036513593386163	0.1256957361152842	0.2776398882989284	0.456457494	0.058443393
PKR-K449M	449	Window 3	K	M	Positive Charge	Polar-Neutral	0.975491115	0.9269948976382132	0.118689534	4.736043620796601	0.5388326181059863	0.070752189	-1.057056017	0.4974973097263907	0.067082524
PKR-K449N	449	Window 3	K	N	Positive Charge	Polar-Neutral	-1.758943192	0.5294631232759909	0.047168324	4.496940874091054	0.5388111523248034	0.047811758	-1.680633709	0.4798308735219905	0.045138692
PKR-K449Q	449	Window 3	K	Q	Positive Charge	Polar-Neutral	0.9733057936294895	0.8654619552489363	0.1019956695692485	4.644729504	0.5690588414302987	0.069521602	-0.660354241	0.5831515854391709	0.073470194
PKR-K449R	449	Window 3	K	R	Positive Charge	Positive Charge	2.737949778839356	0.9159066420394912	0.1430405858260682	4.7328732360386505	0.6470319491095747	0.1010494135545594	-0.200401857	0.5683729391688683	0.091012509
PKR-K449T	449	Window 3	K	T	Positive Charge	Polar-Neutral	3.267102083675744	0.9240919787665192	0.1499075140510432	4.841480190260408	0.6963910265296499	0.1115118094046223	0.6504755704804812	0.6431508435102262	0.1071918072517043
PKR-K493E	493	Window 4	K	E	Positive Charge	Negative Charge	4.449753553886037	0.6620478125776065	0.078023083	4.803232045515811	0.6016855796450792	0.073507593	0.6756749518331953	0.4314116276003299	0.053510027
PKR-K493M	493	Window 4	K	M	Positive Charge	Polar-Neutral	1.856958474507484	0.6775295384597354	0.1045450774826071	4.962559981396529	0.677769685	0.1071647967188145	-1.267227102	0.4970627096530908	0.078592515
PKR-K493N	493	Window 4	K	N	Positive Charge	Polar-Neutral	4.8305425760179945	0.7470274891969306	0.081507381	4.766880851	0.6734589588120873	0.07304688	1.008040982121436	0.4656992176574283	0.052395256
PKR-K493Q	493	Window 4	K	Q	Positive Charge	Polar-Neutral	4.070085305585272	0.6753417976070789	0.1054706690929111	4.728695841850546	0.7969742751417376	0.1276180193085939	0.4994555961487381	0.4894273500310032	0.074636971
PKR-K493R	493	Window 4	K	R	Positive Charge	Positive Charge	4.014198773821648	0.8356042101660058	0.1259720744709963	5.081539724129393	0.5880184172400224	0.095389183	0.6711397298432122	0.4578457994133324	0.072391777
PKR-K493T	493	Window 4	K	T	Positive Charge	Polar-Neutral	5.035447516	0.8950035329281668	0.1826918311385209	4.413869793842557	0.986202324	0.2152069904292495	1.2760489349087092	0.4665937268787349	0.1018190986768264
PKR-L272F	272	Window 1	L	F	Non-Polar	Aromatic	3.556766217349415	0.6782320322711878	0.072714106	4.827291616112546	0.4865984031111125	0.053092238	2.4394769205957507	0.4388037053183278	0.048164964
PKR-L272I	272	Window 1	L	I	Non-Polar	Non-Polar	3.879281313460128	0.4725033070707513	0.094500661	5.044978170746788	0.5995473766265549	0.1199094753253109	-0.740090546	0.2691041944744077	0.053820839
PKR-L272S	272	Window 1	L	S	Non-Polar	Polar-Neutral	4.053684032253574	0.5487882735042366	0.072688783	5.1102452422276095	0.5983368023552754	0.080679718	-1.547838556	0.3932457551216743	0.052549674
PKR-L272V	272	Window 1	L	V	Non-Polar	Non-Polar	3.215570489866504	0.6353841455396038	0.091709802	4.913101047172341	0.5496918816069984	0.080180802	-1.588132957	0.3682624813632676	0.052608926
PKR-L374F	374	Window 2	L	F	Non-Polar	Aromatic	4.344405227977191	0.7160492000479708	0.069223089	4.094473372484431	0.5328314017856127	0.050347835	2.062928204673718	0.5772989481298958	0.056608819
PKR-L374M	374	Window 2	L	M	Non-Polar	Polar-Neutral	2.307322482876608	0.6597617553931646	0.090625247	4.7417011638094415	0.6752691814787516	0.091892496	-0.220915032	0.4323343167246861	0.060538913
PKR-L374S	374	Window 2	L	S	Non-Polar	Polar-Neutral	-1.353683717	0.6364050556376044	0.090915008	2.047845599292251	0.4907474080024442	0.071582866	-1.316577901	0.4923347883744126	0.075080351
PKR-L374V	374	Window 2	L	V	Non-Polar	Non-Polar	2.258438076516698	0.8050533736540841	0.1272901149374748	5.057554225385176	0.851874842	0.1460953301565215	-0.304554927	0.5018573423410582	0.082504839
PKR-L374W	374	Window 2	L	W	Non-Polar	Aromatic	2.876952497615029	1.0780780280204352	0.1327022318610942	2.5059371244783355	0.5783516057227368	0.071735688	3.563506892334258	0.6984661517973852	0.094181157
PKR-L452F	452	Window 3	L	F	Non-Polar	Aromatic	-0.899846073	0.6143066031741794	0.055166362	4.642857173375865	0.7089636531986521	0.064719231	-1.96446433	0.3953745158411006	0.036552387
PKR-L452M	452	Window 3	L	M	Non-Polar	Polar-Neutral	3.786494690076917	0.563633197	0.074008665	4.683987123338493	0.642391277	0.086620022	-0.166433787	0.4385393724637544	0.059132637
PKR-L452S	452	Window 3	L	S	Non-Polar	Polar-Neutral	6.162001671552978	0.8720141988768796	0.1314610867971346	3.982194137366826	0.489168135	0.076395228	8.802525211254427	0.8971850911486703	0.1401167707950597
PKR-L452V	452	Window 3	L	V	Non-Polar	Non-Polar	-0.808754634	0.4700525848998592	0.063966055	4.866483004643343	0.5188300208872343	0.070603823	1.9008072858605325	0.5736573201810641	0.078797893
PKR-L452W	452	Window 3	L	W	Non-Polar	Aromatic	-0.944065713	0.7031722583988194	0.1499168292120206	4.678600842534013	0.3870673398983699	0.091232647	-2.083702273	0.3412183149624873	0.07828085
PKR-L481F	481	Window 4	L	F	Non-Polar	Aromatic	3.726743581	0.8151604502004781	0.1257819882225407	4.453795467698422	0.807565646	0.126120565	0.56849861	0.4905979487972946	0.079585496
PKR-L481H	481	Window 4	L	H	Non-Polar	Positive Charge	3.266102811	1.067020212657774	0.2224890944293911	3.773436446298436	0.583942037	0.1244968605475667	0.515810794	0.6816785394169755	0.1524279552939127
PKR-L481I	481	Window 4	L	I	Non-Polar	Non-Polar	4.870589774056735	0.8998663869838736	0.1963669444619059	5.218880544630151	0.8108573175893016	0.2167107337126938	2.7684086213099115	0.6153847988191077	0.1450475880947034
PKR-L481P	481	Window 4	L	P	Non-Polar	Unique	-5.150644621	0.3487262138252695	0.082195557	-7.336909707	0.2259964701268994	0.051847146	-1.995062657	0.2651349557818693	0.062492908
PKR-L481R	481	Window 4	L	R	Non-Polar	Positive Charge	-5.12633333	0.4107276030652597	0.066628815	-7.105282337	0.4111364758637656	0.068522746	-2.075503952	0.5242933920568112	0.083954133
PKR-L481V	481	Window 4	L	V	Non-Polar	Non-Polar	5.2436015139491765	0.650626516	0.1055455580425136	4.890364146412583	0.961009177	0.2003842654588627	2.997992033535138	0.5026120346099714	0.08495694
PKR-L482F	482	Window 4	L	F	Non-Polar	Aromatic	3.8395707190365327	0.7202139595643307	0.1235156750651667	4.825172895236593	0.787492974	0.1437758885417757	1.2695256607404666	0.5169078494599066	0.087373374
PKR-L482H	482	Window 4	L	H	Non-Polar	Positive Charge	3.845513096859678	0.5985654154255547	0.1410832214103842	4.047987602634062	0.5691878648964487	0.1272742757876425	1.5222740541532838	0.4644998975497268	0.1126577729815356
PKR-L482I	482	Window 4	L	I	Non-Polar	Non-Polar	4.388906212720822	0.5851534578321036	0.1068339161522637	4.861791060217153	0.7285760305888531	0.1402145224618611	1.4115008919828969	0.3861233416906792	0.074309472
PKR-L482P	482	Window 4	L	P	Non-Polar	Unique	-3.852395442	0.5070377305552566	0.1267594326388141	0.041743459	0.3982330182357843	0.099558255	-2.10028478	0.5904421939831036	0.1524515189463152
PKR-L482R	482	Window 4	L	R	Non-Polar	Positive Charge	1.2721811161975218	0.513668881	0.097074294	4.575876130468987	0.5748749849647852	0.1049573323368853	0.4541495420144716	0.5592519846444608	0.105688691
PKR-L482V	482	Window 4	L	V	Non-Polar	Non-Polar	5.267968805924072	0.604257342	0.1068186160905392	4.918657066694135	0.8580327323893474	0.1593326784080197	2.409215108350488	0.6498895175363273	0.1228175745049194
PKR-L498I	498	Window 4	L	I	Non-Polar	Non-Polar	4.093735892967824	0.8957009982909631	0.1692715778964413	4.721705209038345	0.5316733854789648	0.1042697295159684	1.1141009590858242	0.2374638743096249	0.045699944
PKR-L498P	498	Window 4	L	P	Non-Polar	Unique	2.602135362851038	0.3048966007319776	0.091929784	0.8947565526390201	0.4118954610468831	0.1189039776567015	4.121227815078536	0.429278436	0.1294323184558624
PKR-L498Q	498	Window 4	L	Q	Non-Polar	Polar-Neutral	3.746326908023505	0.5300842578022021	0.1082029960247773	4.346915625078608	0.509214458	0.1039429660069414	2.468145701902368	0.3533617061767304	0.072129656
PKR-L498R	498	Window 4	L	R	Non-Polar	Positive Charge	3.518096884964228	0.4036832075344333	0.088090898	3.105544368	0.5191604752088843	0.1160878113798159	3.4265023143090474	0.4206888427385943	0.091801832
PKR-L498V	498	Window 4	L	V	Non-Polar	Non-Polar	3.502395905513676	0.5794204120325277	0.096570069	4.817066631636113	0.4442133704095932	0.074035562	0.6293653724958312	0.3699094599764785	0.060812741
PKR-M265I	265	Window 1	M	I	Polar-Neutral	Non-Polar	3.3778417446988875	0.558225819	0.068712848	4.879314592149781	0.4319456182883107	0.055304969	0.3595287861220661	0.4460778077051825	0.054908382
PKR-M265K	265	Window 1	M	K	Polar-Neutral	Positive Charge	3.072699988768468	0.6316984950591416	0.1263396990118283	4.820136314	0.6019346539391227	0.1228693967208019	0.1988219632951829	0.3335504463890896	0.0680857
PKR-M265L	265	Window 1	M	L	Polar-Neutral	Non-Polar	3.797087722307687	0.5418737366394267	0.095790648	4.8998305722701625	0.6273899883331535	0.1145452163209903	0.6626808895199258	0.4267137019580875	0.077906907
PKR-M265R	265	Window 1	M	R	Polar-Neutral	Positive Charge	3.192692746739566	0.645044471	0.1479833507683466	4.819692308594874	0.5742066055337851	0.1435516513834462	0.1438567602044662	0.4382951426632516	0.1063021863762204
PKR-M265T	265	Window 1	M	T	Polar-Neutral	Polar-Neutral	3.540650711561228	0.8565659665559467	0.1826204776755637	4.882815043689278	0.6772821311622278	0.1443970355386414	0.3913827623360669	0.5070574377025862	0.1106490042839264
PKR-M265V	265	Window 1	M	V	Polar-Neutral	Non-Polar	3.0348571385429293	0.6325700025595036	0.1451215113616916	4.769697848180277	0.6420523381580153	0.1513331873960703	0.4272199795184813	0.3217526628750422	0.07583783
PKR-M455I	455	Window 3	M	I	Polar-Neutral	Non-Polar	4.6756562185452815	0.7686222286781318	0.08436725	4.230043469593887	0.435189669	0.046927709	5.327930676529295	0.5661129748753643	0.063293355
PKR-M455K	455	Window 3	M	K	Polar-Neutral	Positive Charge	1.0243397825308656	0.5896579053841183	0.092089093	1.186411091313219	0.5494120739081505	0.087976341	2.600209242862745	0.4953098873920689	0.080349874
PKR-M455L	455	Window 3	M	L	Polar-Neutral	Non-Polar	-0.774818136	0.5563911526863916	0.075023768	4.394149111332909	0.5328030354670363	0.071843147	-0.23471996	0.3720814998928193	0.049283399
PKR-M455R	455	Window 3	M	R	Polar-Neutral	Positive Charge	5.229577757482016	0.9797534510376704	0.1358673578857352	3.3918523479651035	0.5084770568487568	0.070513081	6.999671595756931	0.9284022838400292	0.1326288976914327
PKR-M455T	455	Window 3	M	T	Polar-Neutral	Polar-Neutral	4.440377301554121	0.5660320711952563	0.086319082	3.8847567079935454	0.4409389021384713	0.06803835	3.571158926246941	0.4220601377268022	0.067583711
PKR-M455V	455	Window 3	M	V	Polar-Neutral	Non-Polar	4.234191177082952	0.5957142430650663	0.083416679	3.974833676577199	0.5721945440285213	0.080123262	5.253072697955552	0.6274746668753269	0.090568167
PKR-Q376*	376	Window 2	Q	*	Polar-Neutral	Stop	-5.145065789	0.5160492392905353	0.097524139	-7.409870883	0.4414622540287372	0.079288961	-2.228785324	0.2863018293639045	0.057260366
PKR-Q376E	376	Window 2	Q	E	Polar-Neutral	Negative Charge	2.558987369100665	1.2441138494395554	0.2781923139095784	5.033139550287874	0.7262913065272905	0.1761515159870512	-0.559484443	0.441770622	0.107145114
PKR-Q376H	376	Window 2	Q	H	Polar-Neutral	Positive Charge	1.6404336634825645	1.1894479355705576	0.1189447935570557	4.833022473684549	0.6972149975908952	0.070791457	-0.294991499	0.5997243528247577	0.063930831
PKR-Q376K	376	Window 2	Q	K	Polar-Neutral	Positive Charge	2.565619138062102	1.0582729172233898	0.2566688834377983	4.756085372905995	0.5646067261540352	0.1411516815385088	0.7764138337281125	0.5352865976940949	0.1338216494235237
PKR-Q376L	376	Window 2	Q	L	Polar-Neutral	Non-Polar	1.0922449080902443	1.229287354751708	0.2458574709503416	4.5540508769157855	0.7099576676055838	0.1392341538825266	-0.217444703	0.8104080449657874	0.1654238494677221
PKR-Q376P	376	Window 2	Q	P	Polar-Neutral	Unique	3.74774712	1.074165079353538	0.2290127644023554	4.314310889245313	0.4452977479493845	0.099571603	3.75972945	0.951269576	0.2075840398298516
PKR-Q376R	376	Window 2	Q	R	Polar-Neutral	Positive Charge	2.011561840978751	1.2430772005709994	0.213185981	4.837017956242703	0.628677605	0.1062659105640291	0.2748545602065449	0.5971380397324485	0.10394839
PKR-R262G	262	Window 1	R	G	Positive Charge	Unique	-2.429408565	0.3788863174183226	0.072916706	2.5581723643132306	0.3670870405531432	0.070645934	-0.59744654	0.3744752553109354	0.072067796
PKR-R262K	262	Window 1	R	K	Positive Charge	Positive Charge	2.591190355016085	0.3562589772227971	0.086405494	3.5048675053043947	0.5529434501736188	0.134108485	0.082144064	0.4074717997941359	0.1052087663101234
PKR-R262M	262	Window 1	R	M	Positive Charge	Polar-Neutral	2.3677709394107507	0.6364863449577246	0.1224918541989544	3.060830968032608	0.4785677404039631	0.090440802	0.1230769650207374	0.5313307207542444	0.1084574292094262
PKR-R262S	262	Window 1	R	S	Positive Charge	Polar-Neutral	2.244302278090362	0.5449504223111233	0.072180447	2.8042083964089604	0.4639191804327313	0.059398764	0.076781586	0.4654500168161359	0.061650361
PKR-R262T	262	Window 1	R	T	Positive Charge	Polar-Neutral	2.1797331187866376	0.4395899223545325	0.1219203080943462	2.9675740943586906	0.2868923276499598	0.079569615	-0.12744055	0.2766346719034223	0.076724653
PKR-R262W	262	Window 1	R	W	Positive Charge	Aromatic	0.7516433573445696	0.452624467	0.069841471	2.999984233291059	0.4370392341979619	0.066647858	-0.64381433	0.3119776665246939	0.048722726
PKR-R381G	381	Window 2	R	G	Positive Charge	Unique	2.473194370341587	2.5144153389202595	0.2828938275721991	4.461671045584393	0.8884312713194947	0.1012461398243386	0.8394191511415232	1.7743352016828624	0.2200791958130235
PKR-R381I	381	Window 2	R	I	Positive Charge	Non-Polar	3.318710324349937	2.5756040625398686	0.4625921455538616	4.865864194556085	0.7955709022823892	0.1531076915307236	0.2794551424352624	1.2334291751109618	0.2466858350221923
PKR-R381K	381	Window 2	R	K	Positive Charge	Positive Charge	1.0312121829054135	2.421987568892767	0.6253545012695383	4.333765443616998	0.6862605639561388	0.1771917156907357	-0.545132193	1.419709753003357	0.4098349040338126
PKR-R381S	381	Window 2	R	S	Positive Charge	Polar-Neutral	3.388475523430496	2.408564876224243	0.310944388	4.515516964093365	0.7775773089059383	0.1088826019453081	0.6580307258219842	1.619938953655175	0.2362923817020203
PKR-R381T	381	Window 2	R	T	Positive Charge	Polar-Neutral	4.481599447378425	2.694518821710941	0.952656265	4.629194828897711	0.7433701746539203	0.3324452485944114	1.878620906866443	1.6840660508654022	0.6875170862940295
PKR-R382G	382	Window 2	R	G	Positive Charge	Unique	1.2562205322405342	2.321807514632119	0.3048682625332416	4.054522159575971	0.7269458072448286	0.096286324	2.997679733720409	2.349332753991493	0.3463902169072775
PKR-R382I	382	Window 2	R	I	Positive Charge	Non-Polar	4.935748313	1.4120555979932108	0.2353425996655351	4.309609210532488	0.9652303040495088	0.1733604802842078	5.081985327115225	1.810137527	0.3304843853166092
PKR-R382K	382	Window 2	R	K	Positive Charge	Positive Charge	5.330680506592062	1.128039082659135	0.273589664	4.827311069849838	0.5535135550823214	0.1342467560479735	6.272160788362712	1.664517960347552	0.4616542196126026
PKR-R382S	382	Window 2	R	S	Positive Charge	Polar-Neutral	2.262872367731166	2.374728460597156	0.3118171231714727	4.404140119338662	0.7088871633027239	0.090763701	3.606212682980112	2.4045446934091204	0.3507388912604288
PKR-R382T	382	Window 2	R	T	Positive Charge	Polar-Neutral	3.5807337456755386	1.6576762620037593	0.3706676806528157	4.356424185264042	0.5880340721795636	0.1349042682099694	4.5720724956882215	1.9163289714284368	0.4790822428571092
PKR-R453*	453	Window 3	R	*	Positive Charge	Stop	-5.067298187	0.4624228392557943	0.06412651	-7.258895566	0.36077342	0.051021066	-2.119476759	0.3981208997158905	0.058071902
PKR-R453G	453	Window 3	R	G	Positive Charge	Unique	-3.205804549	0.4362705968106863	0.062970237	3.4618841913894847	0.4908447592285669	0.069415932	-1.330923262	0.3733924978505813	0.054464894
PKR-R453L	453	Window 3	R	L	Positive Charge	Non-Polar	-4.912195481	0.4434771888323908	0.060349601	3.842184251	0.5725367351974293	0.078643969	-2.002766028	0.4256845490442208	0.05960776
PKR-R453P	453	Window 3	R	P	Positive Charge	Unique	-4.306759149	0.440148939	0.1136459674796985	0.3695312136805282	0.746175196	0.1809740674938014	-1.935621909	0.44404865	0.1146528685098389
PKR-R453Q	453	Window 3	R	Q	Positive Charge	Polar-Neutral	-4.719349813	0.338571485	0.070597035	3.711400406	0.4138410591996735	0.086291826	-1.751276351	0.3811276387532278	0.083168869
PKR-R499G	499	Window 4	R	G	Positive Charge	Unique	1.049060487662839	0.4429574600137655	0.075966578	4.352534902929432	0.3488949701535234	0.060734819	0.1836861183336124	0.3413131549480812	0.060336212
PKR-R499L	499	Window 4	R	L	Positive Charge	Non-Polar	-1.323824659	0.3118606905049019	0.056011834	4.228216924017881	0.4502707035562592	0.082207807	-0.639292182	0.3140435629815071	0.056403889
PKR-R499P	499	Window 4	R	P	Positive Charge	Unique	0.1891753522612219	0.3212310574543939	0.070098364	3.653715641093336	0.2486832712275767	0.054267139	0.5648593307990301	0.1791783526330089	0.039099922
PKR-R499Q	499	Window 4	R	Q	Positive Charge	Polar-Neutral	2.467004293202362	0.5823989133307401	0.1013826376637608	4.561903539897101	0.3075608545501122	0.051987273	0.8274934673398295	0.4224187877734879	0.072444224
PKR-R499W	499	Window 4	R	W	Positive Charge	Aromatic	2.9411692974292865	0.5165504095056949	0.075346621	4.363487295671308	0.4225507875331856	0.060989953	1.4120514991285316	0.434294736	0.063348398
PKR-S275*	275	Window 1	S	*	Polar-Neutral	Stop	-5.076547131	0.5042283612513393	0.056025373	-7.241878462	0.4623927295786957	0.052023247	-2.109975047	0.5158321775730761	0.06037359
PKR-S275A	275	Window 1	S	A	Polar-Neutral	Non-Polar	4.297875195851377	0.7178217275180366	0.1082156971155481	4.945374098	0.6805464518094716	0.1134244086349119	0.954075231	0.4822802407209703	0.076255202
PKR-S275L	275	Window 1	S	L	Polar-Neutral	Non-Polar	4.904998456255772	0.970954855	0.1006833282509869	5.093262861479083	0.763818112	0.085397461	1.2420205820321406	0.6275546566552445	0.067670959
PKR-S275P	275	Window 1	S	P	Polar-Neutral	Unique	-4.973502016	0.4466273056207339	0.093128231	2.3644664563040374	0.6434082033403977	0.1286816406680795	-2.184400888	0.2912325430832849	0.060726183
PKR-S275T	275	Window 1	S	T	Polar-Neutral	Polar-Neutral	3.822770664	0.6602709628814113	0.083186322	5.101700889769548	0.8606572206429296	0.1171206130009519	0.1333965437002211	0.4397920562024692	0.059301549
PKR-S448C	448	Window 3	S	C	Polar-Neutral	Polar-Neutral	1.7507215300847327	0.6828426592901565	0.077316706	4.923880701988571	0.7584386567601523	0.087576953	-0.873171441	0.4660108196772686	0.055305309
PKR-S448G	448	Window 3	S	G	Polar-Neutral	Unique	1.0204965689692913	0.6731476957626132	0.087636365	4.807620252131348	0.7119071252370888	0.097787964	0.5999230801324075	0.529124857	0.069477498
PKR-S448I	448	Window 3	S	I	Polar-Neutral	Non-Polar	-2.830505654	0.4420158866876504	0.066636402	2.400387785995356	0.8046370228594775	0.1173683724982888	-1.55314109	0.46133814	0.072048913
PKR-S448N	448	Window 3	S	N	Polar-Neutral	Polar-Neutral	1.5656147671418603	0.9192876419798048	0.1802871394253739	4.661760606677161	0.662647365	0.1352623270495874	-0.283550484	0.5213017923283443	0.1003245767099346
PKR-S448R	448	Window 3	S	R	Polar-Neutral	Positive Charge	2.325527857607105	1.235040642	0.1199577514729187	4.4441605658629975	0.636630427	0.064309385	1.006576987463527	0.7432209716720425	0.076252863
PKR-S448T	448	Window 3	S	T	Polar-Neutral	Polar-Neutral	1.0933591741552189	0.903855685	0.1527794955523779	4.665179575982493	0.5128124282321873	0.087946606	0.3026775389213984	0.4820011248783385	0.088000963
PKR-S492A	492	Window 4	S	A	Polar-Neutral	Non-Polar	-3.151353077	0.4567972026280241	0.072225979	5.153514639417582	0.7445337932381957	0.1207793300189774	-1.971281717	0.4053382634812174	0.065754549
PKR-S492L	492	Window 4	S	L	Polar-Neutral	Non-Polar	-4.147312423	0.8168300991560763	0.082936531	4.608512517373412	0.6056447095863575	0.063142826	-2.031758444	0.4142738683800591	0.044161743
PKR-S492P	492	Window 4	S	P	Polar-Neutral	Unique	-4.664620353	0.4032025458265007	0.077596366	-4.737124228	0.3226646686014012	0.060977891	-1.78890821	0.535955986	0.103144778
PKR-S492T	492	Window 4	S	T	Polar-Neutral	Polar-Neutral	-3.028556992	0.4132587331658687	0.057308675	4.650171178889267	1.4610014200617405	0.2026044435983964	-1.959874996	0.3709582269931507	0.052461416
PKR-S504A	504	Window 4	S	A	Polar-Neutral	Non-Polar	4.048638203854946	0.5440656344861383	0.091963877	4.997452865251061	0.4839149955642222	0.081796563	0.7706236945078064	0.3827475419277099	0.064696143
PKR-S504L	504	Window 4	S	L	Polar-Neutral	Non-Polar	2.830869877121464	0.7924599671691819	0.1068552801746175	5.030565302023861	0.514808126	0.071391042	-0.220153121	0.4606425978728246	0.063274127
PKR-S504P	504	Window 4	S	P	Polar-Neutral	Unique	4.184948000213495	0.6293845582779822	0.1312357523859043	4.795135503639895	0.5628455444323106	0.1199990732705321	0.9362936517554346	0.2723177276725043	0.058058335
PKR-S504T	504	Window 4	S	T	Polar-Neutral	Polar-Neutral	4.228255296835995	0.383962671	0.1026183401695118	5.094914055974289	0.8838176765474188	0.2451269193040896	0.4614654080351435	0.3267599754038761	0.087330277
PKR-T255A	255	Window 1	T	A	Polar-Neutral	Non-Polar	3.172244084093548	0.6267550183842402	0.07896371	4.997343902260579	0.5970422207741795	0.077077819	0.071618452	0.4072191809550062	0.053015422
PKR-T255I	255	Window 1	T	I	Polar-Neutral	Non-Polar	3.0162681029875613	0.4615029827849091	0.070378545	4.894678533487977	0.5279714025050499	0.08245528	0.1048952211123431	0.423966017	0.067034913
PKR-T255K	255	Window 1	T	K	Polar-Neutral	Positive Charge	2.778919023969933	0.473244545	0.073023219	4.919215341225477	0.7204515084339259	0.112515622	-0.286467554	0.3835780804977999	0.057826571
PKR-T255P	255	Window 1	T	P	Polar-Neutral	Unique	3.1335879614111977	0.4857103935904087	0.093475009	4.536580391362764	0.6216827029052977	0.1269004503360207	0.062337195	0.3617363723595544	0.069616197
PKR-T255R	255	Window 1	T	R	Polar-Neutral	Positive Charge	3.2041869446855884	0.9798900147800128	0.1819610076708908	5.057069051196992	0.5769978505423922	0.1153995701084784	0.2350908437968724	0.4586933611128469	0.091738672
PKR-T255S	255	Window 1	T	S	Polar-Neutral	Polar-Neutral	3.4646300857807977	0.5919715502693416	0.086347925	4.951824916004317	0.6212112074059476	0.089664114	0.2486029456182777	0.4289939998484039	0.062575206
PKR-T258A	258	Window 1	T	A	Polar-Neutral	Non-Polar	2.4490478369745543	0.4911292850994623	0.085494635	4.472513003827662	0.557229737	0.098505231	-0.052076551	0.4871445201229554	0.086115798
PKR-T258I	258	Window 1	T	I	Polar-Neutral	Non-Polar	1.315052300878415	0.4407061041012976	0.061711198	4.274880626809428	0.5656844236129059	0.081649514	-0.632286948	0.4079347019907307	0.058880303
PKR-T258N	258	Window 1	T	N	Polar-Neutral	Polar-Neutral	1.6416060998105388	0.486790162	0.07794881	4.275715379548917	0.4348821240106497	0.068760901	-0.302099095	0.3468309867912968	0.057018663
PKR-T258P	258	Window 1	T	P	Polar-Neutral	Unique	2.4717068421368444	0.780870713	0.142566835	4.363823577688525	0.3768840014366565	0.067690365	-0.233717756	0.3879081376040871	0.070822012
PKR-T258S	258	Window 1	T	S	Polar-Neutral	Polar-Neutral	2.4436312238863107	0.7832859461645891	0.1208636454714228	4.581058431830005	0.4937209126210042	0.080092108	-0.408165301	0.4286777143003099	0.068643371
PKR-T373A	373	Window 2	T	A	Polar-Neutral	Non-Polar	-2.450342995	0.6389617003557776	0.097440746	4.315748798462986	0.6214657194777897	0.093689482	-1.520775842	0.4220379589920994	0.064360185
PKR-T373I	373	Window 2	T	I	Polar-Neutral	Non-Polar	1.9429131564899296	0.9091249431326204	0.122586382	3.989963636461434	0.4805113219463713	0.064792133	-0.248696045	0.4486921375668021	0.061059266
PKR-T373N	373	Window 2	T	N	Polar-Neutral	Polar-Neutral	-0.702598513	0.5223815407724477	0.077872042	4.7630318226757575	0.8395577144371654	0.1265680876652919	-1.458753037	0.3736206504109761	0.058349742
PKR-T373P	373	Window 2	T	P	Polar-Neutral	Unique	-3.25081417	0.6342407143485098	0.1538259680780061	4.198092671	0.6404102927408428	0.1469201972874017	-1.618714383	0.3893716527491149	0.091775779
PKR-T373S	373	Window 2	T	S	Polar-Neutral	Polar-Neutral	-4.262369236	0.4470522810408443	0.075565627	3.8627922872843024	0.4500397682196744	0.075006628	-1.918509947	0.4539523892373039	0.080248203
PKR-T451A	451	Window 3	T	A	Polar-Neutral	Non-Polar	-3.761929904	0.4922583209595464	0.071051369	-2.313548502	0.6076685660144983	0.089595842	-1.246844949	0.3409665302937984	0.052612278
PKR-T451I	451	Window 3	T	I	Polar-Neutral	Non-Polar	-5.076940986	0.5541516348359954	0.063987919	-6.795746775	0.4779782206654907	0.053108691	-2.052918533	0.4225578255372035	0.052013273
PKR-T451N	451	Window 3	T	N	Polar-Neutral	Polar-Neutral	-4.71306617	0.5518487297725189	0.07652765	-5.587641217	0.3759186240308494	0.053162922	-1.759885142	0.3419689030750589	0.052149769
PKR-T451P	451	Window 3	T	P	Polar-Neutral	Unique	-5.021010557	0.6031943185206144	0.1005323864201024	-6.663138944	0.4428435385491777	0.070911718	-1.830949247	0.4002864805551986	0.068648565
PKR-T451S	451	Window 3	T	S	Polar-Neutral	Polar-Neutral	-0.762888514	0.5652570025370303	0.086200885	0.8997704894429961	0.695017508	0.1047778316882697	-1.129417306	0.3688922983227104	0.056255548
PKR-T487A	487	Window 4	T	A	Polar-Neutral	Non-Polar	-2.788619205	0.4326337992572415	0.072105633	-4.925307948	0.3289674592524422	0.05560565	0.1504156208418151	0.3266556490913052	0.05686345
PKR-T487I	487	Window 4	T	I	Polar-Neutral	Non-Polar	-4.432185416	0.296624811	0.055081845	-6.598806772	0.2353954300443555	0.044485555	-1.380640368	0.5207289789141216	0.095071669
PKR-T487N	487	Window 4	T	N	Polar-Neutral	Polar-Neutral	-4.251538949	0.3440034562579057	0.067464628	-6.419015827	0.3196088902481742	0.06268046	-1.231156466	0.2956933689511616	0.057990241
PKR-T487P	487	Window 4	T	P	Polar-Neutral	Unique	-4.956987876	0.2891167660867473	0.064648474	-7.104309427	0.2451482704267057	0.05624087	-1.650641916	0.3486209040912044	0.077954004
PKR-T487S	487	Window 4	T	S	Polar-Neutral	Polar-Neutral	5.276278175279386	0.7594153187404239	0.1550150028139238	4.521185325054911	0.7613979469030685	0.1623305877114252	2.792818536320038	0.475702975	0.1038068996698779
PKR-T491A	491	Window 4	T	A	Polar-Neutral	Non-Polar	5.1948083	0.5461950075679126	0.1114915890497485	4.746539231259968	0.5409161709851346	0.1127888184469618	6.1065365935802784	0.5323583166384883	0.1134991744651925
PKR-T491I	491	Window 4	T	I	Polar-Neutral	Non-Polar	6.468852399428948	0.7327016990753509	0.1410085077322833	4.588845899204625	0.4691809233675221	0.092013949	8.473829976	0.6012019348286392	0.1157013663035462
PKR-T491K	491	Window 4	T	K	Polar-Neutral	Positive Charge	5.893134821769778	0.5643936	0.178476927	4.638034814456907	0.5810223970365773	0.1936741323455257	8.654574108	0.3629596058285338	0.1209865352761779
PKR-T491P	491	Window 4	T	P	Polar-Neutral	Unique	-4.944905735	0.3361350082478394	0.086789686	-6.974826194	0.2733808987632816	0.070586645	-1.827368426	0.2703392050348601	0.072251192
PKR-T491R	491	Window 4	T	R	Polar-Neutral	Positive Charge	6.383219759595833	1.0594101884380804	0.2368913197403409	4.597100614334002	0.4917704905438386	0.1048458208664963	9.433284753146504	0.5978374904618208	0.1304588358725587
PKR-T491S	491	Window 4	T	S	Polar-Neutral	Polar-Neutral	5.151581946859526	0.69287094	0.1385741880556712	4.831416358	0.2979231080720048	0.06351742	4.754532722064213	0.500704616	0.10440413
PKR-T496A	496	Window 4	T	A	Polar-Neutral	Non-Polar	4.365686391887835	1.1811174835555074	0.2121349623630912	4.870499209	0.6798688528207801	0.128483136	0.1278393239310932	0.3557593556100106	0.064952475
PKR-T496I	496	Window 4	T	I	Polar-Neutral	Non-Polar	1.9492786824386588	1.987143247399369	0.3512806163562878	4.682573892090546	0.6665560042029118	0.1216959197808143	0.034902089	0.931162816	0.1646078854537438
PKR-T496K	496	Window 4	T	K	Polar-Neutral	Positive Charge	2.3931540845267856	0.8829295702577878	0.1432300896455918	4.923791686972087	0.7429001341600932	0.1255730418447577	-0.927776371	0.413173932	0.068862322
PKR-T496P	496	Window 4	T	P	Polar-Neutral	Unique	6.281408035545343	1.8638156876782392	0.3973668397678253	4.427170555772694	0.5620250255592747	0.1171903188899046	9.108962127269605	0.7069636474094197	0.1542721156112255
PKR-T496R	496	Window 4	T	R	Polar-Neutral	Positive Charge	3.3907640989862813	0.722294047	0.1001641623861005	4.723394675288713	0.6618243066931212	0.098658943	-0.274906066	0.4780690981135698	0.068295585
PKR-T496S	496	Window 4	T	S	Polar-Neutral	Polar-Neutral	4.559133121	0.5393266658431177	0.095340386	4.826487106896918	0.6637451891380736	0.1254360503124909	0.7981614383624314	0.3999092080741183	0.073013098
PKR-V259A	259	Window 1	V	A	Non-Polar	Non-Polar	3.3680693381814883	0.5851284199762005	0.094920364	4.983160548679936	0.7230679934905458	0.1205113322484243	-0.195031457	0.3341163676041361	0.055686061
PKR-V259E	259	Window 1	V	E	Non-Polar	Negative Charge	2.7667463890414954	0.4771831596661727	0.066819007	4.636463626135513	0.6246526456752924	0.088339224	-0.131541406	0.3939085299895411	0.055158227
PKR-V259G	259	Window 1	V	G	Non-Polar	Unique	3.0769246954974347	0.6696152942698838	0.118372379	4.848017071588502	0.493324231	0.09006827	-0.360043016	0.418826629	0.076466931
PKR-V259L	259	Window 1	V	L	Non-Polar	Non-Polar	3.6399266221457056	0.7612479590797819	0.094421189	4.945785437770353	0.6094661755160852	0.076785521	0.4240628026169263	0.3958241959485874	0.050269723
PKR-V259M	259	Window 1	V	M	Non-Polar	Polar-Neutral	3.5434397386936065	0.5340513287367209	0.076293047	4.954438585763945	0.6143456786631273	0.087763668	0.098132623	0.5120960220054382	0.072421314
PKR-V484A	484	Window 4	V	A	Non-Polar	Non-Polar	5.677591690553095	0.8314924778442803	0.1518090621703922	4.4895312256430735	0.6957803076727332	0.1270315231934136	6.336629754037828	0.7905348196698866	0.1467986306793343
PKR-V484E	484	Window 4	V	E	Non-Polar	Negative Charge	6.120758573212553	0.5761717676117076	0.1257309875417693	4.599598104071799	0.4794638372760416	0.1072113732902126	7.859038038268537	0.4978691508330923	0.111326927
PKR-V484G	484	Window 4	V	G	Non-Polar	Unique	5.707050925827251	0.8167946253418882	0.1491256137162443	4.813139999001335	0.6091948752089134	0.1094146295550603	5.519890217110573	0.74827342	0.1343938736540796
PKR-V484I	484	Window 4	V	I	Non-Polar	Non-Polar	4.460931430771382	0.8690517244415255	0.1512824870950378	4.836756540640788	0.8709178339843772	0.1617253817061544	0.9928014450809688	0.7091344943268475	0.1316829697370366
PKR-V484L	484	Window 4	V	L	Non-Polar	Non-Polar	5.089096501161258	0.7183746420641101	0.093524412	4.426822558554823	0.561250951	0.072457186	3.4731449721011063	0.5888498245860089	0.076020185
PKR-W377C	377	Window 2	W	C	Aromatic	Polar-Neutral	1.740356935873047	1.7578929929114913	0.2101083997276276	4.688972664270089	0.6372296454784339	0.076713434	-0.573409565	0.6947473484699547	0.086843419
PKR-W377G	377	Window 2	W	G	Aromatic	Unique	1.5051863959313423	1.493424958693473	0.268227041	4.216712992	0.6730537908434852	0.1154277728544597	-0.573406173	0.6582903290737026	0.1316580658147405
PKR-W377L	377	Window 2	W	L	Aromatic	Non-Polar	1.0605067617029234	1.2573873291390492	0.1917497700480372	4.941156491636086	0.7974579958049073	0.1260891802528253	-1.008824471	0.603807198	0.097950462
PKR-W377R	377	Window 2	W	R	Aromatic	Positive Charge	2.4039328616609965	1.2186464361468456	0.1858418392533177	4.548739940244965	0.6469303987505447	0.098655961	0.8781836247487184	0.8860122921615515	0.1418755125924427
PKR-W377S	377	Window 2	W	S	Aromatic	Polar-Neutral	2.205547273286027	1.2479216765375385	0.2206034699673446	4.681799728081343	0.5875190932796931	0.1152219738939036	-0.11678103	0.6947792450179568	0.1313009356004804
PKR-Y257C	257	Window 1	Y	C	Aromatic	Polar-Neutral	3.688212264415992	0.8969065686383637	0.1352137527353906	4.986822034	0.6248879332230997	0.096422301	1.3452339	0.4973889043085489	0.077679096
PKR-Y257D	257	Window 1	Y	D	Aromatic	Negative Charge	3.323964905336154	0.6010873601700641	0.092749793	4.8327162043399925	0.7739519088534915	0.1223725415706035	0.9596157485969836	0.3893953113430684	0.060813331
PKR-Y257F	257	Window 1	Y	F	Aromatic	Aromatic	3.492288766	0.7193560633364733	0.094456079	4.998041240796684	0.7048168246656675	0.093355269	0.3978096107564304	0.4261979107656404	0.056451292
PKR-Y257H	257	Window 1	Y	H	Aromatic	Positive Charge	3.124494708046244	0.5591248498750956	0.093187475	4.889633776993365	0.5668742485774264	0.094479041	0.7348544889008038	0.4040595097975775	0.068298523
PKR-Y257N	257	Window 1	Y	N	Aromatic	Polar-Neutral	3.769138360038696	0.6234694306575682	0.083314607	4.789378138314583	0.6215095615662322	0.087028746	1.277497295320677	0.5034680387391004	0.068513322
PKR-Y257S	257	Window 1	Y	S	Aromatic	Polar-Neutral	3.4135456723255686	0.5966690793525935	0.1054771880336382	4.801567267081897	0.7428214389419786	0.135620019	0.8015303569517883	0.4973190300752865	0.090797617
PKR-Y454C	454	Window 3	Y	C	Aromatic	Polar-Neutral	-0.423548414	0.4453327027114504	0.071310304	2.5771047279883748	0.4306236802641553	0.068954975	0.8885744740711414	0.4473564215571531	0.072570794
PKR-Y454D	454	Window 3	Y	D	Aromatic	Negative Charge	-4.846921113	0.3620603409023089	0.057246766	-7.16022109	0.3812449150874806	0.061846092	-1.6992076	0.4948347964955094	0.079236982
PKR-Y454F	454	Window 3	Y	F	Aromatic	Aromatic	5.786250594543192	0.5648699427515496	0.1031306699005585	4.726601934071713	0.4873151669355051	0.08897117	7.112731335393114	0.7101729692850971	0.1275508306397014
PKR-Y454H	454	Window 3	Y	H	Aromatic	Positive Charge	2.5821882539097465	0.4683583975508519	0.084119651	4.210735241717129	0.4487270515250393	0.079324485	3.084330303440417	0.4005309894244134	0.075693242
PKR-Y454N	454	Window 3	Y	N	Aromatic	Polar-Neutral	-3.085351729	0.352433185	0.057939659	-3.771026802	0.3301754625079914	0.053561533	-0.125991257	0.3854294686383173	0.062524916
PKR-Y454S	454	Window 3	Y	S	Aromatic	Polar-Neutral	-2.675804967	0.4406763886092438	0.096163472	-1.914382663	0.4209654153767366	0.089750128	-0.063181571	0.3714674216290433	0.085220471
